# Supplementary material for: Integrated analysis of RNA-seq datasets reveals novel targets and regulators of COVID-19 severity
Source: Life Sci Alliance. 2024 Jan 23;7(4):e202302358. doi: 10.26508/lsa.202302358 (PMC10806258; doi:10.26508/lsa.202302358)
Supplement: Supplementary file 1 [file LSA-2023-02358_TableS1.xlsx]

## Sheet: DAVID_BPandCC_UP_WB_01
Category	Term	Count	%	PValue	Genes	List Total	Pop Hits	Pop Total	Fold Enrichment	FDR
GOTERM_BP_DIRECT	GO:0045047~protein targeting to ER	8	0.479042	3.3534e-05	ENSG00000114902, ENSG00000158552, ENSG00000178381, ENSG00000111885, ENSG00000118363, ENSG00000129128, ENSG00000058262, ENSG00000132432	1484	14	19256	7.41471	0.00481268
	GO:0010499~proteasomal ubiquitin-independent protein catabolic process	13	0.778443	2.53051e-08	ENSG00000101182, ENSG00000142507, ENSG00000204264, ENSG00000159377, ENSG00000129084, ENSG00000041357, ENSG00000068878, ENSG00000136930, ENSG00000008018, ENSG00000100804, ENSG00000143106, ENSG00000100902, ENSG00000277791	1484	23	19256	7.33411	1.87637e-05
	GO:0030970~retrograde protein transport, ER to cytosol	8	0.479042	5.86913e-05	ENSG00000166598, ENSG00000070010, ENSG00000115307, ENSG00000106803, ENSG00000072849, ENSG00000136986, ENSG00000182446, ENSG00000131871	1484	15	19256	6.9204	0.00791266
	GO:0006122~mitochondrial electron transport, ubiquinol to cytochrome c	7	0.419162	0.000361277	ENSG00000127540, ENSG00000184076, ENSG00000173660, ENSG00000164405, ENSG00000169021, ENSG00000179091, ENSG00000172115	1484	14	19256	6.48787	0.0382696
	GO:0006783~heme biosynthetic process	11	0.658683	7.9471e-06	ENSG00000066926, ENSG00000126088, ENSG00000111843, ENSG00000101856, ENSG00000100104, ENSG00000256269, ENSG00000100300, ENSG00000158578, ENSG00000130770, ENSG00000188690, ENSG00000143224	1484	25	19256	5.70933	0.00141427
	GO:0006123~mitochondrial electron transport, cytochrome c to oxygen	10	0.598802	4.19884e-05	ENSG00000178741, ENSG00000176340, ENSG00000189043, ENSG00000115944, ENSG00000111775, ENSG00000131174, ENSG00000126267, ENSG00000135940, ENSG00000112695, ENSG00000172115	1484	24	19256	5.40656	0.0058377
	GO:0015986~ATP synthesis coupled proton transport	11	0.658683	1.77815e-05	ENSG00000124172, ENSG00000110955, ENSG00000167863, ENSG00000173915, ENSG00000156411, ENSG00000159199, ENSG00000075399, ENSG00000241468, ENSG00000167283, ENSG00000154518, ENSG00000116459	1484	27	19256	5.28641	0.00282535
	GO:0007094~mitotic spindle assembly checkpoint	13	0.778443	2.19712e-06	ENSG00000080986, ENSG00000117724, ENSG00000112742, ENSG00000178999, ENSG00000177602, ENSG00000169679, ENSG00000117399, ENSG00000166851, ENSG00000122952, ENSG00000116670, ENSG00000164109, ENSG00000089685, ENSG00000161888	1484	32	19256	5.27139	0.000574998
	GO:0000070~mitotic sister chromatid segregation	13	0.778443	6.53347e-06	ENSG00000080986, ENSG00000135476, ENSG00000237649, ENSG00000132341, ENSG00000131462, ENSG00000076382, ENSG00000166851, ENSG00000121621, ENSG00000122952, ENSG00000134690, ENSG00000138160, ENSG00000163535, ENSG00000164109	1484	35	19256	4.81956	0.0012638
	GO:0042776~mitochondrial ATP synthesis coupled proton transport	24	1.43713	2.01288e-10	ENSG00000124172, ENSG00000110955, ENSG00000183648, ENSG00000004779, ENSG00000241468, ENSG00000167283, ENSG00000174886, ENSG00000116459, ENSG00000099795, ENSG00000117118, ENSG00000131495, ENSG00000213619, ENSG00000065518, ENSG00000167863, ENSG00000115286, ENSG00000140990, ENSG00000109390, ENSG00000165283, ENSG00000165264, ENSG00000145494, ENSG00000170906, ENSG00000147684, ENSG00000147123, ENSG0000…	1484	65	19256	4.79104	8.95531e-07
	GO:0006120~mitochondrial electron transport, NADH to ubiquinone	17	1.01796	2.14228e-07	ENSG00000137806, ENSG00000183648, ENSG00000004779, ENSG00000099795, ENSG00000131495, ENSG00000213619, ENSG00000065518, ENSG00000115286, ENSG00000140990, ENSG00000109390, ENSG00000120675, ENSG00000189043, ENSG00000165264, ENSG00000145494, ENSG00000170906, ENSG00000147684, ENSG00000110717	1484	47	19256	4.69335	9.08345e-05
	GO:0002227~innate immune response in mucosa	10	0.598802	0.000167317	ENSG00000149806, ENSG00000197903, ENSG00000164047, ENSG00000180596, ENSG00000124635, ENSG00000169397, ENSG00000239839, ENSG00000169385, ENSG00000012223, ENSG00000164821	1484	28	19256	4.63419	0.0201188
	GO:0010498~proteasomal protein catabolic process	12	0.718563	2.96567e-05	ENSG00000100804, ENSG00000143106, ENSG00000101182, ENSG00000100902, ENSG00000142507, ENSG00000204264, ENSG00000159377, ENSG00000129084, ENSG00000041357, ENSG00000277791, ENSG00000136930, ENSG00000008018	1484	34	19256	4.57967	0.00454974
	GO:0045333~cellular respiration	14	0.838323	7.25009e-06	ENSG00000178741, ENSG00000176340, ENSG00000127540, ENSG00000173660, ENSG00000111775, ENSG00000131174, ENSG00000112695, ENSG00000135940, ENSG00000172115, ENSG00000189043, ENSG00000184076, ENSG00000164405, ENSG00000126267, ENSG00000179091	1484	41	19256	4.43074	0.00134398
	GO:0000079~regulation of cyclin-dependent protein serine/threonine kinase activity	17	1.01796	1.35867e-06	ENSG00000129355, ENSG00000123080, ENSG00000116717, ENSG00000175793, ENSG00000115649, ENSG00000134057, ENSG00000197019, ENSG00000158402, ENSG00000157456, ENSG00000162063, ENSG00000164045, ENSG00000147889, ENSG00000100526, ENSG00000134480, ENSG00000145386, ENSG00000127564, ENSG00000094804	1484	53	19256	4.16203	0.000431765
	GO:0009060~aerobic respiration	22	1.31737	3.54309e-08	ENSG00000183648, ENSG00000004779, ENSG00000173660, ENSG00000174886, ENSG00000142082, ENSG00000099795, ENSG00000135441, ENSG00000117118, ENSG00000148290, ENSG00000131495, ENSG00000213619, ENSG00000065518, ENSG00000115286, ENSG00000140990, ENSG00000109390, ENSG00000184076, ENSG00000165264, ENSG00000145494, ENSG00000170906, ENSG00000147684, ENSG00000147123, ENSG00000110717	1484	70	19256	4.07809	2.25189e-05
	GO:0019731~antibacterial humoral response	18	1.07784	1.32476e-06	ENSG00000239951, ENSG00000180596, ENSG00000211895, ENSG00000239839, ENSG00000172232, ENSG00000132465, ENSG00000149806, ENSG00000197903, ENSG00000164047, ENSG00000100448, ENSG00000124635, ENSG00000124107, ENSG00000206503, ENSG00000169397, ENSG00000101425, ENSG00000012223, ENSG00000164821, ENSG00000124102	1484	59	19256	3.9587	0.000431765
	GO:0032981~mitochondrial respiratory chain complex I assembly	19	1.13772	7.46359e-07	ENSG00000137806, ENSG00000183648, ENSG00000184857, ENSG00000004779, ENSG00000178057, ENSG00000174886, ENSG00000099795, ENSG00000131495, ENSG00000213619, ENSG00000065518, ENSG00000115286, ENSG00000140990, ENSG00000109390, ENSG00000165264, ENSG00000170906, ENSG00000147684, ENSG00000147123, ENSG00000110717, ENSG00000105341	1484	63	19256	3.91332	0.000276713
	GO:0007017~microtubule-based process	12	0.718563	0.000155918	ENSG00000167553, ENSG00000137100, ENSG00000088986, ENSG00000176014, ENSG00000140859, ENSG00000123416, ENSG00000100104, ENSG00000127824, ENSG00000188229, ENSG00000175203, ENSG00000137267, ENSG00000131462	1484	40	19256	3.89272	0.0192689
	GO:0007080~mitotic metaphase plate congression	12	0.718563	0.000250262	ENSG00000115561, ENSG00000121621, ENSG00000132612, ENSG00000134690, ENSG00000146670, ENSG00000103769, ENSG00000237649, ENSG00000086065, ENSG00000134057, ENSG00000142945, ENSG00000175203, ENSG00000131165	1484	42	19256	3.70735	0.0278354
	GO:0032543~mitochondrial translation	27	1.61677	9.50227e-09	ENSG00000172590, ENSG00000130312, ENSG00000180992, ENSG00000111639, ENSG00000108826, ENSG00000173141, ENSG00000171421, ENSG00000137547, ENSG00000182180, ENSG00000169288, ENSG00000125445, ENSG00000162910, ENSG00000181610, ENSG00000214026, ENSG00000183617, ENSG00000181991, ENSG00000172586, ENSG00000082515, ENSG00000116898, ENSG00000074071, ENSG00000174547, ENSG00000175756, ENSG00000086504, ENSG0000…	1484	96	19256	3.64943	1.40919e-05
	GO:0045454~cell redox homeostasis	12	0.718563	0.000313127	ENSG00000175197, ENSG00000117450, ENSG00000100348, ENSG00000198843, ENSG00000167815, ENSG00000023318, ENSG00000126432, ENSG00000123131, ENSG00000018280, ENSG00000233276, ENSG00000182512, ENSG00000131871	1484	43	19256	3.62114	0.0339781
	GO:0007052~mitotic spindle organization	15	0.898204	6.49412e-05	ENSG00000075702, ENSG00000080986, ENSG00000119383, ENSG00000134057, ENSG00000175203, ENSG00000132341, ENSG00000112742, ENSG00000131462, ENSG00000117632, ENSG00000178999, ENSG00000166851, ENSG00000134690, ENSG00000138160, ENSG00000126787, ENSG00000089685	1484	56	19256	3.47564	0.00849775
	GO:0098869~cellular oxidant detoxification	20	1.1976	4.2036e-06	ENSG00000129235, ENSG00000132965, ENSG00000173221, ENSG00000178980, ENSG00000206177, ENSG00000198843, ENSG00000197448, ENSG00000086506, ENSG00000131871, ENSG00000163220, ENSG00000183291, ENSG00000167468, ENSG00000008394, ENSG00000257017, ENSG00000100577, ENSG00000143198, ENSG00000126432, ENSG00000123131, ENSG00000148834, ENSG00000233276	1484	77	19256	3.37032	0.000984306
	GO:0030968~endoplasmic reticulum unfolded protein response	13	0.778443	0.000474771	ENSG00000175197, ENSG00000099958, ENSG00000128272, ENSG00000068912, ENSG00000005486, ENSG00000136986, ENSG00000131871, ENSG00000100219, ENSG00000118217, ENSG00000120742, ENSG00000072849, ENSG00000180667, ENSG00000180535	1484	52	19256	3.24394	0.0480058
	GO:0030433~ubiquitin-dependent ERAD pathway	20	1.1976	9.31941e-06	ENSG00000099958, ENSG00000070010, ENSG00000115307, ENSG00000106803, ENSG00000121060, ENSG00000197860, ENSG00000198833, ENSG00000068912, ENSG00000111885, ENSG00000168591, ENSG00000005486, ENSG00000136986, ENSG00000131871, ENSG00000116663, ENSG00000166598, ENSG00000160087, ENSG00000072849, ENSG00000180667, ENSG00000182446, ENSG00000164897	1484	81	19256	3.20389	0.00159469
	GO:0002377~immunoglobulin production	23	1.37725	1.96151e-06	ENSG00000240864, ENSG00000211673, ENSG00000211640, ENSG00000239951, ENSG00000211662, ENSG00000211660, ENSG00000244437, ENSG00000243238, ENSG00000211666, ENSG00000211663, ENSG00000211599, ENSG00000241755, ENSG00000211653, ENSG00000211669, ENSG00000211625, ENSG00000244575, ENSG00000211648, ENSG00000211659, ENSG00000243466, ENSG00000211668, ENSG00000242371, ENSG00000224041, ENSG00000251546	1484	94	19256	3.17492	0.000545422
	GO:1902600~hydrogen ion transmembrane transport	32	1.91617	1.28018e-08	ENSG00000173660, ENSG00000155097, ENSG00000167283, ENSG00000113732, ENSG00000169021, ENSG00000111775, ENSG00000018280, ENSG00000135940, ENSG00000117410, ENSG00000167863, ENSG00000159199, ENSG00000123643, ENSG00000110719, ENSG00000219200, ENSG00000110955, ENSG00000176340, ENSG00000178741, ENSG00000090020, ENSG00000241468, ENSG00000115944, ENSG00000154518, ENSG00000116459, ENSG00000131174, ENSG0000…	1484	131	19256	3.16965	1.42388e-05
	GO:0006958~complement activation, classical pathway	29	1.73653	1.84129e-07	ENSG00000211966, ENSG00000211967, ENSG00000254709, ENSG00000211945, ENSG00000211965, ENSG00000281990, ENSG00000211949, ENSG00000173369, ENSG00000211947, ENSG00000108561, ENSG00000231475, ENSG00000211970, ENSG00000211896, ENSG00000196352, ENSG00000211677, ENSG00000211897, ENSG00000173372, ENSG00000211895, ENSG00000211933, ENSG00000159189, ENSG00000280411, ENSG00000211679, ENSG00000211976, ENSG0000…	1484	124	19256	3.03465	9.08345e-05
	GO:0050871~positive regulation of B cell activation	23	1.37725	4.88957e-06	ENSG00000211970, ENSG00000211896, ENSG00000211897, ENSG00000211677, ENSG00000211895, ENSG00000211933, ENSG00000211966, ENSG00000211967, ENSG00000254709, ENSG00000211945, ENSG00000280411, ENSG00000211965, ENSG00000211679, ENSG00000211976, ENSG00000281990, ENSG00000211949, ENSG00000211947, ENSG00000224650, ENSG00000168884, ENSG00000222037, ENSG00000231475, ENSG00000270550, ENSG00000211592	1484	99	19256	3.01457	0.00108768
	GO:0006910~phagocytosis, recognition	23	1.37725	5.81822e-06	ENSG00000211970, ENSG00000211896, ENSG00000211897, ENSG00000211677, ENSG00000211895, ENSG00000211933, ENSG00000211966, ENSG00000211967, ENSG00000254709, ENSG00000211945, ENSG00000280411, ENSG00000150337, ENSG00000211965, ENSG00000211679, ENSG00000211976, ENSG00000281990, ENSG00000211949, ENSG00000211947, ENSG00000224650, ENSG00000222037, ENSG00000231475, ENSG00000270550, ENSG00000211592	1484	100	19256	2.98442	0.00119374
	GO:0007059~chromosome segregation	17	1.01796	0.000183103	ENSG00000080986, ENSG00000096063, ENSG00000117724, ENSG00000165480, ENSG00000112742, ENSG00000076382, ENSG00000166797, ENSG00000166595, ENSG00000166451, ENSG00000160783, ENSG00000126787, ENSG00000089685, ENSG00000161888, ENSG00000101782, ENSG00000167513, ENSG00000123485, ENSG00000143862	1484	76	19256	2.90247	0.0214375
	GO:0006911~phagocytosis, engulfment	25	1.49701	5.90299e-06	ENSG00000211966, ENSG00000211967, ENSG00000254709, ENSG00000211945, ENSG00000211965, ENSG00000281990, ENSG00000211949, ENSG00000211947, ENSG00000231475, ENSG00000070831, ENSG00000211970, ENSG00000211896, ENSG00000211677, ENSG00000211897, ENSG00000211895, ENSG00000211933, ENSG00000280411, ENSG00000211679, ENSG00000150337, ENSG00000211976, ENSG00000224650, ENSG00000169896, ENSG00000222037, ENSG0000…	1484	115	19256	2.82081	0.00119374
	GO:0000278~mitotic cell cycle	31	1.85629	1.95351e-06	ENSG00000176014, ENSG00000080986, ENSG00000165480, ENSG00000171148, ENSG00000113575, ENSG00000137267, ENSG00000131462, ENSG00000178999, ENSG00000177602, ENSG00000141552, ENSG00000166851, ENSG00000134690, ENSG00000137100, ENSG00000188229, ENSG00000127824, ENSG00000089685, ENSG00000127564, ENSG00000101057, ENSG00000094804, ENSG00000146670, ENSG00000132341, ENSG00000117724, ENSG00000205250, ENSG0000…	1484	154	19256	2.612	0.000545422
	GO:0006888~ER to Golgi vesicle-mediated transport	26	1.55689	1.71716e-05	ENSG00000099203, ENSG00000113615, ENSG00000029534, ENSG00000129083, ENSG00000174851, ENSG00000119820, ENSG00000170348, ENSG00000174903, ENSG00000086598, ENSG00000138073, ENSG00000169223, ENSG00000101558, ENSG00000168374, ENSG00000184840, ENSG00000166557, ENSG00000167645, ENSG00000106636, ENSG00000074695, ENSG00000105669, ENSG00000170043, ENSG00000150527, ENSG00000136240, ENSG00000054116, ENSG0000…	1484	130	19256	2.59515	0.00282535
	GO:0043161~proteasome-mediated ubiquitin-dependent protein catabolic process	40	2.39521	2.24585e-07	ENSG00000185627, ENSG00000099804, ENSG00000159377, ENSG00000129084, ENSG00000177628, ENSG00000171621, ENSG00000119048, ENSG00000115233, ENSG00000136930, ENSG00000099341, ENSG00000008018, ENSG00000100804, ENSG00000100902, ENSG00000162032, ENSG00000159352, ENSG00000277791, ENSG00000130706, ENSG00000156381, ENSG00000100387, ENSG00000180901, ENSG00000179262, ENSG00000197170, ENSG00000175197, ENSG0000…	1484	210	19256	2.47157	9.08345e-05
	GO:0050853~B cell receptor signaling pathway	23	1.37725	0.00041397	ENSG00000211970, ENSG00000211896, ENSG00000211897, ENSG00000211677, ENSG00000211895, ENSG00000211933, ENSG00000211966, ENSG00000211967, ENSG00000254709, ENSG00000211945, ENSG00000280411, ENSG00000211965, ENSG00000211679, ENSG00000211976, ENSG00000281990, ENSG00000211949, ENSG00000211947, ENSG00000224650, ENSG00000222037, ENSG00000203896, ENSG00000231475, ENSG00000270550, ENSG00000211592	1484	131	19256	2.27818	0.0428315
	GO:0042742~defense response to bacterium	40	2.39521	3.7414e-06	ENSG00000158869, ENSG00000239839, ENSG00000211966, ENSG00000211967, ENSG00000254709, ENSG00000211945, ENSG00000211965, ENSG00000281990, ENSG00000211949, ENSG00000018280, ENSG00000211947, ENSG00000005381, ENSG00000163220, ENSG00000163221, ENSG00000138772, ENSG00000148346, ENSG00000231475, ENSG00000010327, ENSG00000211970, ENSG00000197561, ENSG00000211896, ENSG00000211677, ENSG00000211897, ENSG0000…	1484	234	19256	2.21808	0.000924749
	GO:0051301~cell division	64	3.83234	6.62539e-09	ENSG00000175063, ENSG00000132612, ENSG00000108106, ENSG00000092036, ENSG00000173207, ENSG00000158402, ENSG00000131165, ENSG00000076382, ENSG00000143479, ENSG00000100106, ENSG00000100865, ENSG00000142945, ENSG00000070831, ENSG00000164611, ENSG00000094804, ENSG00000074319, ENSG00000183955, ENSG00000141759, ENSG00000237649, ENSG00000111665, ENSG00000132341, ENSG00000117724, ENSG00000169679, ENSG0000…	1484	382	19256	2.17395	1.40919e-05
	GO:0006412~translation	34	2.03593	0.000218899	ENSG00000172590, ENSG00000130312, ENSG00000131469, ENSG00000180992, ENSG00000111639, ENSG00000108826, ENSG00000173141, ENSG00000134419, ENSG00000171421, ENSG00000137547, ENSG00000182180, ENSG00000197728, ENSG00000170889, ENSG00000169288, ENSG00000121022, ENSG00000125445, ENSG00000162910, ENSG00000181610, ENSG00000214026, ENSG00000181991, ENSG00000175634, ENSG00000082515, ENSG00000116898, ENSG0000…	1484	223	19256	1.97836	0.0249713
	GO:0045087~innate immune response	86	5.1497	2.30595e-08	ENSG00000103490, ENSG00000243317, ENSG00000211966, ENSG00000211967, ENSG00000105639, ENSG00000211965, ENSG00000281990, ENSG00000157873, ENSG00000196843, ENSG00000173369, ENSG00000137462, ENSG00000132170, ENSG00000029993, ENSG00000161980, ENSG00000240972, ENSG00000196352, ENSG00000211677, ENSG00000173372, ENSG00000104856, ENSG00000096063, ENSG00000211679, ENSG00000198736, ENSG00000159403, ENSG0000…	1484	597	19256	1.8692	1.87637e-05
	GO:0007049~cell cycle	51	3.05389	3.22798e-05	ENSG00000132612, ENSG00000007968, ENSG00000173207, ENSG00000158402, ENSG00000143479, ENSG00000114383, ENSG00000100106, ENSG00000100865, ENSG00000140525, ENSG00000102760, ENSG00000074319, ENSG00000175197, ENSG00000198176, ENSG00000141759, ENSG00000111665, ENSG00000104738, ENSG00000118046, ENSG00000137193, ENSG00000138160, ENSG00000134480, ENSG00000160783, ENSG00000179271, ENSG00000132819, ENSG0000…	1484	359	19256	1.84335	0.0047871
	GO:0006915~apoptotic process	86	5.1497	4.99138e-08	ENSG00000129562, ENSG00000074842, ENSG00000103490, ENSG00000197256, ENSG00000172113, ENSG00000099860, ENSG00000113575, ENSG00000119048, ENSG00000172115, ENSG00000137462, ENSG00000160570, ENSG00000030110, ENSG00000100985, ENSG00000015475, ENSG00000054967, ENSG00000126453, ENSG00000165948, ENSG00000106635, ENSG00000116717, ENSG00000100290, ENSG00000169230, ENSG00000170540, ENSG00000242114, ENSG0000…	1484	607	19256	1.83841	2.77583e-05
	GO:0006955~immune response	63	3.77246	8.33523e-05	ENSG00000211640, ENSG00000243238, ENSG00000099985, ENSG00000211967, ENSG00000211648, ENSG00000213903, ENSG00000157873, ENSG00000224041, ENSG00000137462, ENSG00000133063, ENSG00000251546, ENSG00000211673, ENSG00000213654, ENSG00000211599, ENSG00000244575, ENSG00000169230, ENSG00000135535, ENSG00000159403, ENSG00000242076, ENSG00000132465, ENSG00000198805, ENSG00000100219, ENSG00000186431, ENSG0000…	1484	492	19256	1.66153	0.0105953
GOTERM_CC_DIRECT	GO:0019774~proteasome core complex, beta-subunit complex	7	0.419162	6.29456e-05	ENSG00000100804, ENSG00000142507, ENSG00000204264, ENSG00000159377, ENSG00000277791, ENSG00000136930, ENSG00000008018	1556	11	20472	8.37252	0.00124318
	GO:0034663~endoplasmic reticulum chaperone complex	7	0.419162	6.29456e-05	ENSG00000166794, ENSG00000166598, ENSG00000090520, ENSG00000128228, ENSG00000143870, ENSG00000185624, ENSG00000170476	1556	11	20472	8.37252	0.00124318
	GO:0031466~Cul5-RING ubiquitin ligase complex	5	0.299401	0.00180984	ENSG00000103363, ENSG00000154582, ENSG00000156381, ENSG00000100387, ENSG00000114125	1556	8	20472	8.22301	0.0242335
	GO:0008541~proteasome regulatory particle, lid subcomplex	5	0.299401	0.00180984	ENSG00000185627, ENSG00000130706, ENSG00000115233, ENSG00000197170, ENSG00000099341	1556	8	20472	8.22301	0.0242335
	GO:0071735~IgG immunoglobulin complex	6	0.359281	0.000457794	ENSG00000211896, ENSG00000222037, ENSG00000211897, ENSG00000211895, ENSG00000211679, ENSG00000211592	1556	10	20472	7.89409	0.00786211
	GO:0005839~proteasome core complex	12	0.718563	8.1072e-08	ENSG00000100804, ENSG00000143106, ENSG00000101182, ENSG00000100902, ENSG00000142507, ENSG00000204264, ENSG00000159377, ENSG00000129084, ENSG00000041357, ENSG00000277791, ENSG00000136930, ENSG00000008018	1556	21	20472	7.51818	3.55816e-06
	GO:0000839~Hrd1p ubiquitin ligase ERAD-L complex	5	0.299401	0.00306237	ENSG00000099958, ENSG00000115307, ENSG00000072849, ENSG00000005486, ENSG00000136986	1556	9	20472	7.30934	0.0384011
	GO:0031617~NMS complex	5	0.299401	0.00479875	ENSG00000122952, ENSG00000080986, ENSG00000160783, ENSG00000137812, ENSG00000161888	1556	10	20472	6.57841	0.0549422
	GO:0042582~azurophil granule	5	0.299401	0.00479875	ENSG00000005381, ENSG00000076944, ENSG00000049860, ENSG00000172232, ENSG00000164821	1556	10	20472	6.57841	0.0549422
	GO:0005838~proteasome regulatory particle	5	0.299401	0.00479875	ENSG00000110801, ENSG00000185627, ENSG00000163636, ENSG00000197170, ENSG00000099341	1556	10	20472	6.57841	0.0549422
	GO:0035580~specific granule lumen	30	1.79641	8.53057e-17	ENSG00000160209, ENSG00000173083, ENSG00000110203, ENSG00000008438, ENSG00000023318, ENSG00000137563, ENSG00000118113, ENSG00000133063, ENSG00000116260, ENSG00000148346, ENSG00000170909, ENSG00000012223, ENSG00000115828, ENSG00000197561, ENSG00000134827, ENSG00000096006, ENSG00000204386, ENSG00000171236, ENSG00000104918, ENSG00000117984, ENSG00000118520, ENSG00000060971, ENSG00000102837, ENSG0000…	1556	62	20472	6.3662	1.34783e-14
	GO:0005753~mitochondrial proton-transporting ATP synthase complex	10	0.598802	1.04373e-05	ENSG00000124172, ENSG00000110955, ENSG00000167863, ENSG00000173915, ENSG00000156411, ENSG00000159199, ENSG00000241468, ENSG00000167283, ENSG00000154518, ENSG00000116459	1556	21	20472	6.26515	0.000265982
	GO:0005746~mitochondrial respiratory chain	7	0.419162	0.000522816	ENSG00000101084, ENSG00000173660, ENSG00000243317, ENSG00000115944, ENSG00000131174, ENSG00000148290, ENSG00000112695	1556	15	20472	6.13985	0.00878775
	GO:0000276~mitochondrial proton-transporting ATP synthase complex, coupling factor F(o)	6	0.359281	0.00192726	ENSG00000167863, ENSG00000159199, ENSG00000241468, ENSG00000167283, ENSG00000154518, ENSG00000116459	1556	13	20472	6.07237	0.0249596
	GO:0042581~specific granule	6	0.359281	0.00192726	ENSG00000076944, ENSG00000138772, ENSG00000102837, ENSG00000164047, ENSG00000096006, ENSG00000012223	1556	13	20472	6.07237	0.0249596
	GO:0005750~mitochondrial respiratory chain complex III	6	0.359281	0.00281175	ENSG00000127540, ENSG00000184076, ENSG00000173660, ENSG00000164405, ENSG00000169021, ENSG00000179091	1556	14	20472	5.63863	0.0358272
	GO:0000502~proteasome complex	24	1.43713	6.52013e-12	ENSG00000185627, ENSG00000091164, ENSG00000101182, ENSG00000142507, ENSG00000204264, ENSG00000159377, ENSG00000129084, ENSG00000041357, ENSG00000158552, ENSG00000068878, ENSG00000115233, ENSG00000136930, ENSG00000099341, ENSG00000008018, ENSG00000100804, ENSG00000143106, ENSG00000100902, ENSG00000159352, ENSG00000178381, ENSG00000277791, ENSG00000163636, ENSG00000130706, ENSG00000179262, ENSG0000…	1556	57	20472	5.53971	7.35843e-10
	GO:1904724~tertiary granule lumen	22	1.31737	1.85371e-10	ENSG00000158825, ENSG00000115828, ENSG00000134827, ENSG00000110203, ENSG00000096006, ENSG00000008438, ENSG00000137563, ENSG00000171236, ENSG00000117984, ENSG00000118113, ENSG00000167996, ENSG00000102837, ENSG00000164047, ENSG00000133063, ENSG00000116260, ENSG00000100985, ENSG00000257017, ENSG00000123610, ENSG00000170909, ENSG00000163736, ENSG00000012223, ENSG00000160213	1556	55	20472	5.26272	1.46443e-08
	GO:0005751~mitochondrial respiratory chain complex IV	10	0.598802	5.48976e-05	ENSG00000178741, ENSG00000176340, ENSG00000189043, ENSG00000115944, ENSG00000169021, ENSG00000111775, ENSG00000131174, ENSG00000126267, ENSG00000135940, ENSG00000112695	1556	25	20472	5.26272	0.00114129
	GO:0005747~mitochondrial respiratory chain complex I	18	1.07784	7.51262e-08	ENSG00000137806, ENSG00000183648, ENSG00000004779, ENSG00000174886, ENSG00000099795, ENSG00000131495, ENSG00000213619, ENSG00000065518, ENSG00000115286, ENSG00000140990, ENSG00000109390, ENSG00000189043, ENSG00000165264, ENSG00000145494, ENSG00000170906, ENSG00000147684, ENSG00000147123, ENSG00000110717	1556	50	20472	4.73645	3.49116e-06
	GO:0005762~mitochondrial large ribosomal subunit	19	1.13772	1.13817e-07	ENSG00000214026, ENSG00000172590, ENSG00000130312, ENSG00000180992, ENSG00000111639, ENSG00000183617, ENSG00000108826, ENSG00000173141, ENSG00000178694, ENSG00000082515, ENSG00000137547, ENSG00000171421, ENSG00000174547, ENSG00000086504, ENSG00000096080, ENSG00000169288, ENSG00000262814, ENSG00000179271, ENSG00000162910	1556	57	20472	4.3856	4.7324e-06
	GO:0031305~integral component of mitochondrial inner membrane	14	0.838323	8.41835e-06	ENSG00000173085, ENSG00000156026, ENSG00000284194, ENSG00000144040, ENSG00000134375, ENSG00000178307, ENSG00000229833, ENSG00000183172, ENSG00000126768, ENSG00000184831, ENSG00000125454, ENSG00000143158, ENSG00000143224, ENSG00000165678	1556	42	20472	4.3856	0.000221683
	GO:0101003~ficolin-1-rich granule membrane	20	1.1976	6.51476e-08	ENSG00000146094, ENSG00000158869, ENSG00000196352, ENSG00000171051, ENSG00000116815, ENSG00000129083, ENSG00000136238, ENSG00000018280, ENSG00000268500, ENSG00000131981, ENSG00000242550, ENSG00000203710, ENSG00000088986, ENSG00000186431, ENSG00000142185, ENSG00000166527, ENSG00000149357, ENSG00000110719, ENSG00000059804, ENSG00000143862	1556	61	20472	4.31371	3.21666e-06
	GO:0035579~specific granule membrane	28	1.67665	3.9831e-10	ENSG00000108405, ENSG00000171860, ENSG00000116586, ENSG00000142583, ENSG00000101856, ENSG00000142185, ENSG00000149357, ENSG00000149516, ENSG00000204936, ENSG00000182885, ENSG00000100284, ENSG00000085063, ENSG00000183019, ENSG00000173391, ENSG00000148175, ENSG00000136026, ENSG00000169692, ENSG00000118640, ENSG00000139572, ENSG00000170956, ENSG00000169896, ENSG00000186431, ENSG00000258227, ENSG0000…	1556	91	20472	4.04825	2.86059e-08
	GO:0005763~mitochondrial small ribosomal subunit	10	0.598802	0.000595218	ENSG00000181610, ENSG00000182180, ENSG00000096080, ENSG00000181991, ENSG00000172586, ENSG00000128626, ENSG00000125445, ENSG00000116898, ENSG00000074071, ENSG00000175756	1556	33	20472	3.98691	0.00978767
	GO:0070821~tertiary granule membrane	22	1.31737	6.32341e-08	ENSG00000158869, ENSG00000173391, ENSG00000148175, ENSG00000129083, ENSG00000118640, ENSG00000018280, ENSG00000268500, ENSG00000116586, ENSG00000139572, ENSG00000169896, ENSG00000088986, ENSG00000186431, ENSG00000142185, ENSG00000120306, ENSG00000258227, ENSG00000166527, ENSG00000124469, ENSG00000204936, ENSG00000051523, ENSG00000085063, ENSG00000059804, ENSG00000183019	1556	73	20472	3.96507	3.21666e-06
	GO:0000307~cyclin-dependent protein kinase holoenzyme complex	12	0.718563	0.000138062	ENSG00000162063, ENSG00000132646, ENSG00000123975, ENSG00000115649, ENSG00000134057, ENSG00000102225, ENSG00000145386, ENSG00000170312, ENSG00000164885, ENSG00000173207, ENSG00000157456, ENSG00000262919	1556	40	20472	3.94704	0.00266022
	GO:0035577~azurophil granule membrane	17	1.01796	4.25023e-06	ENSG00000135404, ENSG00000171051, ENSG00000148175, ENSG00000136026, ENSG00000172232, ENSG00000171860, ENSG00000118640, ENSG00000112299, ENSG00000086548, ENSG00000008394, ENSG00000101558, ENSG00000164713, ENSG00000149357, ENSG00000124469, ENSG00000148248, ENSG00000100284, ENSG00000143862	1556	58	20472	3.85631	0.000124359
	GO:0030134~ER to Golgi transport vesicle	12	0.718563	0.000222035	ENSG00000170348, ENSG00000099203, ENSG00000086598, ENSG00000169223, ENSG00000074695, ENSG00000174851, ENSG00000198734, ENSG00000181704, ENSG00000184840, ENSG00000166557, ENSG00000125991, ENSG00000167645	1556	42	20472	3.75909	0.00407925
	GO:0035578~azurophil granule lumen	25	1.49701	4.73126e-08	ENSG00000103490, ENSG00000049860, ENSG00000239839, ENSG00000169385, ENSG00000172232, ENSG00000196743, ENSG00000137563, ENSG00000064601, ENSG00000005381, ENSG00000100448, ENSG00000188229, ENSG00000100243, ENSG00000102393, ENSG00000197561, ENSG00000170043, ENSG00000196415, ENSG00000104918, ENSG00000118520, ENSG00000001036, ENSG00000169397, ENSG00000101425, ENSG00000143162, ENSG00000051620, ENSG0000…	1556	91	20472	3.61451	2.66978e-06
	GO:0030176~integral component of endoplasmic reticulum membrane	32	1.91617	6.31355e-09	ENSG00000198363, ENSG00000114902, ENSG00000066322, ENSG00000134153, ENSG00000078124, ENSG00000005486, ENSG00000008952, ENSG00000058262, ENSG00000118217, ENSG00000138073, ENSG00000157593, ENSG00000179085, ENSG00000109133, ENSG00000164615, ENSG00000147155, ENSG00000125744, ENSG00000136908, ENSG00000107175, ENSG00000062282, ENSG00000128463, ENSG00000099958, ENSG00000121073, ENSG00000115307, ENSG0000…	1556	129	20472	3.26371	4.15642e-07
	GO:0019814~immunoglobulin complex	24	1.43713	7.14739e-07	ENSG00000240864, ENSG00000211673, ENSG00000211640, ENSG00000211662, ENSG00000211660, ENSG00000244437, ENSG00000243238, ENSG00000211666, ENSG00000211597, ENSG00000211663, ENSG00000211599, ENSG00000241755, ENSG00000211653, ENSG00000211669, ENSG00000211625, ENSG00000244575, ENSG00000211648, ENSG00000211659, ENSG00000243466, ENSG00000211668, ENSG00000242371, ENSG00000224041, ENSG00000242076, ENSG0000…	1556	97	20472	3.25529	2.56656e-05
	GO:0042571~immunoglobulin complex, circulating	22	1.31737	3.42406e-06	ENSG00000211970, ENSG00000211896, ENSG00000211897, ENSG00000211677, ENSG00000211895, ENSG00000211933, ENSG00000211966, ENSG00000211967, ENSG00000254709, ENSG00000211945, ENSG00000280411, ENSG00000211965, ENSG00000211679, ENSG00000211976, ENSG00000281990, ENSG00000211949, ENSG00000211947, ENSG00000224650, ENSG00000222037, ENSG00000231475, ENSG00000270550, ENSG00000211592	1556	91	20472	3.18077	0.000104039
	GO:0005743~mitochondrial inner membrane	112	6.70659	1.7896e-28	ENSG00000184857, ENSG00000172590, ENSG00000183648, ENSG00000130312, ENSG00000156026, ENSG00000111639, ENSG00000004779, ENSG00000127540, ENSG00000178057, ENSG00000167283, ENSG00000171421, ENSG00000181061, ENSG00000172115, ENSG00000109390, ENSG00000165264, ENSG00000145494, ENSG00000178741, ENSG00000156411, ENSG00000130204, ENSG00000181991, ENSG00000241468, ENSG00000115944, ENSG00000154518, ENSG0000…	1556	464	20472	3.17578	1.41378e-25
	GO:0030667~secretory granule membrane	24	1.43713	1.52302e-06	ENSG00000108405, ENSG00000146094, ENSG00000196352, ENSG00000171051, ENSG00000116815, ENSG00000129083, ENSG00000181031, ENSG00000177105, ENSG00000118640, ENSG00000136238, ENSG00000268500, ENSG00000131981, ENSG00000242550, ENSG00000203710, ENSG00000167434, ENSG00000169228, ENSG00000011600, ENSG00000170348, ENSG00000084733, ENSG00000137462, ENSG00000204936, ENSG00000164687, ENSG00000110719, ENSG0000…	1556	101	20472	3.12637	4.96795e-05
	GO:0005793~endoplasmic reticulum-Golgi intermediate compartment	19	1.13772	2.42822e-05	ENSG00000074842, ENSG00000099203, ENSG00000157916, ENSG00000074695, ENSG00000129083, ENSG00000174851, ENSG00000111885, ENSG00000023318, ENSG00000167434, ENSG00000170348, ENSG00000086598, ENSG00000169223, ENSG00000163956, ENSG00000184840, ENSG00000185624, ENSG00000143870, ENSG00000166557, ENSG00000148248, ENSG00000167645	1556	80	20472	3.12474	0.0005813
	GO:0034774~secretory granule lumen	26	1.55689	1.36003e-06	ENSG00000160209, ENSG00000021355, ENSG00000185627, ENSG00000158825, ENSG00000103490, ENSG00000157017, ENSG00000115233, ENSG00000136930, ENSG00000008018, ENSG00000163220, ENSG00000163221, ENSG00000100504, ENSG00000197170, ENSG00000160213, ENSG00000240972, ENSG00000173110, ENSG00000067225, ENSG00000163191, ENSG00000171314, ENSG00000198805, ENSG00000143546, ENSG00000143106, ENSG00000160883, ENSG0000…	1556	115	20472	2.97458	4.6714e-05
	GO:0005758~mitochondrial intermembrane space	20	1.1976	3.771e-05	ENSG00000158828, ENSG00000243317, ENSG00000099800, ENSG00000115317, ENSG00000169230, ENSG00000099795, ENSG00000135441, ENSG00000168393, ENSG00000076043, ENSG00000158402, ENSG00000172115, ENSG00000138495, ENSG00000162551, ENSG00000165283, ENSG00000150779, ENSG00000106153, ENSG00000103202, ENSG00000143575, ENSG00000143224, ENSG00000145335	1556	90	20472	2.92374	0.000827525
	GO:0042470~melanosome	22	1.31737	2.62059e-05	ENSG00000172270, ENSG00000042493, ENSG00000135404, ENSG00000128595, ENSG00000163902, ENSG00000148175, ENSG00000132341, ENSG00000137563, ENSG00000136238, ENSG00000137312, ENSG00000117984, ENSG00000166794, ENSG00000170348, ENSG00000166598, ENSG00000117450, ENSG00000117394, ENSG00000118508, ENSG00000105281, ENSG00000109133, ENSG00000185624, ENSG00000143870, ENSG00000164733	1556	103	20472	2.81019	0.000608901
	GO:0000776~kinetochore	33	1.97605	2.30666e-07	ENSG00000100162, ENSG00000080986, ENSG00000165480, ENSG00000175203, ENSG00000112742, ENSG00000100918, ENSG00000131165, ENSG00000114166, ENSG00000076382, ENSG00000178999, ENSG00000169689, ENSG00000121621, ENSG00000166851, ENSG00000122952, ENSG00000137100, ENSG00000166451, ENSG00000142945, ENSG00000138092, ENSG00000089685, ENSG00000161888, ENSG00000123485, ENSG00000117724, ENSG00000137812, ENSG0000…	1556	157	20472	2.76544	9.1113e-06
	GO:1904813~ficolin-1-rich granule lumen	26	1.55689	5.73285e-06	ENSG00000185627, ENSG00000158825, ENSG00000115233, ENSG00000136930, ENSG00000008018, ENSG00000100504, ENSG00000100985, ENSG00000197170, ENSG00000160213, ENSG00000164733, ENSG00000240972, ENSG00000115828, ENSG00000173110, ENSG00000067225, ENSG00000171236, ENSG00000176407, ENSG00000117984, ENSG00000171314, ENSG00000198805, ENSG00000167996, ENSG00000143106, ENSG00000160883, ENSG00000163636, ENSG0000…	1556	124	20472	2.75869	0.000161748
	GO:0019005~SCF ubiquitin ligase complex	14	0.838323	0.0014097	ENSG00000113558, ENSG00000159069, ENSG00000151743, ENSG00000171621, ENSG00000173207, ENSG00000118564, ENSG00000116663, ENSG00000162063, ENSG00000123975, ENSG00000162032, ENSG00000100387, ENSG00000105341, ENSG00000163444, ENSG00000107872	1556	67	20472	2.74918	0.0198868
	GO:0090575~RNA polymerase II transcription factor complex	25	1.49701	1.17079e-05	ENSG00000156127, ENSG00000137309, ENSG00000213347, ENSG00000128272, ENSG00000171223, ENSG00000007968, ENSG00000140044, ENSG00000118217, ENSG00000132170, ENSG00000123405, ENSG00000101412, ENSG00000185630, ENSG00000107175, ENSG00000071564, ENSG00000175197, ENSG00000197063, ENSG00000245848, ENSG00000198176, ENSG00000110777, ENSG00000205250, ENSG00000197747, ENSG00000119950, ENSG00000100219, ENSG0000…	1556	121	20472	2.71835	0.000289038
	GO:0030670~phagocytic vesicle membrane	15	0.898204	0.00121507	ENSG00000090674, ENSG00000113732, ENSG00000118640, ENSG00000018280, ENSG00000139832, ENSG00000117410, ENSG00000084733, ENSG00000137462, ENSG00000138772, ENSG00000204642, ENSG00000206503, ENSG00000118508, ENSG00000166523, ENSG00000051523, ENSG00000110719	1556	74	20472	2.66692	0.017776
	GO:0033116~endoplasmic reticulum-Golgi intermediate compartment membrane	16	0.958084	0.000793339	ENSG00000099203, ENSG00000106636, ENSG00000196352, ENSG00000074695, ENSG00000198734, ENSG00000174851, ENSG00000170348, ENSG00000174903, ENSG00000086598, ENSG00000169223, ENSG00000184840, ENSG00000166557, ENSG00000125991, ENSG00000148248, ENSG00000167645, ENSG00000085063	1556	79	20472	2.66467	0.012289
	GO:0072562~blood microparticle	27	1.61677	3.33108e-05	ENSG00000239951, ENSG00000211662, ENSG00000204390, ENSG00000243238, ENSG00000211648, ENSG00000211949, ENSG00000173369, ENSG00000005961, ENSG00000117394, ENSG00000211896, ENSG00000173110, ENSG00000244437, ENSG00000211677, ENSG00000211897, ENSG00000211895, ENSG00000148175, ENSG00000159189, ENSG00000211659, ENSG00000243466, ENSG00000211679, ENSG00000242371, ENSG00000159403, ENSG00000213719, ENSG0000…	1556	145	20472	2.44989	0.000751872
	GO:0030133~transport vesicle	18	1.07784	0.00134965	ENSG00000130733, ENSG00000106636, ENSG00000196352, ENSG00000105669, ENSG00000129083, ENSG00000177879, ENSG00000137207, ENSG00000170348, ENSG00000174903, ENSG00000058799, ENSG00000086598, ENSG00000136240, ENSG00000103769, ENSG00000184840, ENSG00000166557, ENSG00000164821, ENSG00000148248, ENSG00000085063	1556	100	20472	2.36823	0.0193859
	GO:0031966~mitochondrial membrane	28	1.67665	5.07832e-05	ENSG00000004779, ENSG00000115317, ENSG00000111775, ENSG00000117118, ENSG00000135940, ENSG00000162551, ENSG00000165264, ENSG00000147454, ENSG00000100300, ENSG00000140941, ENSG00000072778, ENSG00000103254, ENSG00000110955, ENSG00000176340, ENSG00000178741, ENSG00000111843, ENSG00000100290, ENSG00000131174, ENSG00000131495, ENSG00000112695, ENSG00000178449, ENSG00000119632, ENSG00000213619, ENSG0000…	1556	157	20472	2.34644	0.00108429
	GO:0005739~mitochondrion	222	13.2934	1.50045e-25	ENSG00000183648, ENSG00000184857, ENSG00000130312, ENSG00000156026, ENSG00000004779, ENSG00000144040, ENSG00000197256, ENSG00000167283, ENSG00000171421, ENSG00000127948, ENSG00000168496, ENSG00000100348, ENSG00000167969, ENSG00000130204, ENSG00000115944, ENSG00000169230, ENSG00000179958, ENSG00000197006, ENSG00000171552, ENSG00000118689, ENSG00000169599, ENSG00000086504, ENSG00000156928, ENSG0000…	1556	1437	20472	2.03258	3.95119e-23
	GO:0030496~midbody	28	1.67665	0.000792978	ENSG00000132612, ENSG00000171241, ENSG00000115514, ENSG00000170312, ENSG00000131165, ENSG00000076382, ENSG00000178999, ENSG00000138175, ENSG00000166598, ENSG00000166851, ENSG00000134690, ENSG00000137100, ENSG00000117394, ENSG00000166595, ENSG00000100106, ENSG00000089685, ENSG00000070831, ENSG00000127445, ENSG00000176101, ENSG00000135596, ENSG00000132341, ENSG00000117724, ENSG00000097033, ENSG0000…	1556	185	20472	1.9913	0.012289
	GO:0005759~mitochondrial matrix	59	3.53293	6.19535e-07	ENSG00000204390, ENSG00000004779, ENSG00000178694, ENSG00000147592, ENSG00000135441, ENSG00000183172, ENSG00000183010, ENSG00000123989, ENSG00000100348, ENSG00000167969, ENSG00000164896, ENSG00000072778, ENSG00000233276, ENSG00000122971, ENSG00000145335, ENSG00000284194, ENSG00000171552, ENSG00000132541, ENSG00000197448, ENSG00000213619, ENSG00000118689, ENSG00000156928, ENSG00000100577, ENSG0000…	1556	390	20472	1.99039	2.33063e-05
	GO:0005765~lysosomal membrane	56	3.35329	1.57214e-06	ENSG00000106367, ENSG00000135404, ENSG00000173083, ENSG00000155097, ENSG00000116209, ENSG00000113732, ENSG00000135124, ENSG00000135441, ENSG00000099785, ENSG00000064601, ENSG00000131165, ENSG00000117410, ENSG00000117298, ENSG00000142185, ENSG00000103257, ENSG00000107331, ENSG00000143553, ENSG00000219200, ENSG00000068697, ENSG00000105700, ENSG00000118162, ENSG00000204386, ENSG00000135535, ENSG0000…	1556	373	20472	1.97529	4.96795e-05
	GO:0005840~ribosome	26	1.55689	0.00164917	ENSG00000130312, ENSG00000131469, ENSG00000180992, ENSG00000111639, ENSG00000108826, ENSG00000134419, ENSG00000187051, ENSG00000182180, ENSG00000197728, ENSG00000170889, ENSG00000125445, ENSG00000145335, ENSG00000181610, ENSG00000214026, ENSG00000181991, ENSG00000116898, ENSG00000174547, ENSG00000175756, ENSG00000149806, ENSG00000086504, ENSG00000120742, ENSG00000185088, ENSG00000096080, ENSG0000…	1556	175	20472	1.95473	0.0228569
	GO:0005789~endoplasmic reticulum membrane	153	9.16168	4.48686e-15	ENSG00000129562, ENSG00000128595, ENSG00000114902, ENSG00000113811, ENSG00000115317, ENSG00000174775, ENSG00000099785, ENSG00000084733, ENSG00000166598, ENSG00000127948, ENSG00000086598, ENSG00000136770, ENSG00000169223, ENSG00000101558, ENSG00000102007, ENSG00000102886, ENSG00000164615, ENSG00000147155, ENSG00000143198, ENSG00000143870, ENSG00000070831, ENSG00000148248, ENSG00000132507, ENSG0000…	1556	1052	20472	1.91349	5.90771e-13
	GO:0005635~nuclear envelope	27	1.61677	0.00332996	ENSG00000099901, ENSG00000109854, ENSG00000160789, ENSG00000160404, ENSG00000104765, ENSG00000137404, ENSG00000197956, ENSG00000061656, ENSG00000167468, ENSG00000118217, ENSG00000186283, ENSG00000109133, ENSG00000147155, ENSG00000143198, ENSG00000143575, ENSG00000132965, ENSG00000136827, ENSG00000198113, ENSG00000161904, ENSG00000132341, ENSG00000117724, ENSG00000113368, ENSG00000213719, ENSG0000…	1556	194	20472	1.8311	0.0411042
	GO:0005764~lysosome	43	2.57485	0.000169463	ENSG00000021355, ENSG00000108523, ENSG00000173083, ENSG00000132612, ENSG00000105612, ENSG00000049860, ENSG00000090674, ENSG00000116209, ENSG00000170296, ENSG00000177628, ENSG00000064601, ENSG00000018280, ENSG00000158887, ENSG00000155876, ENSG00000005381, ENSG00000100448, ENSG00000133063, ENSG00000142185, ENSG00000180509, ENSG00000165406, ENSG00000160410, ENSG00000149357, ENSG00000107331, ENSG0000…	1556	309	20472	1.83088	0.00318751
	GO:0010008~endosome membrane	35	2.09581	0.000832393	ENSG00000135404, ENSG00000100083, ENSG00000132612, ENSG00000111237, ENSG00000173163, ENSG00000070540, ENSG00000090674, ENSG00000113732, ENSG00000099785, ENSG00000154589, ENSG00000116586, ENSG00000117410, ENSG00000159210, ENSG00000100365, ENSG00000165006, ENSG00000107331, ENSG00000110719, ENSG00000219200, ENSG00000074319, ENSG00000140564, ENSG00000205155, ENSG00000224051, ENSG00000112335, ENSG0000…	1556	253	20472	1.82011	0.012646
	GO:0070062~extracellular exosome	302	18.0838	1.44781e-25	ENSG00000042493, ENSG00000104267, ENSG00000076944, ENSG00000130313, ENSG00000132612, ENSG00000243238, ENSG00000064601, ENSG00000116489, ENSG00000213949, ENSG00000177889, ENSG00000100902, ENSG00000117450, ENSG00000169223, ENSG00000168374, ENSG00000130429, ENSG00000127824, ENSG00000102886, ENSG00000143870, ENSG00000070831, ENSG00000181218, ENSG00000115828, ENSG00000196154, ENSG00000092621, ENSG0000…	1556	2218	20472	1.79141	3.95119e-23
	GO:0005783~endoplasmic reticulum	152	9.1018	7.66954e-12	ENSG00000128595, ENSG00000157916, ENSG00000113811, ENSG00000115317, ENSG00000099785, ENSG00000064601, ENSG00000144567, ENSG00000166598, ENSG00000127948, ENSG00000086598, ENSG00000136770, ENSG00000101558, ENSG00000102007, ENSG00000102886, ENSG00000164615, ENSG00000147155, ENSG00000143198, ENSG00000143870, ENSG00000182446, ENSG00000148248, ENSG00000115307, ENSG00000161904, ENSG00000136827, ENSG0000…	1556	1142	20472	1.75117	7.57367e-10
	GO:0045121~membrane raft	32	1.91617	0.0050691	ENSG00000172270, ENSG00000108405, ENSG00000151694, ENSG00000173083, ENSG00000213903, ENSG00000113575, ENSG00000171700, ENSG00000213949, ENSG00000137462, ENSG00000165283, ENSG00000180509, ENSG00000149357, ENSG00000117091, ENSG00000181856, ENSG00000102144, ENSG00000140564, ENSG00000090020, ENSG00000173391, ENSG00000196352, ENSG00000148175, ENSG00000179914, ENSG00000168040, ENSG00000197747, ENSG0000…	1556	251	20472	1.67736	0.0572084
	GO:0000139~Golgi membrane	82	4.91018	6.07613e-06	ENSG00000172270, ENSG00000106367, ENSG00000151694, ENSG00000076864, ENSG00000103490, ENSG00000163958, ENSG00000116209, ENSG00000158089, ENSG00000129083, ENSG00000174775, ENSG00000170296, ENSG00000099785, ENSG00000117411, ENSG00000117410, ENSG00000084733, ENSG00000086598, ENSG00000169223, ENSG00000182481, ENSG00000101558, ENSG00000157350, ENSG00000157593, ENSG00000123989, ENSG00000122694, ENSG0000…	1556	648	20472	1.66491	0.000165522
	GO:0005813~centrosome	64	3.83234	0.000607084	ENSG00000099901, ENSG00000132612, ENSG00000092036, ENSG00000128272, ENSG00000115514, ENSG00000129084, ENSG00000133302, ENSG00000177602, ENSG00000197858, ENSG00000167005, ENSG00000137100, ENSG00000141933, ENSG00000142945, ENSG00000070831, ENSG00000122971, ENSG00000102760, ENSG00000075702, ENSG00000160813, ENSG00000092020, ENSG00000104856, ENSG00000117724, ENSG00000171552, ENSG00000119333, ENSG0000…	1556	547	20472	1.53937	0.00978767
	GO:0016020~membrane	283	16.9461	1.09821e-11	ENSG00000129562, ENSG00000128595, ENSG00000175221, ENSG00000198223, ENSG00000152229, ENSG00000064601, ENSG00000213949, ENSG00000189077, ENSG00000136770, ENSG00000127948, ENSG00000169223, ENSG00000157350, ENSG00000168374, ENSG00000157593, ENSG00000138031, ENSG00000168496, ENSG00000143198, ENSG00000070831, ENSG00000169902, ENSG00000174021, ENSG00000132507, ENSG00000224051, ENSG00000171314, ENSG0000…	1556	2547	20472	1.46187	9.63987e-10
	GO:0005829~cytosol	592	35.4491	1.79145e-24	ENSG00000111237, ENSG00000122490, ENSG00000104825, ENSG00000204673, ENSG00000135441, ENSG00000076382, ENSG00000169228, ENSG00000127948, ENSG00000132170, ENSG00000101558, ENSG00000168374, ENSG00000127824, ENSG00000156381, ENSG00000161981, ENSG00000161980, ENSG00000179262, ENSG00000070831, ENSG00000102760, ENSG00000182446, ENSG00000094804, ENSG00000092621, ENSG00000112312, ENSG00000171311, ENSG0000…	1556	5477	20472	1.4221	3.53812e-22
	GO:0048471~perinuclear region of cytoplasm	79	4.73054	0.00435828	ENSG00000132612, ENSG00000101150, ENSG00000145050, ENSG00000163958, ENSG00000135124, ENSG00000174775, ENSG00000170296, ENSG00000132376, ENSG00000158402, ENSG00000247596, ENSG00000166794, ENSG00000084733, ENSG00000117298, ENSG00000166598, ENSG00000132170, ENSG00000137100, ENSG00000126934, ENSG00000101558, ENSG00000159210, ENSG00000102886, ENSG00000126215, ENSG00000087085, ENSG00000054967, ENSG0000…	1556	763	20472	1.36224	0.0521672
	GO:0005794~Golgi apparatus	114	6.82635	0.00114124	ENSG00000128595, ENSG00000157916, ENSG00000113811, ENSG00000170296, ENSG00000174775, ENSG00000171700, ENSG00000137460, ENSG00000084733, ENSG00000137462, ENSG00000086598, ENSG00000169223, ENSG00000157350, ENSG00000168374, ENSG00000157593, ENSG00000138031, ENSG00000179262, ENSG00000169902, ENSG00000148248, ENSG00000235863, ENSG00000198734, ENSG00000224051, ENSG00000130560, ENSG00000115661, ENSG0000…	1556	1122	20472	1.33679	0.017011
	GO:0005654~nucleoplasm	387	23.1737	1.02618e-08	ENSG00000042493, ENSG00000204673, ENSG00000196843, ENSG00000132170, ENSG00000168496, ENSG00000161981, ENSG00000161980, ENSG00000179262, ENSG00000102760, ENSG00000182446, ENSG00000094804, ENSG00000065268, ENSG00000137996, ENSG00000112312, ENSG00000169230, ENSG00000171311, ENSG00000113761, ENSG00000147669, ENSG00000100219, ENSG00000169599, ENSG00000134480, ENSG00000179271, ENSG00000160783, ENSG0000…	1556	3939	20472	1.29263	6.23599e-07
	GO:0005576~extracellular region	195	11.6766	0.00346409	ENSG00000211640, ENSG00000076944, ENSG00000160404, ENSG00000128595, ENSG00000243238, ENSG00000145491, ENSG00000198223, ENSG00000211648, ENSG00000064601, ENSG00000116489, ENSG00000251546, ENSG00000157350, ENSG00000127824, ENSG00000115828, ENSG00000196154, ENSG00000169231, ENSG00000110492, ENSG00000159403, ENSG00000171314, ENSG00000204305, ENSG00000172638, ENSG00000204421, ENSG00000183087, ENSG0000…	1556	2127	20472	1.2062	0.042102
	GO:0005737~cytoplasm	484	28.982	0.000249906	ENSG00000162949, ENSG00000042493, ENSG00000145491, ENSG00000204673, ENSG00000076382, ENSG00000132170, ENSG00000168374, ENSG00000100106, ENSG00000127824, ENSG00000100104, ENSG00000179262, ENSG00000070831, ENSG00000102760, ENSG00000215440, ENSG00000094804, ENSG00000112312, ENSG00000158552, ENSG00000171311, ENSG00000171552, ENSG00000135451, ENSG00000158796, ENSG00000113761, ENSG00000110492, ENSG0000…	1556	5570	20472	1.14325	0.00448696
	GO:0005741~mitochondrial outer membrane	30	1.79641	0.000265034	ENSG00000104765, ENSG00000158828, ENSG00000243317, ENSG00000109919, ENSG00000158882, ENSG00000002330, ENSG00000008394, ENSG00000030110, ENSG00000101856, ENSG00000145354, ENSG00000168958, ENSG00000100300, ENSG00000015475, ENSG00000239672, ENSG00000100243, ENSG00000143575, ENSG00000215021, ENSG00000145335, ENSG00000130204, ENSG00000070214, ENSG00000173171, ENSG00000154518, ENSG00000171552, ENSG0000…	1556	191	20472	1.14325	0.00465283

## Sheet: DAVID_BPandCC_Down_WB_01
Category	Term	Count	%	PValue	Genes	List Total	Pop Hits	Pop Total	Fold Enrichment	FDR
GOTERM_BP_DIRECT	GO:0045893~positive regulation of transcription, DNA-templated	80	8.98876	1.04931e-14	ENSG00000156983, ENSG00000134954, ENSG00000120071, ENSG00000179583, ENSG00000166949, ENSG00000196367, ENSG00000111676, ENSG00000196126, ENSG00000116525, ENSG00000213626, ENSG00000114982, ENSG00000138795, ENSG00000154767, ENSG00000122779, ENSG00000166313, ENSG00000166197, ENSG00000100105, ENSG00000183495, ENSG00000163564, ENSG00000125686, ENSG00000072736, ENSG00000156650, ENSG00000139613, ENSG0000…	828	716	19256	2.59844	3.45327e-11
	GO:0000398~mRNA splicing, via spliceosome	32	3.59551	6.92065e-10	ENSG00000075856, ENSG00000102241, ENSG00000133226, ENSG00000067596, ENSG00000174231, ENSG00000099783, ENSG00000189091, ENSG00000004534, ENSG00000144028, ENSG00000116560, ENSG00000125944, ENSG00000100028, ENSG00000169045, ENSG00000070756, ENSG00000109971, ENSG00000153187, ENSG00000140829, ENSG00000099995, ENSG00000096746, ENSG00000239306, ENSG00000174243, ENSG00000147140, ENSG00000082516, ENSG0000…	828	202	19256	3.68412	1.13879e-06
	GO:0006325~chromatin organization	36	4.04494	1.10234e-09	ENSG00000108468, ENSG00000156983, ENSG00000120071, ENSG00000131845, ENSG00000173120, ENSG00000196367, ENSG00000114982, ENSG00000198945, ENSG00000166313, ENSG00000099381, ENSG00000025293, ENSG00000100425, ENSG00000103479, ENSG00000140326, ENSG00000160953, ENSG00000185811, ENSG00000169925, ENSG00000124177, ENSG00000183337, ENSG00000182568, ENSG00000102054, ENSG00000153187, ENSG00000089094, ENSG0000…	828	254	19256	3.29613	1.20926e-06
	GO:0006357~regulation of transcription from RNA polymerase II promoter	126	14.1573	2.76572e-09	ENSG00000102241, ENSG00000010818, ENSG00000186918, ENSG00000105516, ENSG00000189190, ENSG00000138795, ENSG00000160094, ENSG00000112282, ENSG00000100105, ENSG00000275111, ENSG00000165821, ENSG00000182568, ENSG00000072736, ENSG00000197362, ENSG00000198455, ENSG00000127152, ENSG00000110497, ENSG00000004487, ENSG00000112033, ENSG00000135457, ENSG00000116478, ENSG00000020633, ENSG00000178229, ENSG0000…	828	1721	19256	1.70265	2.2755e-06
	GO:0045944~positive regulation of transcription from RNA polymerase II promoter	94	10.5618	1.99927e-08	ENSG00000160208, ENSG00000179348, ENSG00000134954, ENSG00000131845, ENSG00000179583, ENSG00000166949, ENSG00000186918, ENSG00000097007, ENSG00000105516, ENSG00000189190, ENSG00000116128, ENSG00000114982, ENSG00000263001, ENSG00000138795, ENSG00000004975, ENSG00000143799, ENSG00000166313, ENSG00000116560, ENSG00000184384, ENSG00000173917, ENSG00000125686, ENSG00000165821, ENSG00000072736, ENSG0000…	828	1201	19256	1.82021	1.31592e-05
	GO:0006338~chromatin remodeling	27	3.03371	2.54385e-08	ENSG00000080503, ENSG00000117713, ENSG00000133422, ENSG00000136997, ENSG00000172534, ENSG00000140320, ENSG00000138375, ENSG00000183495, ENSG00000107077, ENSG00000169925, ENSG00000124177, ENSG00000057935, ENSG00000182568, ENSG00000102054, ENSG00000173473, ENSG00000139613, ENSG00000164080, ENSG00000132382, ENSG00000170004, ENSG00000049618, ENSG00000116478, ENSG00000170322, ENSG00000128908, ENSG0000…	828	173	19256	3.62956	1.35199e-05
	GO:0006355~regulation of transcription, DNA-templated	81	9.10112	2.87571e-08	ENSG00000156983, ENSG00000131845, ENSG00000179583, ENSG00000166949, ENSG00000186918, ENSG00000097007, ENSG00000196367, ENSG00000189190, ENSG00000213626, ENSG00000204271, ENSG00000004975, ENSG00000112282, ENSG00000166313, ENSG00000116560, ENSG00000100105, ENSG00000121406, ENSG00000272602, ENSG00000275111, ENSG00000156853, ENSG00000181555, ENSG00000136504, ENSG00000133639, ENSG00000156650, ENSG0000…	828	985	19256	1.91243	1.35199e-05
	GO:0000122~negative regulation of transcription from RNA polymerase II promoter	76	8.53933	4.86107e-07	ENSG00000179348, ENSG00000108468, ENSG00000179583, ENSG00000166949, ENSG00000111676, ENSG00000196689, ENSG00000138795, ENSG00000143799, ENSG00000166313, ENSG00000116560, ENSG00000100105, ENSG00000092820, ENSG00000185115, ENSG00000125686, ENSG00000183337, ENSG00000165821, ENSG00000182568, ENSG00000072736, ENSG00000153187, ENSG00000089094, ENSG00000047410, ENSG00000145041, ENSG00000124160, ENSG0000…	828	967	19256	1.82778	0.000199972
	GO:0045892~negative regulation of transcription, DNA-templated	52	5.8427	1.73886e-06	ENSG00000108468, ENSG00000179583, ENSG00000213626, ENSG00000111752, ENSG00000138795, ENSG00000198945, ENSG00000122779, ENSG00000140320, ENSG00000116560, ENSG00000100105, ENSG00000183337, ENSG00000136504, ENSG00000150593, ENSG00000156650, ENSG00000147140, ENSG00000139613, ENSG00000132382, ENSG00000004487, ENSG00000112033, ENSG00000119772, ENSG00000116478, ENSG00000152894, ENSG00000081059, ENSG0000…	828	590	19256	2.04968	0.000635844
	GO:0002503~peptide antigen assembly with MHC class II protein complex	8	0.898876	2.13939e-06	ENSG00000223865, ENSG00000179344, ENSG00000242574, ENSG00000204252, ENSG00000231389, ENSG00000196126, ENSG00000198502, ENSG00000196735	828	16	19256	11.628	0.000704074
	GO:0002381~immunoglobulin production involved in immunoglobulin mediated immune response	8	0.898876	3.50212e-06	ENSG00000223865, ENSG00000179344, ENSG00000242574, ENSG00000204252, ENSG00000231389, ENSG00000196126, ENSG00000198502, ENSG00000196735	828	17	19256	10.944	0.000973994
	GO:0043966~histone H3 acetylation	13	1.46067	3.55148e-06	ENSG00000156983, ENSG00000136504, ENSG00000130699, ENSG00000156650, ENSG00000149474, ENSG00000043143, ENSG00000196367, ENSG00000077684, ENSG00000189091, ENSG00000138795, ENSG00000160294, ENSG00000100425, ENSG00000124422	828	56	19256	5.39872	0.000973994
	GO:0050870~positive regulation of T cell activation	10	1.1236	7.24077e-06	ENSG00000223865, ENSG00000179344, ENSG00000065675, ENSG00000242574, ENSG00000204252, ENSG00000231389, ENSG00000196126, ENSG00000198502, ENSG00000010610, ENSG00000196735	828	33	19256	7.04728	0.00183303
	GO:0006397~mRNA processing	26	2.92135	9.31073e-06	ENSG00000160208, ENSG00000070047, ENSG00000133226, ENSG00000198783, ENSG00000174231, ENSG00000130956, ENSG00000120948, ENSG00000158941, ENSG00000154743, ENSG00000156304, ENSG00000163166, ENSG00000116560, ENSG00000125944, ENSG00000109971, ENSG00000148843, ENSG00000099995, ENSG00000147140, ENSG00000076650, ENSG00000135473, ENSG00000177733, ENSG00000011304, ENSG00000159140, ENSG00000117360, ENSG0000…	828	220	19256	2.74844	0.00218869
	GO:0002504~antigen processing and presentation of peptide or polysaccharide antigen via MHC class II	8	0.898876	1.24653e-05	ENSG00000223865, ENSG00000179344, ENSG00000242574, ENSG00000204252, ENSG00000231389, ENSG00000196126, ENSG00000198502, ENSG00000196735	828	20	19256	9.30242	0.00273489
	GO:0008380~RNA splicing	24	2.69663	1.72815e-05	ENSG00000160208, ENSG00000133226, ENSG00000089280, ENSG00000198783, ENSG00000099995, ENSG00000096746, ENSG00000174243, ENSG00000067596, ENSG00000174231, ENSG00000147140, ENSG00000130956, ENSG00000270647, ENSG00000189091, ENSG00000120948, ENSG00000158941, ENSG00000159140, ENSG00000163166, ENSG00000011304, ENSG00000116560, ENSG00000117360, ENSG00000100028, ENSG00000259956, ENSG00000054118, ENSG0000…	828	200	19256	2.79072	0.0035546
	GO:0043982~histone H4-K8 acetylation	7	0.786517	3.40746e-05	ENSG00000136504, ENSG00000025293, ENSG00000120071, ENSG00000043143, ENSG00000077684, ENSG00000114982, ENSG00000172534	828	16	19256	10.1745	0.00606415
	GO:0043981~histone H4-K5 acetylation	7	0.786517	3.40746e-05	ENSG00000136504, ENSG00000025293, ENSG00000120071, ENSG00000043143, ENSG00000077684, ENSG00000114982, ENSG00000172534	828	16	19256	10.1745	0.00606415
	GO:0007049~cell cycle	34	3.82022	3.50103e-05	ENSG00000072786, ENSG00000079819, ENSG00000178252, ENSG00000136014, ENSG00000107816, ENSG00000106608, ENSG00000158941, ENSG00000172534, ENSG00000143514, ENSG00000103479, ENSG00000185811, ENSG00000184205, ENSG00000163564, ENSG00000166974, ENSG00000011454, ENSG00000141510, ENSG00000196470, ENSG00000153187, ENSG00000132604, ENSG00000166619, ENSG00000099910, ENSG00000110497, ENSG00000137337, ENSG0000…	828	359	19256	2.20252	0.00606415
	GO:0010468~regulation of gene expression	27	3.03371	4.19823e-05	ENSG00000075856, ENSG00000215421, ENSG00000136999, ENSG00000179981, ENSG00000253719, ENSG00000120948, ENSG00000136997, ENSG00000034053, ENSG00000162613, ENSG00000124177, ENSG00000181555, ENSG00000138668, ENSG00000110851, ENSG00000119772, ENSG00000020256, ENSG00000146833, ENSG00000167333, ENSG00000113360, ENSG00000144218, ENSG00000149308, ENSG00000085511, ENSG00000163513, ENSG00000101126, ENSG0000…	828	255	19256	2.4624	0.00690819
	GO:0043044~ATP-dependent chromatin remodeling	9	1.01124	9.37246e-05	ENSG00000128908, ENSG00000173473, ENSG00000127616, ENSG00000139613, ENSG00000080503, ENSG00000117713, ENSG00000170004, ENSG00000049618, ENSG00000116478	828	35	19256	5.98012	0.014688
	GO:1902459~positive regulation of stem cell population maintenance	10	1.1236	0.000104768	ENSG00000102054, ENSG00000136715, ENSG00000089094, ENSG00000173473, ENSG00000127616, ENSG00000063169, ENSG00000169375, ENSG00000080503, ENSG00000117713, ENSG00000116478	828	45	19256	5.16801	0.0156723
	GO:2000819~regulation of nucleotide-excision repair	8	0.898876	0.000140933	ENSG00000136504, ENSG00000173473, ENSG00000127616, ENSG00000139613, ENSG00000080503, ENSG00000117713, ENSG00000002016, ENSG00000049618	828	28	19256	6.64458	0.0201657
	GO:0006974~cellular response to DNA damage stimulus	27	3.03371	0.000155493	ENSG00000101096, ENSG00000178971, ENSG00000160803, ENSG00000108468, ENSG00000097007, ENSG00000198646, ENSG00000002016, ENSG00000133422, ENSG00000136997, ENSG00000158941, ENSG00000166313, ENSG00000143799, ENSG00000138375, ENSG00000099381, ENSG00000116560, ENSG00000106144, ENSG00000141510, ENSG00000103264, ENSG00000174282, ENSG00000132383, ENSG00000067369, ENSG00000253729, ENSG00000090061, ENSG0000…	828	276	19256	2.27505	0.0213219
	GO:0019886~antigen processing and presentation of exogenous peptide antigen via MHC class II	8	0.898876	0.000224818	ENSG00000223865, ENSG00000179344, ENSG00000242574, ENSG00000204252, ENSG00000231389, ENSG00000196126, ENSG00000198502, ENSG00000196735	828	30	19256	6.20161	0.0295951
	GO:0051726~regulation of cell cycle	29	3.25843	0.00024745	ENSG00000178252, ENSG00000149474, ENSG00000166949, ENSG00000097007, ENSG00000043143, ENSG00000117318, ENSG00000196367, ENSG00000120948, ENSG00000008710, ENSG00000136997, ENSG00000204138, ENSG00000183495, ENSG00000103479, ENSG00000109971, ENSG00000141510, ENSG00000136504, ENSG00000156232, ENSG00000198873, ENSG00000065883, ENSG00000110514, ENSG00000132382, ENSG00000077684, ENSG00000134644, ENSG0000…	828	316	19256	2.13426	0.0313214
	GO:0006366~transcription from RNA polymerase II promoter	24	2.69663	0.000285091	ENSG00000101096, ENSG00000070047, ENSG00000179348, ENSG00000134954, ENSG00000130699, ENSG00000092201, ENSG00000127152, ENSG00000103932, ENSG00000169252, ENSG00000135144, ENSG00000110851, ENSG00000116128, ENSG00000138795, ENSG00000263001, ENSG00000136997, ENSG00000001167, ENSG00000090061, ENSG00000122779, ENSG00000186174, ENSG00000143799, ENSG00000169926, ENSG00000107485, ENSG00000196092, ENSG0000…	828	240	19256	2.3256	0.0347495
	GO:0006913~nucleocytoplasmic transport	10	1.1236	0.000332507	ENSG00000093000, ENSG00000153201, ENSG00000069248, ENSG00000155561, ENSG00000030066, ENSG00000047410, ENSG00000102900, ENSG00000132182, ENSG00000095319, ENSG00000196313	828	52	19256	4.47232	0.0390814
	GO:0001701~in utero embryonic development	22	2.47191	0.000352266	ENSG00000132604, ENSG00000166949, ENSG00000124181, ENSG00000107957, ENSG00000204084, ENSG00000008710, ENSG00000136997, ENSG00000176986, ENSG00000149308, ENSG00000034053, ENSG00000127528, ENSG00000083896, ENSG00000003393, ENSG00000157483, ENSG00000037474, ENSG00000204852, ENSG00000169375, ENSG00000163513, ENSG00000100345, ENSG00000108175, ENSG00000107485, ENSG00000141510	828	213	19256	2.40203	0.0399761
	GO:0048511~rhythmic process	12	1.34831	0.000429928	ENSG00000116560, ENSG00000135829, ENSG00000147140, ENSG00000169375, ENSG00000167074, ENSG00000121671, ENSG00000253729, ENSG00000120948, ENSG00000005339, ENSG00000158941, ENSG00000001167, ENSG00000141510	828	77	19256	3.62432	0.0471631
GOTERM_CC_DIRECT	GO:0005654~nucleoplasm	326	36.6292	1.5508e-40	ENSG00000075856, ENSG00000178971, ENSG00000070047, ENSG00000120071, ENSG00000186918, ENSG00000099942, ENSG00000116128, ENSG00000114982, ENSG00000154767, ENSG00000086758, ENSG00000099381, ENSG00000143514, ENSG00000166197, ENSG00000100105, ENSG00000163125, ENSG00000182568, ENSG00000239306, ENSG00000276293, ENSG00000068654, ENSG00000119772, ENSG00000179833, ENSG00000198218, ENSG00000135457, ENSG0000…	846	3939	20472	2.00273	9.44438e-38
	GO:0005634~nucleus	385	43.2584	1.38662e-25	ENSG00000120071, ENSG00000186918, ENSG00000189190, ENSG00000151929, ENSG00000099381, ENSG00000100105, ENSG00000100345, ENSG00000182568, ENSG00000239306, ENSG00000068654, ENSG00000110497, ENSG00000158435, ENSG00000135457, ENSG00000182670, ENSG00000108175, ENSG00000102870, ENSG00000215421, ENSG00000178199, ENSG00000080503, ENSG00000189091, ENSG00000136997, ENSG00000172534, ENSG00000144028, ENSG0000…	846	5930	20472	1.57107	4.22227e-23
	GO:0005829~cytosol	340	38.2022	2.27175e-18	ENSG00000178971, ENSG00000006715, ENSG00000241973, ENSG00000133706, ENSG00000186918, ENSG00000099942, ENSG00000175220, ENSG00000198589, ENSG00000112685, ENSG00000116127, ENSG00000167280, ENSG00000154767, ENSG00000086758, ENSG00000151929, ENSG00000143514, ENSG00000164691, ENSG00000172508, ENSG00000100345, ENSG00000132849, ENSG00000107099, ENSG00000107651, ENSG00000108733, ENSG00000276293, ENSG0000…	846	5477	20472	1.50219	4.61165e-16
	GO:0005737~cytoplasm	320	35.9551	5.93465e-12	ENSG00000075856, ENSG00000241973, ENSG00000133706, ENSG00000186918, ENSG00000175220, ENSG00000253719, ENSG00000116127, ENSG00000167280, ENSG00000154767, ENSG00000086758, ENSG00000151929, ENSG00000143514, ENSG00000166197, ENSG00000100345, ENSG00000132849, ENSG00000107099, ENSG00000107651, ENSG00000122378, ENSG00000015676, ENSG00000129566, ENSG00000179832, ENSG00000239306, ENSG00000131899, ENSG0000…	846	5570	20472	1.39022	9.03551e-10
	GO:0016604~nuclear body	42	4.7191	7.30559e-10	ENSG00000157933, ENSG00000135829, ENSG00000133706, ENSG00000067596, ENSG00000097007, ENSG00000179409, ENSG00000135144, ENSG00000137486, ENSG00000198824, ENSG00000004975, ENSG00000143799, ENSG00000116580, ENSG00000100207, ENSG00000100028, ENSG00000100345, ENSG00000141510, ENSG00000182568, ENSG00000174282, ENSG00000132604, ENSG00000082516, ENSG00000067369, ENSG00000137337, ENSG00000131370, ENSG0000…	846	339	20472	2.99805	8.89821e-08
	GO:0016607~nuclear speck	45	5.05618	3.54587e-08	ENSG00000075856, ENSG00000136715, ENSG00000133226, ENSG00000140718, ENSG00000198783, ENSG00000186918, ENSG00000174231, ENSG00000196782, ENSG00000105879, ENSG00000130956, ENSG00000120948, ENSG00000158545, ENSG00000154027, ENSG00000166313, ENSG00000099381, ENSG00000116560, ENSG00000184384, ENSG00000100425, ENSG00000183495, ENSG00000163564, ENSG00000146963, ENSG00000153187, ENSG00000198231, ENSG0000…	846	432	20472	2.52069	3.59906e-06
	GO:0005694~chromosome	32	3.59551	8.45606e-08	ENSG00000160208, ENSG00000156983, ENSG00000072501, ENSG00000198783, ENSG00000173120, ENSG00000140320, ENSG00000143799, ENSG00000115053, ENSG00000119866, ENSG00000116062, ENSG00000160294, ENSG00000100425, ENSG00000130749, ENSG00000103479, ENSG00000181555, ENSG00000174282, ENSG00000089094, ENSG00000136504, ENSG00000139718, ENSG00000147140, ENSG00000068654, ENSG00000010292, ENSG00000137337, ENSG0000…	846	256	20472	3.02482	7.35677e-06
	GO:0071013~catalytic step 2 spliceosome	18	2.02247	1.15893e-07	ENSG00000133226, ENSG00000153187, ENSG00000140829, ENSG00000099995, ENSG00000174243, ENSG00000067596, ENSG00000174231, ENSG00000099783, ENSG00000076650, ENSG00000189091, ENSG00000144028, ENSG00000125944, ENSG00000100028, ENSG00000169045, ENSG00000167978, ENSG00000100023, ENSG00000070756, ENSG00000169813	846	89	20472	4.8941	8.82238e-06
	GO:0016363~nuclear matrix	20	2.24719	1.45301e-06	ENSG00000133226, ENSG00000153187, ENSG00000213079, ENSG00000072501, ENSG00000173473, ENSG00000147140, ENSG00000139613, ENSG00000099783, ENSG00000111676, ENSG00000136485, ENSG00000133422, ENSG00000159788, ENSG00000119772, ENSG00000137497, ENSG00000119866, ENSG00000116560, ENSG00000127616, ENSG00000129566, ENSG00000141510, ENSG00000182568	846	129	20472	3.75172	9.64862e-05
	GO:0000123~histone acetyltransferase complex	10	1.1236	1.58434e-06	ENSG00000156983, ENSG00000136504, ENSG00000025293, ENSG00000120071, ENSG00000043143, ENSG00000196367, ENSG00000077684, ENSG00000114982, ENSG00000005339, ENSG00000172534	846	29	20472	8.34434	9.64862e-05
	GO:0016020~membrane	151	16.9663	3.32557e-06	ENSG00000214753, ENSG00000070047, ENSG00000006715, ENSG00000241973, ENSG00000198589, ENSG00000099783, ENSG00000112685, ENSG00000151779, ENSG00000263001, ENSG00000086758, ENSG00000139641, ENSG00000151929, ENSG00000100345, ENSG00000205808, ENSG00000107099, ENSG00000102245, ENSG00000162434, ENSG00000155561, ENSG00000133835, ENSG00000147140, ENSG00000155849, ENSG00000112159, ENSG00000132466, ENSG0000…	846	2547	20472	1.43462	0.000184115
	GO:0005681~spliceosomal complex	18	2.02247	1.36631e-05	ENSG00000102241, ENSG00000133226, ENSG00000140829, ENSG00000198783, ENSG00000099995, ENSG00000096746, ENSG00000067596, ENSG00000174231, ENSG00000099783, ENSG00000189091, ENSG00000144028, ENSG00000115053, ENSG00000084463, ENSG00000125944, ENSG00000117360, ENSG00000100028, ENSG00000168066, ENSG00000109971	846	124	20472	3.5127	0.000693401
	GO:0000785~chromatin	73	8.20225	2.04819e-05	ENSG00000108468, ENSG00000134954, ENSG00000166949, ENSG00000179981, ENSG00000105516, ENSG00000164091, ENSG00000099381, ENSG00000116560, ENSG00000173917, ENSG00000125686, ENSG00000182568, ENSG00000072736, ENSG00000180543, ENSG00000139613, ENSG00000004487, ENSG00000112033, ENSG00000005339, ENSG00000135457, ENSG00000116478, ENSG00000132466, ENSG00000020633, ENSG00000198815, ENSG00000116990, ENSG0000…	846	1057	20472	1.67124	0.000923528
	GO:0016514~SWI/SNF complex	9	1.01124	2.12305e-05	ENSG00000119866, ENSG00000173473, ENSG00000127616, ENSG00000063169, ENSG00000127152, ENSG00000139613, ENSG00000080503, ENSG00000117713, ENSG00000049618	846	30	20472	7.25957	0.000923528
	GO:1990904~ribonucleoprotein complex	20	2.24719	4.49331e-05	ENSG00000101096, ENSG00000153187, ENSG00000096746, ENSG00000135829, ENSG00000239306, ENSG00000138668, ENSG00000099783, ENSG00000244462, ENSG00000158545, ENSG00000077097, ENSG00000115053, ENSG00000125944, ENSG00000204842, ENSG00000169045, ENSG00000140598, ENSG00000092847, ENSG00000129566, ENSG00000070756, ENSG00000109971, ENSG00000169813	846	163	20472	2.96915	0.00182429
	GO:0042613~MHC class II protein complex	8	0.898876	6.5779e-05	ENSG00000223865, ENSG00000179344, ENSG00000242574, ENSG00000204252, ENSG00000231389, ENSG00000196126, ENSG00000198502, ENSG00000196735	846	26	20472	7.44572	0.00250371
	GO:0031965~nuclear membrane	24	2.69663	0.000171665	ENSG00000065183, ENSG00000093000, ENSG00000153201, ENSG00000106565, ENSG00000069248, ENSG00000155561, ENSG00000047410, ENSG00000198873, ENSG00000130956, ENSG00000097007, ENSG00000196313, ENSG00000174669, ENSG00000172943, ENSG00000132466, ENSG00000136193, ENSG00000167895, ENSG00000025293, ENSG00000160294, ENSG00000102900, ENSG00000272391, ENSG00000132182, ENSG00000205808, ENSG00000100242, ENSG0000…	846	241	20472	2.40982	0.00587327
	GO:0071564~npBAF complex	6	0.674157	0.000173594	ENSG00000173473, ENSG00000127616, ENSG00000139613, ENSG00000080503, ENSG00000117713, ENSG00000049618	846	14	20472	10.3708	0.00587327
	GO:0005730~nucleolus	84	9.4382	0.000328284	ENSG00000160208, ENSG00000070366, ENSG00000130119, ENSG00000130956, ENSG00000097007, ENSG00000164091, ENSG00000099783, ENSG00000119285, ENSG00000198945, ENSG00000154767, ENSG00000113013, ENSG00000143799, ENSG00000166197, ENSG00000163564, ENSG00000125485, ENSG00000125686, ENSG00000148843, ENSG00000065183, ENSG00000089094, ENSG00000239306, ENSG00000132382, ENSG00000115306, ENSG00000165271, ENSG0000…	846	1378	20472	1.47509	0.0105224
	GO:0071565~nBAF complex	6	0.674157	0.000353525	ENSG00000173473, ENSG00000127616, ENSG00000139613, ENSG00000080503, ENSG00000117713, ENSG00000049618	846	16	20472	9.07447	0.0107648
	GO:0005643~nuclear pore	13	1.46067	0.000436552	ENSG00000093000, ENSG00000153201, ENSG00000069248, ENSG00000155561, ENSG00000047410, ENSG00000196313, ENSG00000030066, ENSG00000102900, ENSG00000272391, ENSG00000132182, ENSG00000095319, ENSG00000185963, ENSG00000147457	846	93	20472	3.3826	0.0116441
	GO:0035097~histone methyltransferase complex	7	0.786517	0.000438373	ENSG00000099381, ENSG00000139718, ENSG00000164091, ENSG00000198646, ENSG00000110851, ENSG00000008083, ENSG00000172534	846	25	20472	6.7756	0.0116441
	GO:0012507~ER to Golgi transport vesicle membrane	10	1.1236	0.000441582	ENSG00000148396, ENSG00000223865, ENSG00000179344, ENSG00000231389, ENSG00000196126, ENSG00000198502, ENSG00000138674, ENSG00000107651, ENSG00000176986, ENSG00000196735	846	56	20472	4.32118	0.0116441
	GO:0032991~macromolecular complex	49	5.50562	0.000458882	ENSG00000160803, ENSG00000198382, ENSG00000178252, ENSG00000099942, ENSG00000097007, ENSG00000198668, ENSG00000213626, ENSG00000133065, ENSG00000143799, ENSG00000166313, ENSG00000152818, ENSG00000102606, ENSG00000100345, ENSG00000092820, ENSG00000132849, ENSG00000140521, ENSG00000163564, ENSG00000110218, ENSG00000131378, ENSG00000153187, ENSG00000139613, ENSG00000004487, ENSG00000158158, ENSG0000…	846	703	20472	1.68667	0.0116441
	GO:0032040~small-subunit processome	8	0.898876	0.000964064	ENSG00000065183, ENSG00000087269, ENSG00000119285, ENSG00000253729, ENSG00000165271, ENSG00000275464, ENSG00000108651, ENSG00000148843	846	39	20472	4.96381	0.0234846
	GO:0097504~Gemini of coiled bodies	5	0.561798	0.00109366	ENSG00000149308, ENSG00000130956, ENSG00000179409, ENSG00000082516, ENSG00000064703	846	12	20472	10.0827	0.0256169
	GO:0090734~site of DNA damage	7	0.786517	0.00147583	ENSG00000160803, ENSG00000108468, ENSG00000143799, ENSG00000136504, ENSG00000167034, ENSG00000132383, ENSG00000154767	846	31	20472	5.4642	0.0332881
	GO:0005697~telomerase holoenzyme complex	6	0.674157	0.00173477	ENSG00000070366, ENSG00000153187, ENSG00000135372, ENSG00000130119, ENSG00000100028, ENSG00000129566	846	22	20472	6.59961	0.0377312
	GO:0035060~brahma complex	5	0.561798	0.00207031	ENSG00000173473, ENSG00000139613, ENSG00000080503, ENSG00000117713, ENSG00000049618	846	14	20472	8.64235	0.0434766
	GO:0000776~kinetochore	16	1.79775	0.00218484	ENSG00000153187, ENSG00000072501, ENSG00000069248, ENSG00000173473, ENSG00000120071, ENSG00000047410, ENSG00000175216, ENSG00000139613, ENSG00000067369, ENSG00000198824, ENSG00000086827, ENSG00000127616, ENSG00000030066, ENSG00000169375, ENSG00000125354, ENSG00000147457	846	157	20472	2.4661	0.0443523
	GO:0043231~intracellular membrane-bounded organelle	60	6.74157	0.00250578	ENSG00000151692, ENSG00000140718, ENSG00000197694, ENSG00000073350, ENSG00000114982, ENSG00000138674, ENSG00000136811, ENSG00000154767, ENSG00000173402, ENSG00000144645, ENSG00000107651, ENSG00000125485, ENSG00000042088, ENSG00000132382, ENSG00000005810, ENSG00000110497, ENSG00000158158, ENSG00000131374, ENSG00000152894, ENSG00000020633, ENSG00000177613, ENSG00000161791, ENSG00000006062, ENSG0000…	846	982	20472	1.47853	0.0492264

## Sheet: DAVID_BPandCC_UP_WB_02
Category	Term	Count	%	PValue	Genes	List Total	Pop Hits	Pop Total	Fold Enrichment	FDR
GOTERM_BP_DIRECT	GO:0006915~apoptotic process	219	4.33406	8.23099e-21	ENSG00000185825, ENSG00000129562, ENSG00000092871, ENSG00000180370, ENSG00000116001, ENSG00000151923, ENSG00000127946, ENSG00000119408, ENSG00000162711, ENSG00000179021, ENSG00000108984, ENSG00000106799, ENSG00000169230, ENSG00000113763, ENSG00000137757, ENSG00000158796, ENSG00000196954, ENSG00000137752, ENSG00000165672, ENSG00000170458, ENSG00000173846, ENSG00000141682, ENSG00000125538, ENSG0000…	3822	616	19414	1.80588	6.53541e-17
	GO:0006954~inflammatory response	162	3.20602	1.54649e-18	ENSG00000000457, ENSG00000174130, ENSG00000115318, ENSG00000135046, ENSG00000172232, ENSG00000134198, ENSG00000151651, ENSG00000134070, ENSG00000148926, ENSG00000036257, ENSG00000137462, ENSG00000160255, ENSG00000160013, ENSG00000162711, ENSG00000167604, ENSG00000140368, ENSG00000074416, ENSG00000181751, ENSG00000243646, ENSG00000172243, ENSG00000170345, ENSG00000196954, ENSG00000197405, ENSG0000…	3822	428	19414	1.92263	6.13957e-15
	GO:0051607~defense response to virus	102	2.0186	1.08989e-16	ENSG00000240247, ENSG00000187608, ENSG00000068001, ENSG00000137628, ENSG00000172232, ENSG00000137462, ENSG00000119922, ENSG00000082556, ENSG00000055332, ENSG00000162711, ENSG00000084693, ENSG00000165949, ENSG00000170581, ENSG00000243646, ENSG00000159128, ENSG00000137752, ENSG00000115267, ENSG00000141682, ENSG00000183486, ENSG00000101782, ENSG00000124201, ENSG00000069431, ENSG00000135828, ENSG0000…	3822	234	19414	2.21416	2.88458e-13
	GO:0007165~signal transduction	369	7.30259	6.05645e-16	ENSG00000174130, ENSG00000177885, ENSG00000175344, ENSG00000129682, ENSG00000077238, ENSG00000133703, ENSG00000133704, ENSG00000180370, ENSG00000082701, ENSG00000080644, ENSG00000138835, ENSG00000150048, ENSG00000141574, ENSG00000143514, ENSG00000132170, ENSG00000126858, ENSG00000128917, ENSG00000100226, ENSG00000138031, ENSG00000108061, ENSG00000102524, ENSG00000185950, ENSG00000162711, ENSG0000…	3822	1283	19414	1.46091	1.20221e-12
	GO:0006468~protein phosphorylation	177	3.50287	2.19171e-13	ENSG00000000457, ENSG00000198586, ENSG00000198223, ENSG00000151414, ENSG00000159256, ENSG00000105639, ENSG00000180370, ENSG00000119121, ENSG00000065534, ENSG00000082701, ENSG00000175224, ENSG00000110422, ENSG00000173327, ENSG00000134070, ENSG00000143479, ENSG00000119408, ENSG00000055332, ENSG00000188305, ENSG00000106683, ENSG00000070831, ENSG00000108984, ENSG00000106799, ENSG00000198055, ENSG0000…	3822	536	19414	1.67739	3.48043e-10
	GO:0006914~autophagy	70	1.38532	1.64325e-12	ENSG00000177169, ENSG00000130479, ENSG00000176994, ENSG00000116209, ENSG00000170296, ENSG00000137942, ENSG00000112561, ENSG00000138279, ENSG00000152223, ENSG00000131165, ENSG00000171700, ENSG00000139644, ENSG00000040633, ENSG00000151532, ENSG00000132256, ENSG00000169228, ENSG00000141376, ENSG00000164253, ENSG00000164695, ENSG00000165507, ENSG00000163565, ENSG00000034713, ENSG00000145016, ENSG0000…	3822	155	19414	2.29399	2.17457e-09
	GO:0051092~positive regulation of NF-kappaB transcription factor activity	71	1.40511	1.7943e-11	ENSG00000174130, ENSG00000196083, ENSG00000103490, ENSG00000090376, ENSG00000175104, ENSG00000204397, ENSG00000003402, ENSG00000151651, ENSG00000132256, ENSG00000134070, ENSG00000137462, ENSG00000100902, ENSG00000168610, ENSG00000258659, ENSG00000055332, ENSG00000163568, ENSG00000162711, ENSG00000142867, ENSG00000184304, ENSG00000167207, ENSG00000213341, ENSG00000132589, ENSG00000136869, ENSG0000…	3822	165	19414	2.18574	1.82803e-08
	GO:0043123~positive regulation of I-kappaB kinase/NF-kappaB signaling	81	1.60301	1.84184e-11	ENSG00000174130, ENSG00000152661, ENSG00000116729, ENSG00000153714, ENSG00000175104, ENSG00000204397, ENSG00000171302, ENSG00000003402, ENSG00000170776, ENSG00000132256, ENSG00000141574, ENSG00000205846, ENSG00000258659, ENSG00000101558, ENSG00000119408, ENSG00000164251, ENSG00000164054, ENSG00000142867, ENSG00000184304, ENSG00000167207, ENSG00000213341, ENSG00000067560, ENSG00000136869, ENSG0000…	3822	199	19414	2.06755	1.82803e-08
	GO:0071222~cellular response to lipopolysaccharide	78	1.54364	2.74456e-11	ENSG00000240247, ENSG00000006638, ENSG00000103490, ENSG00000175104, ENSG00000172232, ENSG00000131042, ENSG00000204397, ENSG00000196843, ENSG00000144802, ENSG00000082556, ENSG00000162711, ENSG00000142867, ENSG00000124875, ENSG00000130707, ENSG00000100300, ENSG00000168615, ENSG00000167207, ENSG00000166710, ENSG00000169429, ENSG00000106366, ENSG00000165029, ENSG00000067560, ENSG00000136869, ENSG0000…	3822	190	19414	2.08528	2.42131e-08
	GO:0045087~innate immune response	192	3.79972	4.06504e-11	ENSG00000174130, ENSG00000187608, ENSG00000137628, ENSG00000135046, ENSG00000105639, ENSG00000196843, ENSG00000117335, ENSG00000137462, ENSG00000119922, ENSG00000132170, ENSG00000102921, ENSG00000055332, ENSG00000162711, ENSG00000167207, ENSG00000140368, ENSG00000100342, ENSG00000146469, ENSG00000081181, ENSG00000132109, ENSG00000165949, ENSG00000069869, ENSG00000198736, ENSG00000159403, ENSG0000…	3822	627	19414	1.55546	3.22764e-08
	GO:0009615~response to virus	53	1.04888	5.78772e-11	ENSG00000185507, ENSG00000074800, ENSG00000187608, ENSG00000068001, ENSG00000137628, ENSG00000090376, ENSG00000027697, ENSG00000101916, ENSG00000119922, ENSG00000055332, ENSG00000213341, ENSG00000175592, ENSG00000134321, ENSG00000150753, ENSG00000116679, ENSG00000159128, ENSG00000114378, ENSG00000134248, ENSG00000115267, ENSG00000269335, ENSG00000172757, ENSG00000120885, ENSG00000108771, ENSG0000…	3822	110	19414	2.44741	3.8674e-08
	GO:0045944~positive regulation of transcription from RNA polymerase II promoter	332	6.57035	5.84493e-11	ENSG00000185947, ENSG00000111912, ENSG00000016082, ENSG00000160888, ENSG00000181220, ENSG00000175104, ENSG00000196843, ENSG00000197019, ENSG00000112561, ENSG00000136535, ENSG00000263761, ENSG00000143995, ENSG00000029153, ENSG00000132170, ENSG00000188786, ENSG00000168374, ENSG00000120075, ENSG00000148400, ENSG00000089225, ENSG00000162711, ENSG00000032219, ENSG00000102401, ENSG00000012048, ENSG0000…	3822	1222	19414	1.38004	3.8674e-08
	GO:0034097~response to cytokine	31	0.613497	1.02108e-10	ENSG00000107758, ENSG00000162924, ENSG00000174175, ENSG00000115415, ENSG00000134352, ENSG00000077150, ENSG00000128918, ENSG00000035862, ENSG00000157150, ENSG00000120217, ENSG00000188404, ENSG00000161921, ENSG00000102265, ENSG00000140464, ENSG00000175592, ENSG00000067066, ENSG00000136603, ENSG00000160712, ENSG00000131759, ENSG00000112658, ENSG00000104856, ENSG00000139515, ENSG00000170345, ENSG0000…	3822	48	19414	3.28054	6.23643e-08
	GO:0006909~phagocytosis	39	0.771819	1.32867e-10	ENSG00000243414, ENSG00000128271, ENSG00000135046, ENSG00000076662, ENSG00000116701, ENSG00000064666, ENSG00000018280, ENSG00000110880, ENSG00000143612, ENSG00000114383, ENSG00000092929, ENSG00000138772, ENSG00000160255, ENSG00000100365, ENSG00000167207, ENSG00000105352, ENSG00000143398, ENSG00000079805, ENSG00000144566, ENSG00000145016, ENSG00000105376, ENSG00000102890, ENSG00000136869, ENSG0000…	3822	70	19414	2.83003	7.53546e-08
	GO:0045071~negative regulation of viral genome replication	29	0.573916	1.03836e-09	ENSG00000187608, ENSG00000135828, ENSG00000130813, ENSG00000111335, ENSG00000105939, ENSG00000111331, ENSG00000142089, ENSG00000089127, ENSG00000102921, ENSG00000055332, ENSG00000012223, ENSG00000163565, ENSG00000178685, ENSG00000130303, ENSG00000128383, ENSG00000152778, ENSG00000096063, ENSG00000134321, ENSG00000115267, ENSG00000157601, ENSG00000135114, ENSG00000145901, ENSG00000121236, ENSG0000…	3822	46	19414	3.20232	5.49639e-07
	GO:0050729~positive regulation of inflammatory response	50	0.989511	1.77239e-09	ENSG00000068001, ENSG00000099985, ENSG00000103490, ENSG00000245532, ENSG00000111199, ENSG00000137462, ENSG00000144802, ENSG00000163568, ENSG00000162711, ENSG00000186642, ENSG00000164136, ENSG00000106366, ENSG00000136869, ENSG00000213654, ENSG00000110492, ENSG00000130164, ENSG00000196954, ENSG00000137752, ENSG00000143546, ENSG00000137275, ENSG00000125538, ENSG00000100097, ENSG00000177464, ENSG0000…	3822	109	19414	2.33006	8.79549e-07
	GO:0032731~positive regulation of interleukin-1 beta production	35	0.692658	2.63672e-09	ENSG00000174130, ENSG00000239998, ENSG00000016082, ENSG00000103490, ENSG00000243317, ENSG00000172232, ENSG00000249437, ENSG00000101916, ENSG00000163563, ENSG00000168610, ENSG00000164251, ENSG00000163568, ENSG00000162711, ENSG00000096968, ENSG00000142405, ENSG00000187116, ENSG00000103313, ENSG00000167207, ENSG00000163565, ENSG00000136869, ENSG00000135218, ENSG00000104312, ENSG00000154451, ENSG0000…	3822	64	19414	2.77787	1.2315e-06
	GO:0006886~intracellular protein transport	110	2.17692	3.20675e-09	ENSG00000102362, ENSG00000175582, ENSG00000185825, ENSG00000135604, ENSG00000076944, ENSG00000105514, ENSG00000111237, ENSG00000133704, ENSG00000164609, ENSG00000198586, ENSG00000198863, ENSG00000064601, ENSG00000150961, ENSG00000151532, ENSG00000169228, ENSG00000144843, ENSG00000124839, ENSG00000080371, ENSG00000167202, ENSG00000168374, ENSG00000169221, ENSG00000092108, ENSG00000184985, ENSG0000…	3822	327	19414	1.70871	1.41453e-06
	GO:0007249~I-kappaB kinase/NF-kappaB signaling	34	0.672868	1.20776e-08	ENSG00000129465, ENSG00000134318, ENSG00000069399, ENSG00000162924, ENSG00000175104, ENSG00000134070, ENSG00000101916, ENSG00000077150, ENSG00000168036, ENSG00000204498, ENSG00000142867, ENSG00000167207, ENSG00000213341, ENSG00000183735, ENSG00000104312, ENSG00000104856, ENSG00000116539, ENSG00000197885, ENSG00000067900, ENSG00000198933, ENSG00000150455, ENSG00000269335, ENSG00000110330, ENSG0000…	3822	64	19414	2.69851	5.04719e-06
	GO:0006511~ubiquitin-dependent protein catabolic process	97	1.91965	1.85073e-08	ENSG00000184979, ENSG00000162946, ENSG00000092871, ENSG00000198742, ENSG00000151893, ENSG00000080802, ENSG00000166233, ENSG00000036257, ENSG00000188021, ENSG00000100902, ENSG00000153827, ENSG00000013374, ENSG00000170185, ENSG00000069869, ENSG00000116514, ENSG00000148634, ENSG00000155313, ENSG00000106346, ENSG00000108523, ENSG00000154582, ENSG00000103194, ENSG00000113558, ENSG00000114125, ENSG0000…	3822	286	19414	1.72278	7.3474e-06
	GO:0006897~endocytosis	78	1.54364	2.67531e-08	ENSG00000072422, ENSG00000024422, ENSG00000112964, ENSG00000115318, ENSG00000137942, ENSG00000119321, ENSG00000095066, ENSG00000119522, ENSG00000089818, ENSG00000164099, ENSG00000124839, ENSG00000167202, ENSG00000147439, ENSG00000136011, ENSG00000127946, ENSG00000140600, ENSG00000104140, ENSG00000102003, ENSG00000070831, ENSG00000140368, ENSG00000144566, ENSG00000145016, ENSG00000073921, ENSG0000…	3822	216	19414	1.83428	1.00917e-05
	GO:0043065~positive regulation of apoptotic process	107	2.11755	2.79618e-08	ENSG00000141968, ENSG00000115317, ENSG00000173327, ENSG00000148926, ENSG00000128918, ENSG00000119922, ENSG00000132170, ENSG00000100985, ENSG00000035681, ENSG00000179021, ENSG00000143199, ENSG00000108984, ENSG00000175592, ENSG00000106799, ENSG00000196712, ENSG00000141682, ENSG00000120885, ENSG00000121858, ENSG00000162600, ENSG00000086062, ENSG00000101265, ENSG00000197081, ENSG00000086061, ENSG0000…	3822	327	19414	1.66211	1.00917e-05
	GO:0043161~proteasome-mediated ubiquitin-dependent protein catabolic process	77	1.52385	3.94328e-08	ENSG00000104343, ENSG00000092871, ENSG00000198742, ENSG00000119682, ENSG00000113851, ENSG00000082701, ENSG00000119048, ENSG00000036257, ENSG00000100505, ENSG00000116044, ENSG00000100902, ENSG00000153827, ENSG00000145495, ENSG00000156381, ENSG00000100387, ENSG00000163960, ENSG00000197170, ENSG00000104695, ENSG00000175197, ENSG00000215114, ENSG00000101182, ENSG00000165949, ENSG00000077721, ENSG0000…	3822	214	19414	1.82768	1.36129e-05
	GO:0071260~cellular response to mechanical stimulus	37	0.732238	4.70179e-08	ENSG00000111913, ENSG00000158769, ENSG00000068024, ENSG00000026103, ENSG00000064666, ENSG00000002330, ENSG00000065559, ENSG00000101916, ENSG00000134294, ENSG00000123700, ENSG00000187554, ENSG00000085741, ENSG00000125347, ENSG00000186642, ENSG00000142867, ENSG00000259207, ENSG00000169967, ENSG00000140443, ENSG00000095015, ENSG00000136869, ENSG00000090020, ENSG00000105887, ENSG00000116717, ENSG0000…	3822	76	19414	2.47293	1.55551e-05
	GO:0035556~intracellular signal transduction	137	2.71126	1.60749e-07	ENSG00000043462, ENSG00000198586, ENSG00000141968, ENSG00000169220, ENSG00000105639, ENSG00000180370, ENSG00000082701, ENSG00000134070, ENSG00000166510, ENSG00000138031, ENSG00000143199, ENSG00000167207, ENSG00000106799, ENSG00000183638, ENSG00000110492, ENSG00000115020, ENSG00000010671, ENSG00000163932, ENSG00000125775, ENSG00000254087, ENSG00000127952, ENSG00000104375, ENSG00000109339, ENSG0000…	3822	459	19414	1.51612	5.1054e-05
	GO:0032760~positive regulation of tumor necrosis factor production	45	0.89056	2.0484e-07	ENSG00000239998, ENSG00000016082, ENSG00000163737, ENSG00000149177, ENSG00000103490, ENSG00000111335, ENSG00000081237, ENSG00000172232, ENSG00000027697, ENSG00000137801, ENSG00000196843, ENSG00000111331, ENSG00000118113, ENSG00000204592, ENSG00000154589, ENSG00000137462, ENSG00000165168, ENSG00000168610, ENSG00000089127, ENSG00000096968, ENSG00000187116, ENSG00000167207, ENSG00000136869, ENSG0000…	3822	106	19414	2.15641	6.2555e-05
	GO:0043066~negative regulation of apoptotic process	151	2.98832	3.06585e-07	ENSG00000162949, ENSG00000129562, ENSG00000019991, ENSG00000135046, ENSG00000180370, ENSG00000172232, ENSG00000082701, ENSG00000110422, ENSG00000181061, ENSG00000134352, ENSG00000139644, ENSG00000143479, ENSG00000168374, ENSG00000100985, ENSG00000055332, ENSG00000146469, ENSG00000112715, ENSG00000106799, ENSG00000109705, ENSG00000169230, ENSG00000138449, ENSG00000233608, ENSG00000165672, ENSG0000…	3822	522	19414	1.46937	9.01587e-05
	GO:0032757~positive regulation of interleukin-8 production	32	0.633287	3.27994e-07	ENSG00000239998, ENSG00000068001, ENSG00000103490, ENSG00000263761, ENSG00000101916, ENSG00000137462, ENSG00000168610, ENSG00000187554, ENSG00000164251, ENSG00000142867, ENSG00000167207, ENSG00000106366, ENSG00000175197, ENSG00000126262, ENSG00000136869, ENSG00000197561, ENSG00000116815, ENSG00000168040, ENSG00000172243, ENSG00000117525, ENSG00000174125, ENSG00000138069, ENSG00000134248, ENSG0000…	3822	65	19414	2.5007	9.30097e-05
	GO:0000165~MAPK cascade	59	1.16762	3.41216e-07	ENSG00000071054, ENSG00000129682, ENSG00000133703, ENSG00000111679, ENSG00000173327, ENSG00000100902, ENSG00000107290, ENSG00000100387, ENSG00000108984, ENSG00000143674, ENSG00000095015, ENSG00000135218, ENSG00000101182, ENSG00000110931, ENSG00000141639, ENSG00000197442, ENSG00000107968, ENSG00000204264, ENSG00000041357, ENSG00000196712, ENSG00000137275, ENSG00000125538, ENSG00000108691, ENSG0000…	3822	157	19414	1.90887	9.34225e-05
	GO:0000045~autophagosome assembly	32	0.633287	5.02309e-07	ENSG00000177169, ENSG00000070540, ENSG00000170296, ENSG00000117758, ENSG00000175224, ENSG00000062716, ENSG00000078142, ENSG00000174903, ENSG00000188021, ENSG00000166471, ENSG00000088833, ENSG00000144848, ENSG00000140941, ENSG00000110719, ENSG00000034713, ENSG00000101460, ENSG00000215114, ENSG00000023287, ENSG00000172780, ENSG00000075785, ENSG00000164938, ENSG00000172403, ENSG00000135018, ENSG0000…	3822	66	19414	2.46281	0.000132944
	GO:0030036~actin cytoskeleton organization	67	1.32594	6.04421e-07	ENSG00000105993, ENSG00000134318, ENSG00000175183, ENSG00000162704, ENSG00000133703, ENSG00000155816, ENSG00000173442, ENSG00000116489, ENSG00000132694, ENSG00000111199, ENSG00000196923, ENSG00000138594, ENSG00000141298, ENSG00000007168, ENSG00000070759, ENSG00000100266, ENSG00000106683, ENSG00000070831, ENSG00000104067, ENSG00000067560, ENSG00000150594, ENSG00000072110, ENSG00000173210, ENSG0000…	3822	189	19414	1.80068	0.00015481
	GO:0015031~protein transport	128	2.53315	6.54684e-07	ENSG00000051009, ENSG00000104388, ENSG00000076944, ENSG00000099940, ENSG00000163638, ENSG00000111237, ENSG00000095066, ENSG00000155975, ENSG00000119522, ENSG00000164695, ENSG00000080371, ENSG00000188026, ENSG00000169223, ENSG00000092108, ENSG00000108587, ENSG00000167208, ENSG00000198570, ENSG00000173171, ENSG00000181751, ENSG00000197121, ENSG00000111224, ENSG00000172007, ENSG00000131374, ENSG0000…	3822	432	19414	1.50505	0.000162443
	GO:0042119~neutrophil activation	14	0.277063	6.97212e-07	ENSG00000180871, ENSG00000115607, ENSG00000135046, ENSG00000150782, ENSG00000005483, ENSG00000164047, ENSG00000100448, ENSG00000186431, ENSG00000164251, ENSG00000124126, ENSG00000163932, ENSG00000124875, ENSG00000164136, ENSG00000169429	3822	17	19414	4.18315	0.000167753
	GO:0000209~protein polyubiquitination	72	1.4249	9.29136e-07	ENSG00000104343, ENSG00000176871, ENSG00000156587, ENSG00000107854, ENSG00000198742, ENSG00000110344, ENSG00000119682, ENSG00000175104, ENSG00000119048, ENSG00000132256, ENSG00000166233, ENSG00000036257, ENSG00000100902, ENSG00000258659, ENSG00000056586, ENSG00000153827, ENSG00000100387, ENSG00000034677, ENSG00000198060, ENSG00000012048, ENSG00000101182, ENSG00000132109, ENSG00000176641, ENSG0000…	3822	210	19414	1.74156	0.000216981
	GO:0030308~negative regulation of cell growth	49	0.969721	1.22788e-06	ENSG00000074800, ENSG00000103175, ENSG00000152661, ENSG00000068001, ENSG00000149177, ENSG00000172113, ENSG00000197019, ENSG00000113575, ENSG00000139687, ENSG00000115310, ENSG00000139567, ENSG00000263761, ENSG00000167565, ENSG00000132170, ENSG00000085741, ENSG00000153071, ENSG00000135919, ENSG00000164736, ENSG00000140961, ENSG00000012048, ENSG00000104332, ENSG00000130766, ENSG00000214548, ENSG0000…	3822	126	19414	1.97538	0.000278552
	GO:0070936~protein K48-linked ubiquitination	34	0.672868	1.39341e-06	ENSG00000072401, ENSG00000092871, ENSG00000121060, ENSG00000113558, ENSG00000076685, ENSG00000112146, ENSG00000170633, ENSG00000119048, ENSG00000112343, ENSG00000078140, ENSG00000036257, ENSG00000186187, ENSG00000118518, ENSG00000145495, ENSG00000109332, ENSG00000100387, ENSG00000163840, ENSG00000120696, ENSG00000127870, ENSG00000132109, ENSG00000165949, ENSG00000176641, ENSG00000077721, ENSG0000…	3822	75	19414	2.30272	0.000307323
	GO:0036258~multivesicular body assembly	19	0.376014	2.74332e-06	ENSG00000136738, ENSG00000119541, ENSG00000131165, ENSG00000115145, ENSG00000155975, ENSG00000083937, ENSG00000170248, ENSG00000139722, ENSG00000009844, ENSG00000115561, ENSG00000164695, ENSG00000103769, ENSG00000086065, ENSG00000101421, ENSG00000165006, ENSG00000185359, ENSG00000182149, ENSG00000255112, ENSG00000074319	3822	31	19414	3.11327	0.000588703
	GO:1901224~positive regulation of NIK/NF-kappaB signaling	32	0.633287	3.51559e-06	ENSG00000215301, ENSG00000103490, ENSG00000175104, ENSG00000150782, ENSG00000118113, ENSG00000166333, ENSG00000137462, ENSG00000146648, ENSG00000125826, ENSG00000056586, ENSG00000055332, ENSG00000162711, ENSG00000142405, ENSG00000167207, ENSG00000176170, ENSG00000162511, ENSG00000067560, ENSG00000100393, ENSG00000136869, ENSG00000068079, ENSG00000115604, ENSG00000142192, ENSG00000135870, ENSG0000…	3822	71	19414	2.28937	0.000734573
	GO:0090148~membrane fission	22	0.435385	3.74838e-06	ENSG00000021574, ENSG00000136738, ENSG00000116903, ENSG00000119541, ENSG00000131165, ENSG00000115145, ENSG00000155975, ENSG00000083937, ENSG00000097033, ENSG00000139722, ENSG00000110880, ENSG00000115561, ENSG00000164695, ENSG00000182473, ENSG00000138190, ENSG00000086065, ENSG00000101421, ENSG00000165006, ENSG00000185359, ENSG00000090989, ENSG00000255112, ENSG00000074319	3822	40	19414	2.79375	0.000763133
	GO:0006898~receptor-mediated endocytosis	34	0.672868	4.00146e-06	ENSG00000133800, ENSG00000074660, ENSG00000171049, ENSG00000159314, ENSG00000137642, ENSG00000196923, ENSG00000146648, ENSG00000136011, ENSG00000153071, ENSG00000160255, ENSG00000188603, ENSG00000010327, ENSG00000161921, ENSG00000079805, ENSG00000131236, ENSG00000130203, ENSG00000131238, ENSG00000073921, ENSG00000135218, ENSG00000070371, ENSG00000150337, ENSG00000130164, ENSG00000138246, ENSG0000…	3822	78	19414	2.21416	0.00079429
	GO:0032496~response to lipopolysaccharide	52	1.02909	5.54122e-06	ENSG00000151694, ENSG00000069535, ENSG00000090376, ENSG00000174175, ENSG00000151014, ENSG00000005381, ENSG00000148926, ENSG00000137462, ENSG00000162551, ENSG00000157150, ENSG00000148400, ENSG00000160013, ENSG00000104067, ENSG00000136869, ENSG00000196591, ENSG00000197561, ENSG00000064012, ENSG00000131979, ENSG00000173334, ENSG00000181195, ENSG00000134242, ENSG00000170345, ENSG00000197329, ENSG0000…	3822	143	19414	1.84711	0.00105496
	GO:0016236~macroautophagy	31	0.613497	5.58038e-06	ENSG00000136738, ENSG00000177169, ENSG00000170296, ENSG00000119541, ENSG00000155975, ENSG00000078142, ENSG00000083937, ENSG00000009844, ENSG00000151532, ENSG00000139722, ENSG00000164695, ENSG00000165861, ENSG00000140941, ENSG00000185359, ENSG00000110719, ENSG00000180667, ENSG00000034713, ENSG00000074319, ENSG00000101460, ENSG00000135018, ENSG00000197548, ENSG00000131374, ENSG00000115145, ENSG0000…	3822	69	19414	2.28211	0.00105496
	GO:0001934~positive regulation of protein phosphorylation	70	1.38532	7.12796e-06	ENSG00000134318, ENSG00000151694, ENSG00000175344, ENSG00000133703, ENSG00000102081, ENSG00000019991, ENSG00000204472, ENSG00000135842, ENSG00000125845, ENSG00000169860, ENSG00000100985, ENSG00000153071, ENSG00000112715, ENSG00000047579, ENSG00000172081, ENSG00000110931, ENSG00000114978, ENSG00000072274, ENSG00000116678, ENSG00000138685, ENSG00000137312, ENSG00000150630, ENSG00000144118, ENSG0000…	3822	213	19414	1.66933	0.00131619
	GO:0002755~MyD88-dependent toll-like receptor signaling pathway	15	0.296853	8.1892e-06	ENSG00000174130, ENSG00000136869, ENSG00000198001, ENSG00000174123, ENSG00000090376, ENSG00000175104, ENSG00000174125, ENSG00000150455, ENSG00000134070, ENSG00000101916, ENSG00000172936, ENSG00000145901, ENSG00000137462, ENSG00000010671, ENSG00000187554	3822	22	19414	3.46332	0.00147778
	GO:0010628~positive regulation of gene expression	142	2.81021	8.48574e-06	ENSG00000174130, ENSG00000069974, ENSG00000133703, ENSG00000137507, ENSG00000172232, ENSG00000082701, ENSG00000171148, ENSG00000117335, ENSG00000138798, ENSG00000112282, ENSG00000128918, ENSG00000137462, ENSG00000132170, ENSG00000128917, ENSG00000207546, ENSG00000148400, ENSG00000186642, ENSG00000164736, ENSG00000012048, ENSG00000112715, ENSG00000092067, ENSG00000106799, ENSG00000135218, ENSG0000…	3822	512	19414	1.40878	0.00149726
	GO:0045766~positive regulation of angiogenesis	57	1.12804	8.98487e-06	ENSG00000016082, ENSG00000173083, ENSG00000006638, ENSG00000175344, ENSG00000019991, ENSG00000103811, ENSG00000106804, ENSG00000171860, ENSG00000159216, ENSG00000115310, ENSG00000139567, ENSG00000263761, ENSG00000148926, ENSG00000116044, ENSG00000185591, ENSG00000168610, ENSG00000184304, ENSG00000169429, ENSG00000012048, ENSG00000106366, ENSG00000284032, ENSG00000112715, ENSG00000128165, ENSG0000…	3822	164	19414	1.76545	0.00155087
	GO:0032456~endocytic recycling	29	0.573916	9.82591e-06	ENSG00000111737, ENSG00000157538, ENSG00000135823, ENSG00000024422, ENSG00000111237, ENSG00000151458, ENSG00000117758, ENSG00000110047, ENSG00000152223, ENSG00000151532, ENSG00000119522, ENSG00000124839, ENSG00000122958, ENSG00000164715, ENSG00000091317, ENSG00000143376, ENSG00000185359, ENSG00000147164, ENSG00000069329, ENSG00000172661, ENSG00000119396, ENSG00000112335, ENSG00000114331, ENSG0000…	3822	64	19414	2.30167	0.00165995
	GO:0031663~lipopolysaccharide-mediated signaling pathway	22	0.435385	1.02046e-05	ENSG00000100030, ENSG00000136869, ENSG00000104312, ENSG00000243414, ENSG00000105329, ENSG00000066336, ENSG00000175104, ENSG00000134242, ENSG00000150782, ENSG00000100906, ENSG00000154589, ENSG00000134070, ENSG00000112062, ENSG00000170458, ENSG00000172936, ENSG00000137462, ENSG00000125538, ENSG00000101425, ENSG00000101336, ENSG00000254087, ENSG00000108691, ENSG00000142867	3822	42	19414	2.66071	0.00168801
	GO:0016192~vesicle-mediated transport	75	1.48427	1.05161e-05	ENSG00000105355, ENSG00000104388, ENSG00000284461, ENSG00000076944, ENSG00000204390, ENSG00000163638, ENSG00000049245, ENSG00000129083, ENSG00000155816, ENSG00000004059, ENSG00000036054, ENSG00000131165, ENSG00000089818, ENSG00000084733, ENSG00000198818, ENSG00000008294, ENSG00000168374, ENSG00000054523, ENSG00000092108, ENSG00000106089, ENSG00000103496, ENSG00000157823, ENSG00000073921, ENSG0000…	3822	235	19414	1.62113	0.00170404
	GO:0045893~positive regulation of transcription, DNA-templated	190	3.76014	1.11724e-05	ENSG00000214114, ENSG00000112561, ENSG00000171148, ENSG00000132694, ENSG00000263761, ENSG00000138798, ENSG00000029153, ENSG00000167565, ENSG00000132170, ENSG00000148400, ENSG00000089225, ENSG00000164736, ENSG00000012048, ENSG00000095739, ENSG00000100461, ENSG00000175197, ENSG00000128245, ENSG00000130203, ENSG00000106799, ENSG00000075624, ENSG00000132109, ENSG00000072110, ENSG00000110931, ENSG0000…	3822	724	19414	1.33303	0.00177418
	GO:0019221~cytokine-mediated signaling pathway	54	1.06867	1.19686e-05	ENSG00000131724, ENSG00000149177, ENSG00000112964, ENSG00000077238, ENSG00000090376, ENSG00000111679, ENSG00000198223, ENSG00000105639, ENSG00000027697, ENSG00000131042, ENSG00000134352, ENSG00000134070, ENSG00000244482, ENSG00000168610, ENSG00000115590, ENSG00000144802, ENSG00000102007, ENSG00000115904, ENSG00000170581, ENSG00000243646, ENSG00000117525, ENSG00000116678, ENSG00000249624, ENSG0000…	3822	154	19414	1.78114	0.00186334
	GO:0030307~positive regulation of cell growth	37	0.732238	1.26214e-05	ENSG00000151694, ENSG00000178896, ENSG00000215301, ENSG00000068366, ENSG00000110321, ENSG00000137845, ENSG00000132475, ENSG00000117676, ENSG00000163220, ENSG00000146648, ENSG00000120899, ENSG00000163041, ENSG00000187079, ENSG00000161921, ENSG00000070831, ENSG00000254598, ENSG00000176170, ENSG00000067560, ENSG00000104332, ENSG00000106799, ENSG00000090020, ENSG00000105887, ENSG00000175793, ENSG0000…	3822	92	19414	2.04286	0.00192719
	GO:0016241~regulation of macroautophagy	26	0.514546	1.29312e-05	ENSG00000047249, ENSG00000177169, ENSG00000116903, ENSG00000155097, ENSG00000113732, ENSG00000177628, ENSG00000131100, ENSG00000078142, ENSG00000117410, ENSG00000147416, ENSG00000188021, ENSG00000122958, ENSG00000033627, ENSG00000090989, ENSG00000106615, ENSG00000069329, ENSG00000111640, ENSG00000069869, ENSG00000159720, ENSG00000136888, ENSG00000135018, ENSG00000114573, ENSG00000097033, ENSG0000…	3822	55	19414	2.40124	0.00193724
	GO:0016197~endosomal transport	32	0.633287	1.37265e-05	ENSG00000111737, ENSG00000170091, ENSG00000024422, ENSG00000178996, ENSG00000254470, ENSG00000135441, ENSG00000110047, ENSG00000119541, ENSG00000110880, ENSG00000136051, ENSG00000084733, ENSG00000133083, ENSG00000149357, ENSG00000143376, ENSG00000104164, ENSG00000185359, ENSG00000100284, ENSG00000165029, ENSG00000134108, ENSG00000196072, ENSG00000073921, ENSG00000198399, ENSG00000169891, ENSG0000…	3822	75	19414	2.16727	0.00201288
	GO:0032755~positive regulation of interleukin-6 production	40	0.791609	1.39431e-05	ENSG00000174130, ENSG00000196083, ENSG00000177663, ENSG00000239998, ENSG00000016082, ENSG00000068001, ENSG00000103490, ENSG00000204472, ENSG00000175104, ENSG00000131042, ENSG00000196843, ENSG00000111199, ENSG00000118113, ENSG00000101916, ENSG00000170425, ENSG00000137462, ENSG00000168610, ENSG00000164251, ENSG00000142867, ENSG00000187116, ENSG00000167207, ENSG00000161643, ENSG00000136869, ENSG0000…	3822	103	19414	1.97264	0.00201288
	GO:0071407~cellular response to organic cyclic compound	23	0.455175	1.56683e-05	ENSG00000103241, ENSG00000181631, ENSG00000245848, ENSG00000188906, ENSG00000064012, ENSG00000105329, ENSG00000115415, ENSG00000134046, ENSG00000180370, ENSG00000170365, ENSG00000172216, ENSG00000150782, ENSG00000144746, ENSG00000162551, ENSG00000125538, ENSG00000144747, ENSG00000138061, ENSG00000125845, ENSG00000108691, ENSG00000163659, ENSG00000167207, ENSG00000051523, ENSG00000140465	3822	46	19414	2.53977	0.00222154
	GO:0032728~positive regulation of interferon-beta production	22	0.435385	1.62563e-05	ENSG00000185507, ENSG00000183735, ENSG00000136869, ENSG00000215301, ENSG00000104312, ENSG00000187608, ENSG00000181481, ENSG00000111335, ENSG00000134242, ENSG00000105939, ENSG00000137312, ENSG00000111331, ENSG00000115267, ENSG00000101916, ENSG00000137462, ENSG00000140450, ENSG00000089127, ENSG00000125347, ENSG00000108771, ENSG00000101782, ENSG00000164104, ENSG00000107201	3822	43	19414	2.59883	0.00226448
	GO:0032088~negative regulation of NF-kappaB transcription factor activity	37	0.732238	1.67232e-05	ENSG00000069399, ENSG00000103490, ENSG00000090376, ENSG00000205542, ENSG00000134070, ENSG00000204498, ENSG00000125826, ENSG00000163568, ENSG00000162711, ENSG00000142405, ENSG00000167207, ENSG00000213341, ENSG00000178685, ENSG00000104695, ENSG00000175197, ENSG00000188906, ENSG00000132109, ENSG00000066336, ENSG00000112851, ENSG00000196975, ENSG00000197329, ENSG00000100906, ENSG00000118503, ENSG0000…	3822	93	19414	2.02089	0.00228934
	GO:0010506~regulation of autophagy	32	0.633287	1.88429e-05	ENSG00000176994, ENSG00000173264, ENSG00000103194, ENSG00000103490, ENSG00000095787, ENSG00000077254, ENSG00000025039, ENSG00000078142, ENSG00000155876, ENSG00000164253, ENSG00000078081, ENSG00000147894, ENSG00000145354, ENSG00000165507, ENSG00000108389, ENSG00000101255, ENSG00000163565, ENSG00000084073, ENSG00000175197, ENSG00000100393, ENSG00000188906, ENSG00000177076, ENSG00000164938, ENSG0000…	3822	76	19414	2.13875	0.0025162
	GO:0038061~NIK/NF-kappaB signaling	26	0.514546	1.90141e-05	ENSG00000129465, ENSG00000162924, ENSG00000175104, ENSG00000150782, ENSG00000240065, ENSG00000077150, ENSG00000100804, ENSG00000100902, ENSG00000100567, ENSG00000277791, ENSG00000142405, ENSG00000167207, ENSG00000213341, ENSG00000157625, ENSG00000101182, ENSG00000115604, ENSG00000104856, ENSG00000204264, ENSG00000041357, ENSG00000005339, ENSG00000110330, ENSG00000100906, ENSG00000159461, ENSG0000…	3822	56	19414	2.35836	0.0025162
	GO:0042832~defense response to protozoan	17	0.336434	2.39638e-05	ENSG00000156127, ENSG00000240247, ENSG00000069399, ENSG00000163737, ENSG00000077238, ENSG00000172243, ENSG00000168062, ENSG00000172331, ENSG00000117228, ENSG00000136634, ENSG00000018280, ENSG00000118520, ENSG00000172936, ENSG00000143669, ENSG00000162645, ENSG00000183347, ENSG00000162654	3822	29	19414	2.97766	0.00311922
	GO:0043406~positive regulation of MAP kinase activity	32	0.633287	2.56394e-05	ENSG00000069696, ENSG00000105851, ENSG00000114209, ENSG00000112964, ENSG00000138735, ENSG00000081237, ENSG00000137801, ENSG00000151651, ENSG00000170776, ENSG00000138798, ENSG00000163221, ENSG00000146648, ENSG00000102468, ENSG00000145431, ENSG00000168615, ENSG00000167207, ENSG00000108984, ENSG00000136869, ENSG00000112715, ENSG00000150594, ENSG00000188906, ENSG00000197461, ENSG00000197561, ENSG0000…	3822	77	19414	2.11098	0.0032835
	GO:0097401~synaptic vesicle lumen acidification	12	0.237483	2.75723e-05	ENSG00000071553, ENSG00000047249, ENSG00000147416, ENSG00000155097, ENSG00000100554, ENSG00000159720, ENSG00000033627, ENSG00000109572, ENSG00000131100, ENSG00000136888, ENSG00000128524, ENSG00000114573	3822	16	19414	3.80965	0.00347499
	GO:0030335~positive regulation of cell migration	80	1.58322	3.06655e-05	ENSG00000134318, ENSG00000151694, ENSG00000173083, ENSG00000071054, ENSG00000107738, ENSG00000019991, ENSG00000103811, ENSG00000167680, ENSG00000204472, ENSG00000065534, ENSG00000138798, ENSG00000141298, ENSG00000168610, ENSG00000185033, ENSG00000125845, ENSG00000008294, ENSG00000085741, ENSG00000100985, ENSG00000164251, ENSG00000153071, ENSG00000185950, ENSG00000148400, ENSG00000087245, ENSG0000…	3822	262	19414	1.551	0.00380444
	GO:0031623~receptor internalization	24	0.474965	3.32894e-05	ENSG00000028528, ENSG00000186818, ENSG00000073921, ENSG00000135218, ENSG00000158869, ENSG00000177885, ENSG00000180871, ENSG00000112964, ENSG00000173020, ENSG00000168461, ENSG00000069869, ENSG00000072274, ENSG00000010278, ENSG00000197959, ENSG00000148926, ENSG00000144118, ENSG00000163464, ENSG00000141480, ENSG00000160255, ENSG00000078747, ENSG00000169429, ENSG00000185359, ENSG00000079805, ENSG0000…	3822	51	19414	2.39037	0.00406643
	GO:0006986~response to unfolded protein	26	0.514546	3.94544e-05	ENSG00000204390, ENSG00000102580, ENSG00000136816, ENSG00000116406, ENSG00000164070, ENSG00000137801, ENSG00000023318, ENSG00000116688, ENSG00000139644, ENSG00000116663, ENSG00000225973, ENSG00000122557, ENSG00000088298, ENSG00000144224, ENSG00000175197, ENSG00000105664, ENSG00000173110, ENSG00000162616, ENSG00000164463, ENSG00000160087, ENSG00000204389, ENSG00000126803, ENSG00000050130, ENSG0000…	3822	58	19414	2.27703	0.00474648
	GO:2001238~positive regulation of extrinsic apoptotic signaling pathway	17	0.336434	4.19762e-05	ENSG00000174130, ENSG00000136869, ENSG00000068001, ENSG00000103490, ENSG00000180370, ENSG00000111321, ENSG00000168040, ENSG00000081237, ENSG00000137275, ENSG00000083799, ENSG00000123689, ENSG00000121858, ENSG00000160570, ENSG00000125826, ENSG00000142867, ENSG00000015475, ENSG00000140464	3822	30	19414	2.87841	0.00497449
	GO:0045088~regulation of innate immune response	14	0.277063	5.3704e-05	ENSG00000130203, ENSG00000064012, ENSG00000181481, ENSG00000134242, ENSG00000150455, ENSG00000110330, ENSG00000164430, ENSG00000116044, ENSG00000136044, ENSG00000101966, ENSG00000102921, ENSG00000125347, ENSG00000000938, ENSG00000108771	3822	22	19414	3.23243	0.00621985
	GO:0034145~positive regulation of toll-like receptor 4 signaling pathway	10	0.197902	5.40516e-05	ENSG00000170458, ENSG00000068079, ENSG00000085449, ENSG00000243414, ENSG00000131669, ENSG00000164251, ENSG00000134242, ENSG00000012223, ENSG00000150455, ENSG00000197329	3822	12	19414	4.23295	0.00621985
	GO:0006366~transcription from RNA polymerase II promoter	73	1.44469	5.98692e-05	ENSG00000016082, ENSG00000070444, ENSG00000137947, ENSG00000128272, ENSG00000151014, ENSG00000139687, ENSG00000263761, ENSG00000125845, ENSG00000148400, ENSG00000089225, ENSG00000032219, ENSG00000124795, ENSG00000028839, ENSG00000198176, ENSG00000173210, ENSG00000109705, ENSG00000175550, ENSG00000136146, ENSG00000138449, ENSG00000170345, ENSG00000138685, ENSG00000102908, ENSG00000167258, ENSG0000…	3822	238	19414	1.55801	0.00679088
	GO:0030316~osteoclast differentiation	21	0.415595	6.2605e-05	ENSG00000104332, ENSG00000180694, ENSG00000105329, ENSG00000171223, ENSG00000175104, ENSG00000072274, ENSG00000170345, ENSG00000064932, ENSG00000196712, ENSG00000136381, ENSG00000112062, ENSG00000187098, ENSG00000011600, ENSG00000184371, ENSG00000081087, ENSG00000125845, ENSG00000168036, ENSG00000086300, ENSG00000170909, ENSG00000110719, ENSG00000033327	3822	43	19414	2.48071	0.00700118
	GO:0007596~blood coagulation	35	0.692658	6.62266e-05	ENSG00000069974, ENSG00000149131, ENSG00000128271, ENSG00000131187, ENSG00000164111, ENSG00000185010, ENSG00000164251, ENSG00000135919, ENSG00000184500, ENSG00000144320, ENSG00000259207, ENSG00000104164, ENSG00000085063, ENSG00000132842, ENSG00000159307, ENSG00000047579, ENSG00000135218, ENSG00000138722, ENSG00000105825, ENSG00000204420, ENSG00000198734, ENSG00000197249, ENSG00000117525, ENSG0000…	3822	91	19414	1.95367	0.00713712
	GO:0043087~regulation of GTPase activity	35	0.692658	6.62266e-05	ENSG00000113916, ENSG00000115839, ENSG00000127084, ENSG00000076864, ENSG00000103490, ENSG00000141968, ENSG00000197555, ENSG00000134215, ENSG00000159314, ENSG00000047648, ENSG00000118873, ENSG00000184060, ENSG00000007168, ENSG00000121749, ENSG00000145715, ENSG00000123329, ENSG00000169221, ENSG00000185532, ENSG00000017797, ENSG00000182400, ENSG00000011454, ENSG00000183856, ENSG00000133812, ENSG0000…	3822	91	19414	1.95367	0.00713712
	GO:0008625~extrinsic apoptotic signaling pathway via death domain receptors	20	0.395804	6.65172e-05	ENSG00000196072, ENSG00000215301, ENSG00000136603, ENSG00000064012, ENSG00000134243, ENSG00000170296, ENSG00000169372, ENSG00000168040, ENSG00000158796, ENSG00000002330, ENSG00000132155, ENSG00000196712, ENSG00000166681, ENSG00000101109, ENSG00000160570, ENSG00000148841, ENSG00000015475, ENSG00000067182, ENSG00000164104, ENSG00000104375	3822	40	19414	2.53977	0.00713712
	GO:0070269~pyroptosis	17	0.336434	7.09294e-05	ENSG00000165949, ENSG00000197561, ENSG00000132109, ENSG00000103490, ENSG00000064012, ENSG00000104518, ENSG00000249437, ENSG00000196954, ENSG00000137752, ENSG00000163568, ENSG00000147697, ENSG00000162711, ENSG00000091106, ENSG00000091436, ENSG00000103313, ENSG00000105483, ENSG00000124256	3822	31	19414	2.78555	0.00750906
	GO:0032930~positive regulation of superoxide anion generation	13	0.257273	8.54944e-05	ENSG00000105329, ENSG00000065135, ENSG00000142192, ENSG00000172243, ENSG00000171049, ENSG00000114353, ENSG00000011600, ENSG00000169896, ENSG00000164251, ENSG00000160255, ENSG00000163932, ENSG00000204936, ENSG00000051523	3822	20	19414	3.3017	0.00893191
	GO:0007035~vacuolar acidification	14	0.277063	0.000101254	ENSG00000071553, ENSG00000047249, ENSG00000113732, ENSG00000159720, ENSG00000018280, ENSG00000114573, ENSG00000117410, ENSG00000147416, ENSG00000104093, ENSG00000100554, ENSG00000033627, ENSG00000128524, ENSG00000110719, ENSG00000169504	3822	23	19414	3.09189	0.010441
	GO:0030593~neutrophil chemotaxis	32	0.633287	0.000105852	ENSG00000105851, ENSG00000108688, ENSG00000158869, ENSG00000180871, ENSG00000163737, ENSG00000163739, ENSG00000141968, ENSG00000134215, ENSG00000213949, ENSG00000163220, ENSG00000163221, ENSG00000144668, ENSG00000169248, ENSG00000163464, ENSG00000160593, ENSG00000169245, ENSG00000160255, ENSG00000124875, ENSG00000100883, ENSG00000169429, ENSG00000284690, ENSG00000217555, ENSG00000197405, ENSG0000…	3822	82	19414	1.98226	0.0107752
	GO:0006935~chemotaxis	43	0.85098	0.000112421	ENSG00000111913, ENSG00000240247, ENSG00000108688, ENSG00000180871, ENSG00000163739, ENSG00000169385, ENSG00000106804, ENSG00000130150, ENSG00000075651, ENSG00000171860, ENSG00000171049, ENSG00000166091, ENSG00000112062, ENSG00000089505, ENSG00000169248, ENSG00000169245, ENSG00000102007, ENSG00000017797, ENSG00000163823, ENSG00000124875, ENSG00000163421, ENSG00000161921, ENSG00000169429, ENSG0000…	3822	123	19414	1.77577	0.011299
	GO:0032436~positive regulation of proteasomal ubiquitin-dependent protein catabolic process	31	0.613497	0.000123611	ENSG00000113712, ENSG00000170296, ENSG00000177628, ENSG00000082701, ENSG00000166233, ENSG00000141551, ENSG00000153071, ENSG00000013374, ENSG00000100387, ENSG00000101255, ENSG00000034677, ENSG00000162378, ENSG00000033800, ENSG00000163743, ENSG00000245848, ENSG00000188906, ENSG00000135679, ENSG00000146373, ENSG00000173334, ENSG00000116514, ENSG00000080815, ENSG00000172985, ENSG00000120885, ENSG0000…	3822	79	19414	1.99324	0.0120365
	GO:0030900~forebrain development	22	0.435385	0.000124307	ENSG00000181555, ENSG00000107984, ENSG00000128791, ENSG00000115317, ENSG00000142192, ENSG00000139874, ENSG00000074181, ENSG00000011600, ENSG00000166225, ENSG00000148516, ENSG00000169896, ENSG00000120868, ENSG00000162490, ENSG00000105290, ENSG00000133083, ENSG00000148400, ENSG00000185532, ENSG00000101412, ENSG00000180616, ENSG00000164741, ENSG00000181965, ENSG00000163666	3822	48	19414	2.32812	0.0120365
	GO:0046907~intracellular transport	22	0.435385	0.000124307	ENSG00000132842, ENSG00000093000, ENSG00000157823, ENSG00000130203, ENSG00000174695, ENSG00000075785, ENSG00000155816, ENSG00000177879, ENSG00000119396, ENSG00000062725, ENSG00000155975, ENSG00000151445, ENSG00000139722, ENSG00000119844, ENSG00000183054, ENSG00000118804, ENSG00000103723, ENSG00000125863, ENSG00000125775, ENSG00000015568, ENSG00000104164, ENSG00000074319	3822	48	19414	2.32812	0.0120365
	GO:0043407~negative regulation of MAP kinase activity	21	0.415595	0.000137568	ENSG00000130203, ENSG00000068001, ENSG00000149177, ENSG00000196396, ENSG00000090376, ENSG00000111679, ENSG00000169220, ENSG00000177628, ENSG00000196712, ENSG00000116741, ENSG00000137642, ENSG00000113161, ENSG00000167851, ENSG00000125538, ENSG00000051382, ENSG00000132170, ENSG00000125845, ENSG00000120129, ENSG00000168939, ENSG00000163932, ENSG00000254087	3822	45	19414	2.37045	0.0131601
	GO:0046330~positive regulation of JNK cascade	36	0.712448	0.000149677	ENSG00000103490, ENSG00000198961, ENSG00000099860, ENSG00000175104, ENSG00000249437, ENSG00000173327, ENSG00000065559, ENSG00000173545, ENSG00000111199, ENSG00000118113, ENSG00000188064, ENSG00000120899, ENSG00000164251, ENSG00000160551, ENSG00000070831, ENSG00000167207, ENSG00000136869, ENSG00000158517, ENSG00000104312, ENSG00000023287, ENSG00000116717, ENSG00000197442, ENSG00000111321, ENSG0000…	3822	98	19414	1.86595	0.014148
	GO:0010803~regulation of tumor necrosis factor-mediated signaling pathway	13	0.257273	0.000163742	ENSG00000183735, ENSG00000177169, ENSG00000103490, ENSG00000064012, ENSG00000197885, ENSG00000138600, ENSG00000158480, ENSG00000118503, ENSG00000083799, ENSG00000163349, ENSG00000162889, ENSG00000067182, ENSG00000176170	3822	21	19414	3.14448	0.0152954
	GO:0071346~cellular response to interferon-gamma	36	0.712448	0.000188202	ENSG00000108688, ENSG00000076944, ENSG00000049245, ENSG00000115415, ENSG00000204472, ENSG00000026025, ENSG00000148180, ENSG00000179604, ENSG00000116266, ENSG00000137462, ENSG00000225697, ENSG00000115091, ENSG00000138071, ENSG00000130707, ENSG00000070831, ENSG00000103496, ENSG00000162654, ENSG00000108443, ENSG00000198053, ENSG00000136869, ENSG00000172780, ENSG00000154451, ENSG00000116815, ENSG0000…	3822	99	19414	1.84711	0.0169002
	GO:0010629~negative regulation of gene expression	88	1.74154	0.000188681	ENSG00000134318, ENSG00000152661, ENSG00000176994, ENSG00000175387, ENSG00000108946, ENSG00000204472, ENSG00000082701, ENSG00000151014, ENSG00000139687, ENSG00000138279, ENSG00000131165, ENSG00000117335, ENSG00000118113, ENSG00000139567, ENSG00000089902, ENSG00000168610, ENSG00000119725, ENSG00000132170, ENSG00000125845, ENSG00000128917, ENSG00000207546, ENSG00000148400, ENSG00000169429, ENSG0000…	3822	309	19414	1.4466	0.0169002
	GO:0034341~response to interferon-gamma	15	0.296853	0.000189072	ENSG00000115919, ENSG00000130303, ENSG00000067066, ENSG00000132109, ENSG00000131979, ENSG00000130813, ENSG00000115415, ENSG00000136436, ENSG00000018280, ENSG00000142089, ENSG00000013374, ENSG00000185201, ENSG00000185885, ENSG00000103313, ENSG00000161921	3822	27	19414	2.82197	0.0169002
	GO:0010575~positive regulation of vascular endothelial growth factor production	16	0.316644	0.000189435	ENSG00000016082, ENSG00000173083, ENSG00000105329, ENSG00000128272, ENSG00000106804, ENSG00000171860, ENSG00000134352, ENSG00000197405, ENSG00000170425, ENSG00000137573, ENSG00000125538, ENSG00000138061, ENSG00000100644, ENSG00000183287, ENSG00000012048, ENSG00000125730	3822	30	19414	2.70909	0.0169002
	GO:0043154~negative regulation of cysteine-type endopeptidase activity involved in apoptotic process	24	0.474965	0.000192646	ENSG00000105993, ENSG00000129355, ENSG00000112715, ENSG00000215301, ENSG00000026508, ENSG00000128271, ENSG00000217128, ENSG00000175793, ENSG00000019991, ENSG00000135596, ENSG00000204397, ENSG00000137801, ENSG00000249437, ENSG00000132155, ENSG00000134248, ENSG00000117676, ENSG00000126709, ENSG00000078081, ENSG00000127948, ENSG00000101966, ENSG00000141480, ENSG00000183087, ENSG00000101200, ENSG0000…	3822	56	19414	2.17695	0.0169956
	GO:0018105~peptidyl-serine phosphorylation	58	1.14783	0.000196634	ENSG00000134318, ENSG00000177169, ENSG00000075413, ENSG00000067992, ENSG00000198586, ENSG00000151414, ENSG00000159256, ENSG00000180370, ENSG00000082701, ENSG00000110422, ENSG00000198900, ENSG00000143479, ENSG00000119408, ENSG00000184304, ENSG00000213341, ENSG00000106799, ENSG00000152332, ENSG00000135932, ENSG00000128881, ENSG00000096063, ENSG00000157540, ENSG00000028116, ENSG00000157106, ENSG0000…	3822	185	19414	1.5925	0.0171569
	GO:0001525~angiogenesis	75	1.48427	0.000204031	ENSG00000265107, ENSG00000138639, ENSG00000171862, ENSG00000151651, ENSG00000139567, ENSG00000138798, ENSG00000263761, ENSG00000135048, ENSG00000171812, ENSG00000141376, ENSG00000143995, ENSG00000079385, ENSG00000168214, ENSG00000136011, ENSG00000136451, ENSG00000128917, ENSG00000125968, ENSG00000148400, ENSG00000164736, ENSG00000087245, ENSG00000184304, ENSG00000169429, ENSG00000106366, ENSG0000…	3822	255	19414	1.49398	0.017569
	GO:0035455~response to interferon-alpha	9	0.178112	0.000207996	ENSG00000142089, ENSG00000130303, ENSG00000078081, ENSG00000055332, ENSG00000159110, ENSG00000185201, ENSG00000183486, ENSG00000185885, ENSG00000160710	3822	11	19414	4.15599	0.017569
	GO:0035456~response to interferon-beta	9	0.178112	0.000207996	ENSG00000142089, ENSG00000130303, ENSG00000188313, ENSG00000130813, ENSG00000159110, ENSG00000115415, ENSG00000185201, ENSG00000185885, ENSG00000132530	3822	11	19414	4.15599	0.017569
	GO:0050830~defense response to Gram-positive bacterium	44	0.87077	0.000211028	ENSG00000240247, ENSG00000151694, ENSG00000103490, ENSG00000239839, ENSG00000008438, ENSG00000150782, ENSG00000204592, ENSG00000148926, ENSG00000137462, ENSG00000136011, ENSG00000100448, ENSG00000162711, ENSG00000167207, ENSG00000012223, ENSG00000166710, ENSG00000146469, ENSG00000204619, ENSG00000162654, ENSG00000183735, ENSG00000090382, ENSG00000135218, ENSG00000104312, ENSG00000160712, ENSG0000…	3822	130	19414	1.71923	0.0176375
	GO:0071560~cellular response to transforming growth factor beta stimulus	27	0.534336	0.000227901	ENSG00000068001, ENSG00000172572, ENSG00000180370, ENSG00000139567, ENSG00000144802, ENSG00000185650, ENSG00000153071, ENSG00000186642, ENSG00000107796, ENSG00000140443, ENSG00000104332, ENSG00000106799, ENSG00000196591, ENSG00000197461, ENSG00000115109, ENSG00000105329, ENSG00000181195, ENSG00000167193, ENSG00000118520, ENSG00000169756, ENSG00000115661, ENSG00000148516, ENSG00000113580, ENSG0000…	3822	67	19414	2.04698	0.0188493
	GO:0008333~endosome to lysosome transport	22	0.435385	0.000249679	ENSG00000051009, ENSG00000104497, ENSG00000100281, ENSG00000105339, ENSG00000075785, ENSG00000134243, ENSG00000151116, ENSG00000168172, ENSG00000175895, ENSG00000095066, ENSG00000152223, ENSG00000151445, ENSG00000166971, ENSG00000137177, ENSG00000136021, ENSG00000168297, ENSG00000086065, ENSG00000165556, ENSG00000143376, ENSG00000163840, ENSG00000074319, ENSG00000124333	3822	50	19414	2.235	0.0204376
	GO:0007265~Ras protein signal transduction	34	0.672868	0.000262014	ENSG00000177885, ENSG00000133703, ENSG00000075651, ENSG00000139687, ENSG00000206052, ENSG00000198915, ENSG00000159496, ENSG00000138592, ENSG00000108061, ENSG00000213281, ENSG00000184304, ENSG00000100485, ENSG00000183856, ENSG00000064490, ENSG00000150594, ENSG00000146094, ENSG00000115904, ENSG00000125170, ENSG00000115325, ENSG00000138685, ENSG00000196712, ENSG00000137575, ENSG00000171777, ENSG0000…	3822	93	19414	1.85704	0.0212285
	GO:0071985~multivesicular body sorting pathway	13	0.257273	0.000295787	ENSG00000102362, ENSG00000069974, ENSG00000041353, ENSG00000119541, ENSG00000131165, ENSG00000083937, ENSG00000009844, ENSG00000115561, ENSG00000164695, ENSG00000086065, ENSG00000101421, ENSG00000255112, ENSG00000145016	3822	22	19414	3.00155	0.0234855
	GO:0007042~lysosomal lumen acidification	13	0.257273	0.000295787	ENSG00000071553, ENSG00000131238, ENSG00000047249, ENSG00000114573, ENSG00000117410, ENSG00000030582, ENSG00000102805, ENSG00000143162, ENSG00000100554, ENSG00000188603, ENSG00000033627, ENSG00000128524, ENSG00000110719	3822	22	19414	3.00155	0.0234855
	GO:0010976~positive regulation of neuron projection development	40	0.791609	0.000340164	ENSG00000135407, ENSG00000156642, ENSG00000105711, ENSG00000162946, ENSG00000113657, ENSG00000074660, ENSG00000112367, ENSG00000170396, ENSG00000110047, ENSG00000151239, ENSG00000134313, ENSG00000003402, ENSG00000247596, ENSG00000116741, ENSG00000117598, ENSG00000113273, ENSG00000163220, ENSG00000189056, ENSG00000116044, ENSG00000107290, ENSG00000120899, ENSG00000072518, ENSG00000101213, ENSG0000…	3822	117	19414	1.73659	0.0267416
	GO:0007032~endosome organization	19	0.376014	0.000354324	ENSG00000051009, ENSG00000135956, ENSG00000116903, ENSG00000168172, ENSG00000175895, ENSG00000138246, ENSG00000095066, ENSG00000078142, ENSG00000111540, ENSG00000083937, ENSG00000166971, ENSG00000136051, ENSG00000161011, ENSG00000086300, ENSG00000138592, ENSG00000124209, ENSG00000149357, ENSG00000104164, ENSG00000104341	3822	41	19414	2.35393	0.0275817
	GO:0010508~positive regulation of autophagy	32	0.633287	0.00036487	ENSG00000177169, ENSG00000173083, ENSG00000198168, ENSG00000116209, ENSG00000082701, ENSG00000132274, ENSG00000175224, ENSG00000002330, ENSG00000112561, ENSG00000169084, ENSG00000112343, ENSG00000132356, ENSG00000132256, ENSG00000118217, ENSG00000258659, ENSG00000103313, ENSG00000184304, ENSG00000183735, ENSG00000181555, ENSG00000188906, ENSG00000239920, ENSG00000132109, ENSG00000023287, ENSG0000…	3822	87	19414	1.86834	0.0281269
	GO:0060337~type I interferon signaling pathway	23	0.455175	0.000411338	ENSG00000185507, ENSG00000183735, ENSG00000068024, ENSG00000067066, ENSG00000165949, ENSG00000170581, ENSG00000115415, ENSG00000111335, ENSG00000249624, ENSG00000213928, ENSG00000198933, ENSG00000115267, ENSG00000172936, ENSG00000142089, ENSG00000142166, ENSG00000168310, ENSG00000136560, ENSG00000089127, ENSG00000159110, ENSG00000125347, ENSG00000185201, ENSG00000185885, ENSG00000163512	3822	55	19414	2.12417	0.031105
	GO:0007040~lysosome organization	23	0.455175	0.000411338	ENSG00000132842, ENSG00000051009, ENSG00000188906, ENSG00000049860, ENSG00000069329, ENSG00000177628, ENSG00000168172, ENSG00000112561, ENSG00000095066, ENSG00000166971, ENSG00000113273, ENSG00000030582, ENSG00000102805, ENSG00000143669, ENSG00000166340, ENSG00000188603, ENSG00000086065, ENSG00000149357, ENSG00000142513, ENSG00000014257, ENSG00000108786, ENSG00000104133, ENSG00000165029	3822	55	19414	2.12417	0.031105
	GO:0045730~respiratory burst	11	0.217692	0.000427698	ENSG00000165178, ENSG00000158517, ENSG00000165168, ENSG00000196352, ENSG00000128340, ENSG00000116701, ENSG00000100365, ENSG00000136238, ENSG00000018280, ENSG00000051523, ENSG00000272398	3822	17	19414	3.28676	0.032037
	GO:0034613~cellular protein localization	28	0.554126	0.000433591	ENSG00000000457, ENSG00000177685, ENSG00000135404, ENSG00000152661, ENSG00000116903, ENSG00000164190, ENSG00000044115, ENSG00000131023, ENSG00000025039, ENSG00000155876, ENSG00000116586, ENSG00000168036, ENSG00000109270, ENSG00000149357, ENSG00000102401, ENSG00000070831, ENSG00000108387, ENSG00000128245, ENSG00000188906, ENSG00000108953, ENSG00000175793, ENSG00000116954, ENSG00000111262, ENSG0000…	3822	73	19414	1.94832	0.0321749
	GO:1900227~positive regulation of NLRP3 inflammasome complex assembly	12	0.237483	0.000483796	ENSG00000174130, ENSG00000172936, ENSG00000136869, ENSG00000135218, ENSG00000215301, ENSG00000010671, ENSG00000154451, ENSG00000243317, ENSG00000151414, ENSG00000134242, ENSG00000184304, ENSG00000113575	3822	20	19414	3.04772	0.0355679
	GO:0046777~protein autophosphorylation	55	1.08846	0.000505666	ENSG00000177169, ENSG00000111837, ENSG00000090376, ENSG00000180370, ENSG00000082701, ENSG00000175224, ENSG00000065613, ENSG00000173327, ENSG00000173517, ENSG00000119408, ENSG00000055332, ENSG00000184304, ENSG00000143674, ENSG00000140443, ENSG00000152332, ENSG00000110931, ENSG00000157540, ENSG00000028116, ENSG00000157106, ENSG00000167258, ENSG00000113240, ENSG00000115661, ENSG00000137275, ENSG0000…	3822	179	19414	1.56075	0.036589
	GO:0006906~vesicle fusion	19	0.376014	0.000506901	ENSG00000105971, ENSG00000135604, ENSG00000135636, ENSG00000135823, ENSG00000092531, ENSG00000099940, ENSG00000065135, ENSG00000049245, ENSG00000117758, ENSG00000104915, ENSG00000134215, ENSG00000151532, ENSG00000079950, ENSG00000106089, ENSG00000108587, ENSG00000124222, ENSG00000166900, ENSG00000103496, ENSG00000124333	3822	42	19414	2.29789	0.036589
	GO:0071786~endoplasmic reticulum tubular network organization	9	0.178112	0.000515885	ENSG00000084733, ENSG00000165476, ENSG00000133318, ENSG00000109133, ENSG00000068615, ENSG00000099246, ENSG00000144320, ENSG00000132563, ENSG00000115310	3822	12	19414	3.80965	0.036902
	GO:0006888~ER to Golgi vesicle-mediated transport	44	0.87077	0.000525702	ENSG00000021574, ENSG00000185825, ENSG00000104388, ENSG00000243414, ENSG00000113615, ENSG00000212710, ENSG00000129083, ENSG00000134970, ENSG00000115216, ENSG00000153339, ENSG00000154305, ENSG00000150961, ENSG00000151532, ENSG00000119820, ENSG00000036257, ENSG00000174903, ENSG00000117153, ENSG00000169223, ENSG00000101558, ENSG00000087502, ENSG00000168374, ENSG00000092108, ENSG00000184500, ENSG0000…	3822	135	19414	1.65555	0.0372685
	GO:0051726~regulation of cell cycle	76	1.50406	0.000540952	ENSG00000111913, ENSG00000070444, ENSG00000099860, ENSG00000171223, ENSG00000171148, ENSG00000139687, ENSG00000171862, ENSG00000138035, ENSG00000168610, ENSG00000108984, ENSG00000012048, ENSG00000074319, ENSG00000175197, ENSG00000106799, ENSG00000152332, ENSG00000198176, ENSG00000075624, ENSG00000116717, ENSG00000114933, ENSG00000164938, ENSG00000058091, ENSG00000005812, ENSG00000138685, ENSG0000…	3822	267	19414	1.44586	0.0379824
	GO:0032526~response to retinoic acid	21	0.415595	0.000545339	ENSG00000129355, ENSG00000158955, ENSG00000107984, ENSG00000197461, ENSG00000067066, ENSG00000095596, ENSG00000177076, ENSG00000131759, ENSG00000103811, ENSG00000115457, ENSG00000072274, ENSG00000138207, ENSG00000196505, ENSG00000186350, ENSG00000159082, ENSG00000165474, ENSG00000204516, ENSG00000128918, ENSG00000163453, ENSG00000087245, ENSG00000197081	3822	49	19414	2.17695	0.0379824
	GO:0030833~regulation of actin filament polymerization	18	0.356224	0.000568636	ENSG00000153310, ENSG00000070610, ENSG00000113758, ENSG00000162704, ENSG00000111229, ENSG00000241553, ENSG00000241685, ENSG00000131023, ENSG00000137478, ENSG00000085733, ENSG00000119328, ENSG00000145715, ENSG00000146122, ENSG00000130429, ENSG00000106780, ENSG00000149564, ENSG00000146376, ENSG00000163466	3822	39	19414	2.3444	0.0392606
	GO:0010595~positive regulation of endothelial cell migration	26	0.514546	0.000598355	ENSG00000134318, ENSG00000105851, ENSG00000176692, ENSG00000104522, ENSG00000162407, ENSG00000174951, ENSG00000137801, ENSG00000136238, ENSG00000138798, ENSG00000204217, ENSG00000141376, ENSG00000138772, ENSG00000120899, ENSG00000259207, ENSG00000184304, ENSG00000284032, ENSG00000112715, ENSG00000132669, ENSG00000138685, ENSG00000113140, ENSG00000030582, ENSG00000051382, ENSG00000171608, ENSG0000…	3822	67	19414	1.97116	0.0409564
	GO:0016567~protein ubiquitination	121	2.39462	0.000623603	ENSG00000134758, ENSG00000198742, ENSG00000004897, ENSG00000170852, ENSG00000080802, ENSG00000166233, ENSG00000036257, ENSG00000100505, ENSG00000168894, ENSG00000144848, ENSG00000145495, ENSG00000013374, ENSG00000156381, ENSG00000183654, ENSG00000012048, ENSG00000239305, ENSG00000196151, ENSG00000175073, ENSG00000132109, ENSG00000069869, ENSG00000118564, ENSG00000168300, ENSG00000137075, ENSG0000…	3822	464	19414	1.32462	0.0420442
	GO:0006096~glycolytic process	20	0.395804	0.000624838	ENSG00000074800, ENSG00000067225, ENSG00000078237, ENSG00000159322, ENSG00000159399, ENSG00000111640, ENSG00000168172, ENSG00000172331, ENSG00000181192, ENSG00000095066, ENSG00000156515, ENSG00000134333, ENSG00000123836, ENSG00000149925, ENSG00000226784, ENSG00000137331, ENSG00000160883, ENSG00000102468, ENSG00000102144, ENSG00000079739	3822	46	19414	2.2085	0.0420442
	GO:0042981~regulation of apoptotic process	70	1.38532	0.000638571	ENSG00000111679, ENSG00000105639, ENSG00000180370, ENSG00000175104, ENSG00000065613, ENSG00000003402, ENSG00000115310, ENSG00000160570, ENSG00000127946, ENSG00000142867, ENSG00000176194, ENSG00000167207, ENSG00000183578, ENSG00000140961, ENSG00000108387, ENSG00000130203, ENSG00000075624, ENSG00000003756, ENSG00000072110, ENSG00000100290, ENSG00000064012, ENSG00000137757, ENSG00000158796, ENSG0000…	3822	243	19414	1.46324	0.0426072
	GO:0043547~positive regulation of GTPase activity	57	1.12804	0.000656613	ENSG00000158769, ENSG00000115839, ENSG00000176994, ENSG00000071054, ENSG00000076864, ENSG00000141968, ENSG00000169220, ENSG00000111432, ENSG00000082701, ENSG00000153317, ENSG00000095383, ENSG00000119522, ENSG00000141376, ENSG00000164253, ENSG00000184060, ENSG00000145979, ENSG00000085741, ENSG00000164251, ENSG00000159496, ENSG00000104332, ENSG00000073921, ENSG00000115904, ENSG00000071189, ENSG0000…	3822	189	19414	1.53192	0.0434459
	GO:0042147~retrograde transport, endosome to Golgi	31	0.613497	0.000677337	ENSG00000175582, ENSG00000028528, ENSG00000135823, ENSG00000111237, ENSG00000122490, ENSG00000049245, ENSG00000036054, ENSG00000103978, ENSG00000151532, ENSG00000153214, ENSG00000143952, ENSG00000102805, ENSG00000205302, ENSG00000008294, ENSG00000122958, ENSG00000169221, ENSG00000108587, ENSG00000107036, ENSG00000075785, ENSG00000069329, ENSG00000172661, ENSG00000070371, ENSG00000104915, ENSG0000…	3822	86	19414	1.831	0.0444468
	GO:0002221~pattern recognition receptor signaling pathway	10	0.197902	0.000689928	ENSG00000164430, ENSG00000103490, ENSG00000163568, ENSG00000162711, ENSG00000091106, ENSG00000103313, ENSG00000249437, ENSG00000167207, ENSG00000166523, ENSG00000137752	3822	15	19414	3.38636	0.0445635
	GO:2000379~positive regulation of reactive oxygen species metabolic process	16	0.316644	0.000695954	ENSG00000129465, ENSG00000177885, ENSG00000116717, ENSG00000137801, ENSG00000112062, ENSG00000137275, ENSG00000116044, ENSG00000138061, ENSG00000120899, ENSG00000187134, ENSG00000125995, ENSG00000144891, ENSG00000100300, ENSG00000102794, ENSG00000163874, ENSG00000124762	3822	33	19414	2.46281	0.0445635
	GO:0046677~response to antibiotic	16	0.316644	0.000695954	ENSG00000104695, ENSG00000135679, ENSG00000136603, ENSG00000068001, ENSG00000064012, ENSG00000002726, ENSG00000114378, ENSG00000110395, ENSG00000065615, ENSG00000165474, ENSG00000143952, ENSG00000162551, ENSG00000079215, ENSG00000096968, ENSG00000132906, ENSG00000140465	3822	33	19414	2.46281	0.0445635
	GO:0007259~JAK-STAT cascade	19	0.376014	0.00071291	ENSG00000126561, ENSG00000112964, ENSG00000170581, ENSG00000198223, ENSG00000115415, ENSG00000105639, ENSG00000123609, ENSG00000173757, ENSG00000142166, ENSG00000168610, ENSG00000272395, ENSG00000159110, ENSG00000124356, ENSG00000100368, ENSG00000096968, ENSG00000108691, ENSG00000185338, ENSG00000184557, ENSG00000033800	3822	43	19414	2.24445	0.045284
	GO:0090263~positive regulation of canonical Wnt signaling pathway	43	0.85098	0.000737568	ENSG00000215301, ENSG00000107854, ENSG00000116729, ENSG00000213889, ENSG00000119048, ENSG00000240065, ENSG00000138798, ENSG00000166333, ENSG00000138032, ENSG00000100804, ENSG00000141551, ENSG00000146648, ENSG00000100902, ENSG00000188763, ENSG00000204531, ENSG00000100567, ENSG00000100744, ENSG00000138592, ENSG00000118518, ENSG00000146122, ENSG00000277791, ENSG00000095739, ENSG00000147655, ENSG0000…	3822	133	19414	1.64226	0.0464174
	GO:0050766~positive regulation of phagocytosis	21	0.415595	0.000742445	ENSG00000198053, ENSG00000158869, ENSG00000069974, ENSG00000103490, ENSG00000153208, ENSG00000172243, ENSG00000172232, ENSG00000150337, ENSG00000171049, ENSG00000018280, ENSG00000163661, ENSG00000010671, ENSG00000125538, ENSG00000134470, ENSG00000101307, ENSG00000169223, ENSG00000183087, ENSG00000164136, ENSG00000167207, ENSG00000051523, ENSG00000079805	3822	50	19414	2.13341	0.0464174
	GO:0006464~cellular protein modification process	34	0.672868	0.000767543	ENSG00000155313, ENSG00000129465, ENSG00000153531, ENSG00000156587, ENSG00000137941, ENSG00000151116, ENSG00000113532, ENSG00000064225, ENSG00000197930, ENSG00000159339, ENSG00000198408, ENSG00000119402, ENSG00000144843, ENSG00000144744, ENSG00000078061, ENSG00000185651, ENSG00000144848, ENSG00000109332, ENSG00000109472, ENSG00000074319, ENSG00000164414, ENSG00000132842, ENSG00000115828, ENSG0000…	3822	98	19414	1.76229	0.0476116
	GO:0051770~positive regulation of nitric-oxide synthase biosynthetic process	11	0.217692	0.000792828	ENSG00000136869, ENSG00000137462, ENSG00000188906, ENSG00000105835, ENSG00000115415, ENSG00000105639, ENSG00000096968, ENSG00000108691, ENSG00000167207, ENSG00000065559, ENSG00000108984	3822	18	19414	3.10416	0.0483074
	GO:0031468~nuclear envelope reassembly	11	0.217692	0.000792828	ENSG00000115561, ENSG00000021574, ENSG00000164695, ENSG00000215114, ENSG00000088833, ENSG00000086065, ENSG00000101421, ENSG00000119541, ENSG00000131165, ENSG00000083937, ENSG00000255112	3822	18	19414	3.10416	0.0483074
	GO:0060333~interferon-gamma-mediated signaling pathway	14	0.277063	0.000804179	ENSG00000185507, ENSG00000067066, ENSG00000115415, ENSG00000027697, ENSG00000159128, ENSG00000213928, ENSG00000123609, ENSG00000204592, ENSG00000204642, ENSG00000206503, ENSG00000234745, ENSG00000125347, ENSG00000101336, ENSG00000096968	3822	27	19414	2.63384	0.0483074
	GO:0002224~toll-like receptor signaling pathway	14	0.277063	0.000804179	ENSG00000132842, ENSG00000174130, ENSG00000136869, ENSG00000198001, ENSG00000174123, ENSG00000110057, ENSG00000174125, ENSG00000154589, ENSG00000101916, ENSG00000137462, ENSG00000144802, ENSG00000187554, ENSG00000142867, ENSG00000162889	3822	27	19414	2.63384	0.0483074
	GO:0030041~actin filament polymerization	18	0.356224	0.000809179	ENSG00000148450, ENSG00000204472, ENSG00000241553, ENSG00000152229, ENSG00000198736, ENSG00000148180, ENSG00000136238, ENSG00000007237, ENSG00000047648, ENSG00000137460, ENSG00000085733, ENSG00000112290, ENSG00000147202, ENSG00000124126, ENSG00000096968, ENSG00000120860, ENSG00000140368, ENSG00000163466	3822	40	19414	2.28579	0.0483074
GOTERM_CC_DIRECT	GO:0005829~cytosol	1475	29.1906	2.58602e-50	ENSG00000241735, ENSG00000115839, ENSG00000111237, ENSG00000092871, ENSG00000137628, ENSG00000113657, ENSG00000043462, ENSG00000135441, ENSG00000136536, ENSG00000112561, ENSG00000169228, ENSG00000128918, ENSG00000132170, ENSG00000151923, ENSG00000168374, ENSG00000169221, ENSG00000108061, ENSG00000185950, ENSG00000156381, ENSG00000031003, ENSG00000070831, ENSG00000145016, ENSG00000116918, ENSG0000…	4021	5593	20624	1.35265	2.94031e-47
	GO:0016020~membrane	954	18.8799	1.01413e-27	ENSG00000092871, ENSG00000137869, ENSG00000204310, ENSG00000197930, ENSG00000080644, ENSG00000134352, ENSG00000171302, ENSG00000189077, ENSG00000169223, ENSG00000168374, ENSG00000055211, ENSG00000145495, ENSG00000102524, ENSG00000070831, ENSG00000100342, ENSG00000135218, ENSG00000070610, ENSG00000180264, ENSG00000111229, ENSG00000135211, ENSG00000170458, ENSG00000127838, ENSG00000101425, ENSG0000…	4021	3653	20624	1.33948	5.76533e-25
	GO:0070062~extracellular exosome	630	12.4678	3.29325e-27	ENSG00000137509, ENSG00000042493, ENSG00000115839, ENSG00000069974, ENSG00000162704, ENSG00000065135, ENSG00000288825, ENSG00000134352, ENSG00000005189, ENSG00000171302, ENSG00000263761, ENSG00000169223, ENSG00000168374, ENSG00000109270, ENSG00000156140, ENSG00000184500, ENSG00000070831, ENSG00000067560, ENSG00000115828, ENSG00000113648, ENSG00000113407, ENSG00000186907, ENSG00000111229, ENSG0000…	4021	2219	20624	1.4562	1.24814e-24
	GO:0005737~cytoplasm	1357	26.8553	1.67069e-22	ENSG00000214114, ENSG00000016082, ENSG00000115839, ENSG00000160888, ENSG00000145491, ENSG00000092871, ENSG00000137628, ENSG00000113657, ENSG00000169220, ENSG00000112561, ENSG00000075292, ENSG00000128918, ENSG00000029153, ENSG00000147439, ENSG00000132170, ENSG00000151923, ENSG00000128917, ENSG00000168374, ENSG00000100106, ENSG00000108061, ENSG00000102524, ENSG00000089225, ENSG00000070831, ENSG0000…	4021	5687	20624	1.22387	4.74893e-20
	GO:0005794~Golgi apparatus	354	7.00574	1.37452e-21	ENSG00000174130, ENSG00000175582, ENSG00000105355, ENSG00000104388, ENSG00000177885, ENSG00000115839, ENSG00000069974, ENSG00000157916, ENSG00000065135, ENSG00000103978, ENSG00000205085, ENSG00000171302, ENSG00000141574, ENSG00000036257, ENSG00000169223, ENSG00000127946, ENSG00000157350, ENSG00000168374, ENSG00000138031, ENSG00000100462, ENSG00000116918, ENSG00000130203, ENSG00000135218, ENSG0000…	4021	1145	20624	1.58576	3.12565e-19
	GO:0035579~specific granule membrane	60	1.18741	3.50445e-21	ENSG00000101152, ENSG00000149177, ENSG00000135926, ENSG00000130150, ENSG00000075651, ENSG00000171860, ENSG00000151651, ENSG00000143753, ENSG00000117971, ENSG00000079385, ENSG00000143119, ENSG00000142185, ENSG00000109270, ENSG00000160255, ENSG00000182885, ENSG00000085063, ENSG00000183019, ENSG00000135218, ENSG00000068650, ENSG00000136026, ENSG00000172322, ENSG00000138448, ENSG00000173930, ENSG0000…	4021	91	20624	3.38181	6.64093e-19
	GO:0000139~Golgi membrane	229	4.53196	2.36303e-20	ENSG00000175582, ENSG00000104388, ENSG00000185825, ENSG00000099940, ENSG00000133703, ENSG00000157916, ENSG00000065135, ENSG00000103978, ENSG00000113532, ENSG00000134470, ENSG00000169223, ENSG00000101558, ENSG00000187210, ENSG00000157350, ENSG00000148400, ENSG00000162711, ENSG00000184500, ENSG00000070831, ENSG00000186908, ENSG00000170340, ENSG00000164100, ENSG00000162040, ENSG00000189067, ENSG0000…	4021	664	20624	1.76891	3.83824e-18
	GO:0070821~tertiary granule membrane	50	0.989511	8.65146e-19	ENSG00000129083, ENSG00000075651, ENSG00000131042, ENSG00000151651, ENSG00000117971, ENSG00000254415, ENSG00000079385, ENSG00000143119, ENSG00000142185, ENSG00000109270, ENSG00000160255, ENSG00000085063, ENSG00000183019, ENSG00000198053, ENSG00000068650, ENSG00000172322, ENSG00000139572, ENSG00000167851, ENSG00000186431, ENSG00000118804, ENSG00000166527, ENSG00000140678, ENSG00000122861, ENSG0000…	4021	73	20624	3.51306	1.22959e-16
	GO:0035580~specific granule lumen	45	0.89056	1.81509e-18	ENSG00000160209, ENSG00000111816, ENSG00000108424, ENSG00000173083, ENSG00000110203, ENSG00000069974, ENSG00000163739, ENSG00000111679, ENSG00000008438, ENSG00000023318, ENSG00000064666, ENSG00000137563, ENSG00000171302, ENSG00000118113, ENSG00000163661, ENSG00000035862, ENSG00000133063, ENSG00000116260, ENSG00000148346, ENSG00000170909, ENSG00000012223, ENSG00000166710, ENSG00000090382, ENSG0000…	4021	62	20624	3.72271	2.29306e-16
	GO:1904724~tertiary granule lumen	40	0.791609	1.6559e-16	ENSG00000158825, ENSG00000104763, ENSG00000110203, ENSG00000163739, ENSG00000111679, ENSG00000103811, ENSG00000008438, ENSG00000064666, ENSG00000137563, ENSG00000171302, ENSG00000118113, ENSG00000138413, ENSG00000163661, ENSG00000035862, ENSG00000119801, ENSG00000133063, ENSG00000116260, ENSG00000100985, ENSG00000170909, ENSG00000012223, ENSG00000166710, ENSG00000147533, ENSG00000160213, ENSG0000…	4021	55	20624	3.73023	1.88276e-14
	GO:0048471~perinuclear region of cytoplasm	236	4.67049	2.09268e-16	ENSG00000162946, ENSG00000102081, ENSG00000180370, ENSG00000175104, ENSG00000158445, ENSG00000151014, ENSG00000152223, ENSG00000128918, ENSG00000143514, ENSG00000132170, ENSG00000101558, ENSG00000055332, ENSG00000102524, ENSG00000188425, ENSG00000143199, ENSG00000140368, ENSG00000198570, ENSG00000116918, ENSG00000196154, ENSG00000134243, ENSG00000169231, ENSG00000069869, ENSG00000134242, ENSG0000…	4021	735	20624	1.64689	2.16307e-14
	GO:0005765~lysosomal membrane	142	2.81021	2.48444e-15	ENSG00000101152, ENSG00000104388, ENSG00000180773, ENSG00000065135, ENSG00000135441, ENSG00000172354, ENSG00000112561, ENSG00000138798, ENSG00000164695, ENSG00000117298, ENSG00000102805, ENSG00000008294, ENSG00000109270, ENSG00000068650, ENSG00000118162, ENSG00000134243, ENSG00000010270, ENSG00000168140, ENSG00000204386, ENSG00000134248, ENSG00000114573, ENSG00000138600, ENSG00000114450, ENSG0000…	4021	386	20624	1.88686	2.35401e-13
	GO:0005886~plasma membrane	1236	24.4607	5.62667e-15	ENSG00000178175, ENSG00000092871, ENSG00000077238, ENSG00000180251, ENSG00000169220, ENSG00000168131, ENSG00000080644, ENSG00000134352, ENSG00000136536, ENSG00000171302, ENSG00000169228, ENSG00000189077, ENSG00000169223, ENSG00000128917, ENSG00000168135, ENSG00000168374, ENSG00000134590, ENSG00000169221, ENSG00000102524, ENSG00000185950, ENSG00000070831, ENSG00000109158, ENSG00000135218, ENSG0000…	4021	5333	20624	1.18874	4.92117e-13
	GO:0043231~intracellular membrane-bounded organelle	294	5.81833	1.90216e-14	ENSG00000184979, ENSG00000137509, ENSG00000173281, ENSG00000068400, ENSG00000111237, ENSG00000157916, ENSG00000197930, ENSG00000064601, ENSG00000150961, ENSG00000075292, ENSG00000155975, ENSG00000119522, ENSG00000184060, ENSG00000127948, ENSG00000132170, ENSG00000127946, ENSG00000102524, ENSG00000011198, ENSG00000184985, ENSG00000012048, ENSG00000145016, ENSG00000104497, ENSG00000152332, ENSG0000…	4021	1002	20624	1.50494	1.54483e-12
	GO:0030667~secretory granule membrane	55	1.08846	4.81784e-14	ENSG00000175582, ENSG00000162747, ENSG00000069974, ENSG00000129083, ENSG00000179869, ENSG00000169228, ENSG00000084733, ENSG00000137462, ENSG00000109472, ENSG00000033627, ENSG00000067560, ENSG00000146094, ENSG00000129450, ENSG00000196352, ENSG00000075785, ENSG00000168461, ENSG00000138246, ENSG00000197405, ENSG00000111540, ENSG00000242550, ENSG00000011600, ENSG00000170458, ENSG00000143226, ENSG0000…	4021	102	20624	2.76568	3.65192e-12
	GO:0035577~azurophil granule membrane	38	0.752028	1.94762e-13	ENSG00000137509, ENSG00000101152, ENSG00000135404, ENSG00000099940, ENSG00000105514, ENSG00000085719, ENSG00000172232, ENSG00000171860, ENSG00000058063, ENSG00000179869, ENSG00000008394, ENSG00000101558, ENSG00000164713, ENSG00000149357, ENSG00000185896, ENSG00000091317, ENSG00000100284, ENSG00000124333, ENSG00000130303, ENSG00000162736, ENSG00000171051, ENSG00000148175, ENSG00000112697, ENSG0000…	4021	58	20624	3.36043	1.38403e-11
	GO:0005925~focal adhesion	147	2.90916	4.62594e-13	ENSG00000175183, ENSG00000162704, ENSG00000133703, ENSG00000147394, ENSG00000135046, ENSG00000172354, ENSG00000117335, ENSG00000111199, ENSG00000213949, ENSG00000084733, ENSG00000080371, ENSG00000079387, ENSG00000109270, ENSG00000100106, ENSG00000127947, ENSG00000188305, ENSG00000130429, ENSG00000102524, ENSG00000160255, ENSG00000256671, ENSG00000106683, ENSG00000070831, ENSG00000132589, ENSG0000…	4021	428	20624	1.76162	3.09394e-11
	GO:1904813~ficolin-1-rich granule lumen	60	1.18741	1.41232e-12	ENSG00000023697, ENSG00000108424, ENSG00000131966, ENSG00000130755, ENSG00000162704, ENSG00000140319, ENSG00000103811, ENSG00000171302, ENSG00000134996, ENSG00000168092, ENSG00000119801, ENSG00000163563, ENSG00000100504, ENSG00000100985, ENSG00000138071, ENSG00000146425, ENSG00000197170, ENSG00000160213, ENSG00000110934, ENSG00000135932, ENSG00000115828, ENSG00000197249, ENSG00000171236, ENSG0000…	4021	124	20624	2.48181	8.92117e-11
	GO:0031901~early endosome membrane	81	1.60301	4.47643e-12	ENSG00000170091, ENSG00000136738, ENSG00000116729, ENSG00000001626, ENSG00000049245, ENSG00000112367, ENSG00000135046, ENSG00000204592, ENSG00000136051, ENSG00000080371, ENSG00000078081, ENSG00000137261, ENSG00000140600, ENSG00000108389, ENSG00000167208, ENSG00000166710, ENSG00000185359, ENSG00000184985, ENSG00000163840, ENSG00000074319, ENSG00000144566, ENSG00000104497, ENSG00000132549, ENSG0000…	4021	196	20624	2.11967	2.67879e-10
	GO:0005769~early endosome	113	2.2363	5.26041e-12	ENSG00000136813, ENSG00000024422, ENSG00000111237, ENSG00000135046, ENSG00000135441, ENSG00000177409, ENSG00000124839, ENSG00000117298, ENSG00000080371, ENSG00000167202, ENSG00000144566, ENSG00000145016, ENSG00000104497, ENSG00000130203, ENSG00000068650, ENSG00000196396, ENSG00000134243, ENSG00000130164, ENSG00000156931, ENSG00000165672, ENSG00000116473, ENSG00000124209, ENSG00000103723, ENSG0000…	4021	311	20624	1.86362	2.99054e-10
	GO:0030670~phagocytic vesicle membrane	43	0.85098	8.39806e-12	ENSG00000174130, ENSG00000092531, ENSG00000155099, ENSG00000049245, ENSG00000113732, ENSG00000168394, ENSG00000018280, ENSG00000078142, ENSG00000204592, ENSG00000117410, ENSG00000084733, ENSG00000137462, ENSG00000165168, ENSG00000138772, ENSG00000165240, ENSG00000234745, ENSG00000033627, ENSG00000166710, ENSG00000110719, ENSG00000079805, ENSG00000103496, ENSG00000144566, ENSG00000124333, ENSG0000…	4021	77	20624	2.86429	4.54695e-10
	GO:0010008~endosome membrane	98	1.93944	1.06968e-11	ENSG00000105355, ENSG00000024422, ENSG00000092871, ENSG00000111237, ENSG00000135046, ENSG00000175104, ENSG00000155975, ENSG00000134070, ENSG00000117298, ENSG00000109270, ENSG00000104140, ENSG00000144566, ENSG00000157625, ENSG00000134243, ENSG00000130164, ENSG00000131374, ENSG00000114331, ENSG00000170458, ENSG00000116473, ENSG00000115020, ENSG00000136021, ENSG00000124209, ENSG00000197081, ENSG0000…	4021	259	20624	1.94073	5.52828e-10
	GO:0005768~endosome	114	2.25609	1.77091e-11	ENSG00000102362, ENSG00000105355, ENSG00000177885, ENSG00000105514, ENSG00000162704, ENSG00000111237, ENSG00000122490, ENSG00000135046, ENSG00000105639, ENSG00000173442, ENSG00000151532, ENSG00000169228, ENSG00000124839, ENSG00000117298, ENSG00000084733, ENSG00000080371, ENSG00000134470, ENSG00000165029, ENSG00000144566, ENSG00000145016, ENSG00000132589, ENSG00000067560, ENSG00000198570, ENSG0000…	4021	320	20624	1.82723	8.75445e-10
	GO:0101003~ficolin-1-rich granule membrane	36	0.712448	6.75416e-11	ENSG00000137509, ENSG00000158869, ENSG00000129083, ENSG00000131042, ENSG00000171049, ENSG00000018280, ENSG00000151651, ENSG00000136238, ENSG00000254415, ENSG00000142185, ENSG00000149357, ENSG00000160255, ENSG00000185896, ENSG00000033627, ENSG00000110719, ENSG00000160796, ENSG00000067560, ENSG00000198053, ENSG00000146094, ENSG00000196352, ENSG00000171051, ENSG00000116815, ENSG00000005893, ENSG0000…	4021	61	20624	3.02699	3.19978e-09
	GO:0035578~azurophil granule lumen	46	0.91035	1.24158e-10	ENSG00000240247, ENSG00000111816, ENSG00000106348, ENSG00000102580, ENSG00000131966, ENSG00000103490, ENSG00000049860, ENSG00000239839, ENSG00000169385, ENSG00000172232, ENSG00000108828, ENSG00000196743, ENSG00000137563, ENSG00000064601, ENSG00000117115, ENSG00000113273, ENSG00000005381, ENSG00000141012, ENSG00000092929, ENSG00000163563, ENSG00000115271, ENSG00000100448, ENSG00000138071, ENSG0000…	4021	91	20624	2.59272	5.64672e-09
	GO:0005764~lysosome	109	2.15713	1.90369e-10	ENSG00000137509, ENSG00000068001, ENSG00000069974, ENSG00000135047, ENSG00000170296, ENSG00000064601, ENSG00000152223, ENSG00000135720, ENSG00000102805, ENSG00000216490, ENSG00000151923, ENSG00000160410, ENSG00000130707, ENSG00000145016, ENSG00000104497, ENSG00000134243, ENSG00000110013, ENSG00000204386, ENSG00000130164, ENSG00000134248, ENSG00000083750, ENSG00000119899, ENSG00000125538, ENSG0000…	4021	312	20624	1.79189	8.32497e-09
	GO:0009986~cell surface	193	3.81951	5.0012e-10	ENSG00000151012, ENSG00000149177, ENSG00000137507, ENSG00000157916, ENSG00000158445, ENSG00000117335, ENSG00000213949, ENSG00000263761, ENSG00000134470, ENSG00000169223, ENSG00000148400, ENSG00000120992, ENSG00000105352, ENSG00000130202, ENSG00000106799, ENSG00000135218, ENSG00000179399, ENSG00000186907, ENSG00000134243, ENSG00000168140, ENSG00000175356, ENSG00000003436, ENSG00000120885, ENSG0000…	4021	654	20624	1.51363	2.09278e-08
	GO:0005654~nucleoplasm	927	18.3455	5.15373e-10	ENSG00000185946, ENSG00000214114, ENSG00000160888, ENSG00000178175, ENSG00000092871, ENSG00000077238, ENSG00000196843, ENSG00000112561, ENSG00000075292, ENSG00000029153, ENSG00000168137, ENSG00000132170, ENSG00000151923, ENSG00000108061, ENSG00000089225, ENSG00000145016, ENSG00000124795, ENSG00000116918, ENSG00000113648, ENSG00000114978, ENSG00000169230, ENSG00000111224, ENSG00000172403, ENSG0000…	4021	4031	20624	1.17952	2.09278e-08
	GO:0005789~endoplasmic reticulum membrane	296	5.85791	2.74958e-09	ENSG00000175582, ENSG00000104388, ENSG00000185825, ENSG00000129562, ENSG00000151012, ENSG00000115839, ENSG00000172197, ENSG00000137869, ENSG00000133703, ENSG00000065135, ENSG00000139921, ENSG00000197930, ENSG00000204310, ENSG00000175224, ENSG00000171302, ENSG00000138279, ENSG00000150961, ENSG00000135324, ENSG00000143753, ENSG00000138035, ENSG00000134470, ENSG00000127948, ENSG00000169223, ENSG0000…	4021	1112	20624	1.36529	1.07802e-07
	GO:0031410~cytoplasmic vesicle	107	2.11755	6.6649e-09	ENSG00000175582, ENSG00000134755, ENSG00000136813, ENSG00000068001, ENSG00000180251, ENSG00000170296, ENSG00000111199, ENSG00000188021, ENSG00000159496, ENSG00000054523, ENSG00000156381, ENSG00000132589, ENSG00000067560, ENSG00000132109, ENSG00000123191, ENSG00000134243, ENSG00000243244, ENSG00000115020, ENSG00000010671, ENSG00000186517, ENSG00000104133, ENSG00000021574, ENSG00000028528, ENSG0000…	4021	322	20624	1.70438	2.526e-07
	GO:0034774~secretory granule lumen	50	0.989511	1.12571e-08	ENSG00000160209, ENSG00000021355, ENSG00000023697, ENSG00000130755, ENSG00000103490, ENSG00000162704, ENSG00000140319, ENSG00000103811, ENSG00000134996, ENSG00000168092, ENSG00000100504, ENSG00000146425, ENSG00000197170, ENSG00000160213, ENSG00000110934, ENSG00000135932, ENSG00000254647, ENSG00000198805, ENSG00000143546, ENSG00000149925, ENSG00000012779, ENSG00000163536, ENSG00000121691, ENSG0000…	4021	115	20624	2.23003	4.12882e-07
	GO:0045121~membrane raft	85	1.68217	3.13732e-08	ENSG00000174130, ENSG00000151694, ENSG00000152661, ENSG00000173083, ENSG00000068001, ENSG00000065135, ENSG00000134352, ENSG00000003402, ENSG00000113575, ENSG00000171700, ENSG00000213949, ENSG00000137462, ENSG00000142867, ENSG00000147475, ENSG00000117091, ENSG00000037749, ENSG00000088053, ENSG00000165029, ENSG00000144566, ENSG00000107566, ENSG00000106799, ENSG00000135218, ENSG00000196352, ENSG0000…	4021	245	20624	1.77947	1.11473e-06
	GO:0005770~late endosome	60	1.18741	4.35785e-08	ENSG00000170091, ENSG00000136813, ENSG00000069974, ENSG00000111237, ENSG00000116209, ENSG00000134313, ENSG00000135720, ENSG00000163162, ENSG00000168297, ENSG00000168899, ENSG00000074319, ENSG00000145016, ENSG00000101460, ENSG00000104497, ENSG00000175197, ENSG00000136867, ENSG00000076513, ENSG00000041353, ENSG00000123191, ENSG00000075785, ENSG00000070371, ENSG00000005893, ENSG00000130164, ENSG0000…	4021	154	20624	1.99834	1.50148e-06
	GO:0012505~endomembrane system	64	1.26657	5.13844e-08	ENSG00000175582, ENSG00000135604, ENSG00000116729, ENSG00000128271, ENSG00000174175, ENSG00000105639, ENSG00000139921, ENSG00000130150, ENSG00000075651, ENSG00000131165, ENSG00000169228, ENSG00000124839, ENSG00000080371, ENSG00000101236, ENSG00000106089, ENSG00000103496, ENSG00000144566, ENSG00000068650, ENSG00000100290, ENSG00000168461, ENSG00000070371, ENSG00000197646, ENSG00000111540, ENSG0000…	4021	169	20624	1.94237	1.71835e-06
	GO:0005783~endoplasmic reticulum	297	5.8777	1.1209e-07	ENSG00000185825, ENSG00000162946, ENSG00000137869, ENSG00000157916, ENSG00000197930, ENSG00000204310, ENSG00000158445, ENSG00000064601, ENSG00000135324, ENSG00000143753, ENSG00000127948, ENSG00000101558, ENSG00000059377, ENSG00000145495, ENSG00000162711, ENSG00000169905, ENSG00000184500, ENSG00000120992, ENSG00000184743, ENSG00000239305, ENSG00000130203, ENSG00000068650, ENSG00000197121, ENSG0000…	4021	1157	20624	1.31662	3.64132e-06
	GO:0015629~actin cytoskeleton	88	1.74154	2.00795e-07	ENSG00000135407, ENSG00000042493, ENSG00000151694, ENSG00000092199, ENSG00000132613, ENSG00000162704, ENSG00000147394, ENSG00000155816, ENSG00000170296, ENSG00000065534, ENSG00000044115, ENSG00000119321, ENSG00000116489, ENSG00000170776, ENSG00000196923, ENSG00000173517, ENSG00000147439, ENSG00000100106, ENSG00000188305, ENSG00000130429, ENSG00000138071, ENSG00000082074, ENSG00000169504, ENSG0000…	4021	266	20624	1.69684	6.34177e-06
	GO:0030027~lamellipodium	68	1.34574	3.58464e-07	ENSG00000135407, ENSG00000042493, ENSG00000000457, ENSG00000132613, ENSG00000182957, ENSG00000162704, ENSG00000113657, ENSG00000204472, ENSG00000065534, ENSG00000044115, ENSG00000111199, ENSG00000247596, ENSG00000119328, ENSG00000138071, ENSG00000106683, ENSG00000143398, ENSG00000140368, ENSG00000103496, ENSG00000067560, ENSG00000132589, ENSG00000075624, ENSG00000173210, ENSG00000111229, ENSG0000…	4021	192	20624	1.81655	1.10155e-05
	GO:0042581~specific granule	12	0.237483	8.04036e-07	ENSG00000116266, ENSG00000076944, ENSG00000138772, ENSG00000102837, ENSG00000164047, ENSG00000092531, ENSG00000096006, ENSG00000109572, ENSG00000151651, ENSG00000012223, ENSG00000166900, ENSG00000103496	4021	13	20624	4.73453	2.40576e-05
	GO:0090575~RNA polymerase II transcription factor complex	48	0.949931	1.07809e-06	ENSG00000156127, ENSG00000068001, ENSG00000137947, ENSG00000213347, ENSG00000128272, ENSG00000115415, ENSG00000171223, ENSG00000170653, ENSG00000112242, ENSG00000172216, ENSG00000001167, ENSG00000140044, ENSG00000084676, ENSG00000116044, ENSG00000118217, ENSG00000168610, ENSG00000132170, ENSG00000100644, ENSG00000123405, ENSG00000101412, ENSG00000162772, ENSG00000143013, ENSG00000064490, ENSG0000…	4021	123	20624	2.00159	3.14304e-05
	GO:0000421~autophagosome membrane	27	0.534336	1.21243e-06	ENSG00000177169, ENSG00000099940, ENSG00000070540, ENSG00000170296, ENSG00000062716, ENSG00000197217, ENSG00000136436, ENSG00000131165, ENSG00000083937, ENSG00000100926, ENSG00000164695, ENSG00000163625, ENSG00000185896, ENSG00000140941, ENSG00000184304, ENSG00000034713, ENSG00000101460, ENSG00000023287, ENSG00000075785, ENSG00000180061, ENSG00000005893, ENSG00000097033, ENSG00000115561, ENSG0000…	4021	53	20624	2.61292	3.44634e-05
	GO:0031093~platelet alpha granule lumen	31	0.613497	2.17126e-06	ENSG00000153310, ENSG00000163737, ENSG00000149131, ENSG00000019991, ENSG00000172432, ENSG00000205542, ENSG00000137801, ENSG00000138798, ENSG00000185010, ENSG00000116260, ENSG00000184500, ENSG00000102265, ENSG00000106366, ENSG00000143653, ENSG00000112715, ENSG00000197461, ENSG00000072110, ENSG00000149781, ENSG00000105329, ENSG00000198113, ENSG00000138722, ENSG00000142192, ENSG00000198734, ENSG0000…	4021	67	20624	2.37315	6.02127e-05
	GO:0045335~phagocytic vesicle	31	0.613497	6.49887e-06	ENSG00000076944, ENSG00000135823, ENSG00000049245, ENSG00000117758, ENSG00000026025, ENSG00000148180, ENSG00000179604, ENSG00000116266, ENSG00000165168, ENSG00000109572, ENSG00000070831, ENSG00000167207, ENSG00000165029, ENSG00000144566, ENSG00000124333, ENSG00000156599, ENSG00000135218, ENSG00000197561, ENSG00000179331, ENSG00000172780, ENSG00000075785, ENSG00000168461, ENSG00000138448, ENSG0000…	4021	70	20624	2.27145	0.000175934
	GO:0005802~trans-Golgi network	63	1.24678	1.15725e-05	ENSG00000175582, ENSG00000136935, ENSG00000116729, ENSG00000122490, ENSG00000130270, ENSG00000036054, ENSG00000095066, ENSG00000143952, ENSG00000084733, ENSG00000080371, ENSG00000187210, ENSG00000182400, ENSG00000184304, ENSG00000103496, ENSG00000002549, ENSG00000017260, ENSG00000068650, ENSG00000123191, ENSG00000070371, ENSG00000005893, ENSG00000030582, ENSG00000143545, ENSG00000157064, ENSG0000…	4021	190	20624	1.70069	0.000305998
	GO:0030496~midbody	62	1.22699	1.37185e-05	ENSG00000111837, ENSG00000185909, ENSG00000065135, ENSG00000198624, ENSG00000133104, ENSG00000131165, ENSG00000139722, ENSG00000164695, ENSG00000119801, ENSG00000134152, ENSG00000138592, ENSG00000100106, ENSG00000084693, ENSG00000070831, ENSG00000169504, ENSG00000067560, ENSG00000002549, ENSG00000152332, ENSG00000047579, ENSG00000197321, ENSG00000097033, ENSG00000084764, ENSG00000168303, ENSG0000…	4021	187	20624	1.70055	0.000350314
	GO:0030665~clathrin-coated vesicle membrane	19	0.376014	1.38647e-05	ENSG00000132842, ENSG00000071553, ENSG00000047249, ENSG00000129354, ENSG00000155097, ENSG00000159720, ENSG00000131100, ENSG00000114573, ENSG00000119522, ENSG00000089818, ENSG00000117410, ENSG00000147416, ENSG00000127946, ENSG00000153071, ENSG00000100554, ENSG00000103723, ENSG00000166747, ENSG00000033627, ENSG00000128524	4021	34	20624	2.86625	0.000350314
	GO:0044754~autolysosome	10	0.197902	1.50971e-05	ENSG00000101460, ENSG00000167996, ENSG00000188906, ENSG00000161011, ENSG00000225190, ENSG00000188603, ENSG00000185896, ENSG00000005893, ENSG00000078142, ENSG00000087086	4021	11	20624	4.66279	0.00037316
	GO:0016021~integral component of membrane	1158	22.9171	1.54566e-05	ENSG00000077238, ENSG00000137869, ENSG00000180251, ENSG00000168131, ENSG00000204310, ENSG00000080644, ENSG00000134352, ENSG00000171302, ENSG00000189077, ENSG00000169223, ENSG00000128917, ENSG00000168135, ENSG00000168374, ENSG00000055211, ENSG00000145495, ENSG00000102524, ENSG00000100342, ENSG00000109158, ENSG00000135218, ENSG00000070610, ENSG00000155287, ENSG00000180264, ENSG00000135211, ENSG0000…	4021	5394	20624	1.10112	0.000373918
	GO:0098978~glutamatergic synapse	115	2.27588	2.79729e-05	ENSG00000069696, ENSG00000128594, ENSG00000068400, ENSG00000162946, ENSG00000179542, ENSG00000169220, ENSG00000180370, ENSG00000082701, ENSG00000153317, ENSG00000115310, ENSG00000036257, ENSG00000124839, ENSG00000185033, ENSG00000127946, ENSG00000168374, ENSG00000169860, ENSG00000147799, ENSG00000070831, ENSG00000132589, ENSG00000067560, ENSG00000150394, ENSG00000130203, ENSG00000075624, ENSG0000…	4021	411	20624	1.43514	0.000662608
	GO:0005811~lipid particle	40	0.791609	3.06904e-05	ENSG00000021574, ENSG00000214456, ENSG00000105355, ENSG00000185825, ENSG00000105499, ENSG00000115839, ENSG00000198189, ENSG00000068366, ENSG00000112367, ENSG00000175104, ENSG00000110047, ENSG00000099246, ENSG00000133104, ENSG00000198848, ENSG00000173821, ENSG00000165861, ENSG00000123689, ENSG00000170509, ENSG00000013297, ENSG00000123983, ENSG00000011198, ENSG00000062282, ENSG00000176194, ENSG0000…	4021	107	20624	1.91741	0.000712143
	GO:0042470~melanosome	39	0.771819	3.62083e-05	ENSG00000111737, ENSG00000042493, ENSG00000101152, ENSG00000104388, ENSG00000135404, ENSG00000069974, ENSG00000170011, ENSG00000137563, ENSG00000148180, ENSG00000136238, ENSG00000147416, ENSG00000124839, ENSG00000117450, ENSG00000109133, ENSG00000185896, ENSG00000033627, ENSG00000259207, ENSG00000144566, ENSG00000130203, ENSG00000108953, ENSG00000162736, ENSG00000041353, ENSG00000148175, ENSG0000…	4021	104	20624	1.9234	0.000823378
	GO:0031092~platelet alpha granule membrane	12	0.237483	5.84356e-05	ENSG00000010278, ENSG00000112419, ENSG00000113140, ENSG00000102362, ENSG00000135218, ENSG00000204424, ENSG00000084234, ENSG00000174175, ENSG00000259207, ENSG00000159348, ENSG00000145685, ENSG00000005961	4021	17	20624	3.62052	0.00130277
	GO:0005634~nucleus	1275	25.2325	9.1772e-05	ENSG00000185947, ENSG00000185946, ENSG00000241735, ENSG00000214114, ENSG00000016082, ENSG00000160888, ENSG00000178175, ENSG00000169220, ENSG00000288825, ENSG00000005189, ENSG00000196843, ENSG00000136536, ENSG00000112561, ENSG00000136535, ENSG00000075292, ENSG00000029153, ENSG00000168137, ENSG00000132170, ENSG00000151923, ENSG00000100106, ENSG00000108061, ENSG00000089225, ENSG00000179021, ENSG0000…	4021	6033	20624	1.08397	0.00199018
	GO:0098793~presynapse	56	1.10825	9.277e-05	ENSG00000101152, ENSG00000108306, ENSG00000076944, ENSG00000176994, ENSG00000099940, ENSG00000162946, ENSG00000102081, ENSG00000082701, ENSG00000189195, ENSG00000119522, ENSG00000089818, ENSG00000127946, ENSG00000157152, ENSG00000140600, ENSG00000128245, ENSG00000157823, ENSG00000075624, ENSG00000172007, ENSG00000196712, ENSG00000138688, ENSG00000170027, ENSG00000111181, ENSG00000159082, ENSG0000…	4021	174	20624	1.65074	0.00199018
	GO:0000151~ubiquitin ligase complex	40	0.791609	9.78601e-05	ENSG00000072401, ENSG00000024048, ENSG00000156587, ENSG00000162923, ENSG00000114626, ENSG00000112146, ENSG00000110344, ENSG00000159459, ENSG00000166233, ENSG00000119801, ENSG00000185651, ENSG00000125826, ENSG00000109332, ENSG00000121481, ENSG00000034677, ENSG00000161920, ENSG00000012048, ENSG00000163743, ENSG00000128585, ENSG00000146373, ENSG00000170142, ENSG00000112234, ENSG00000069869, ENSG0000…	4021	112	20624	1.83181	0.0020605
	GO:0032585~multivesicular body membrane	16	0.316644	0.000103156	ENSG00000170091, ENSG00000135404, ENSG00000069974, ENSG00000041353, ENSG00000115657, ENSG00000131165, ENSG00000083937, ENSG00000137642, ENSG00000115561, ENSG00000164695, ENSG00000197818, ENSG00000086065, ENSG00000101421, ENSG00000185359, ENSG00000104341, ENSG00000255112	4021	29	20624	2.82983	0.00213252
	GO:0008021~synaptic vesicle	44	0.87077	0.000114102	ENSG00000158109, ENSG00000135604, ENSG00000105514, ENSG00000162946, ENSG00000117758, ENSG00000151532, ENSG00000196549, ENSG00000140022, ENSG00000084733, ENSG00000100505, ENSG00000157152, ENSG00000121022, ENSG00000054523, ENSG00000188603, ENSG00000168958, ENSG00000185896, ENSG00000109572, ENSG00000102003, ENSG00000106089, ENSG00000166579, ENSG00000108387, ENSG00000165646, ENSG00000103496, ENSG0000…	4021	128	20624	1.76312	0.00231669
	GO:0030136~clathrin-coated vesicle	27	0.534336	0.000145488	ENSG00000185825, ENSG00000135823, ENSG00000178996, ENSG00000070540, ENSG00000049245, ENSG00000137845, ENSG00000133961, ENSG00000189195, ENSG00000171700, ENSG00000151532, ENSG00000119522, ENSG00000140022, ENSG00000085365, ENSG00000127946, ENSG00000153071, ENSG00000157107, ENSG00000073921, ENSG00000129354, ENSG00000134243, ENSG00000243244, ENSG00000112335, ENSG00000070371, ENSG00000136021, ENSG0000…	4021	66	20624	2.09826	0.00288739
	GO:0032991~macromolecular complex	173	3.42371	0.00014729	ENSG00000124151, ENSG00000092199, ENSG00000115839, ENSG00000049323, ENSG00000175104, ENSG00000204397, ENSG00000181061, ENSG00000151657, ENSG00000198626, ENSG00000138433, ENSG00000169180, ENSG00000119408, ENSG00000185950, ENSG00000089225, ENSG00000167207, ENSG00000070831, ENSG00000012048, ENSG00000075624, ENSG00000196792, ENSG00000196396, ENSG00000169230, ENSG00000069869, ENSG00000028116, ENSG0000…	4021	685	20624	1.29537	0.00288739
	GO:1904115~axon cytoplasm	26	0.514546	0.000169135	ENSG00000021574, ENSG00000131966, ENSG00000135441, ENSG00000135049, ENSG00000080371, ENSG00000230989, ENSG00000007168, ENSG00000100644, ENSG00000054523, ENSG00000102401, ENSG00000166579, ENSG00000104164, ENSG00000132842, ENSG00000134108, ENSG00000196072, ENSG00000157823, ENSG00000047579, ENSG00000041353, ENSG00000129250, ENSG00000177879, ENSG00000170759, ENSG00000103723, ENSG00000166963, ENSG0000…	4021	63	20624	2.11676	0.00325943
	GO:0055038~recycling endosome membrane	39	0.771819	0.000220364	ENSG00000111737, ENSG00000073734, ENSG00000135823, ENSG00000024422, ENSG00000178996, ENSG00000068400, ENSG00000092871, ENSG00000001626, ENSG00000049245, ENSG00000117758, ENSG00000110047, ENSG00000136238, ENSG00000058063, ENSG00000204592, ENSG00000137642, ENSG00000084733, ENSG00000124839, ENSG00000123728, ENSG00000085365, ENSG00000120217, ENSG00000234745, ENSG00000072818, ENSG00000100266, ENSG0000…	4021	112	20624	1.78602	0.00417589
	GO:0032587~ruffle membrane	36	0.712448	0.000241898	ENSG00000151694, ENSG00000132613, ENSG00000182957, ENSG00000149177, ENSG00000115956, ENSG00000204472, ENSG00000139505, ENSG00000151239, ENSG00000136238, ENSG00000111199, ENSG00000110880, ENSG00000146648, ENSG00000127507, ENSG00000168374, ENSG00000100266, ENSG00000109572, ENSG00000259207, ENSG00000143398, ENSG00000079805, ENSG00000067560, ENSG00000102010, ENSG00000115109, ENSG00000152778, ENSG0000…	4021	101	20624	1.82818	0.00450881
	GO:0031902~late endosome membrane	48	0.949931	0.00025606	ENSG00000135404, ENSG00000243414, ENSG00000155099, ENSG00000117859, ENSG00000225190, ENSG00000116209, ENSG00000112367, ENSG00000075651, ENSG00000119541, ENSG00000018280, ENSG00000155975, ENSG00000151532, ENSG00000116586, ENSG00000139722, ENSG00000134851, ENSG00000142089, ENSG00000078081, ENSG00000082996, ENSG00000109270, ENSG00000149357, ENSG00000188603, ENSG00000185896, ENSG00000109572, ENSG0000…	4021	148	20624	1.66348	0.00462896
	GO:0030139~endocytic vesicle	27	0.534336	0.000256486	ENSG00000136813, ENSG00000024422, ENSG00000068001, ENSG00000075399, ENSG00000075651, ENSG00000110047, ENSG00000064547, ENSG00000169228, ENSG00000124839, ENSG00000176170, ENSG00000165029, ENSG00000144566, ENSG00000132589, ENSG00000135636, ENSG00000132669, ENSG00000115145, ENSG00000111540, ENSG00000150455, ENSG00000154710, ENSG00000085733, ENSG00000143545, ENSG00000079950, ENSG00000141480, ENSG0000…	4021	68	20624	2.03654	0.00462896
	GO:0005771~multivesicular body	20	0.395804	0.000278895	ENSG00000136813, ENSG00000135404, ENSG00000130303, ENSG00000108946, ENSG00000077984, ENSG00000115107, ENSG00000135047, ENSG00000145708, ENSG00000131165, ENSG00000083937, ENSG00000137642, ENSG00000009844, ENSG00000115561, ENSG00000164695, ENSG00000103769, ENSG00000086065, ENSG00000101421, ENSG00000185896, ENSG00000255112, ENSG00000074319	4021	44	20624	2.3314	0.00495474
	GO:0033116~endoplasmic reticulum-Golgi intermediate compartment membrane	31	0.613497	0.000286217	ENSG00000071553, ENSG00000185825, ENSG00000104388, ENSG00000157837, ENSG00000162407, ENSG00000168394, ENSG00000134970, ENSG00000062716, ENSG00000141551, ENSG00000174903, ENSG00000169223, ENSG00000185010, ENSG00000087502, ENSG00000167645, ENSG00000085063, ENSG00000101160, ENSG00000132549, ENSG00000196352, ENSG00000198734, ENSG00000197249, ENSG00000117500, ENSG00000135378, ENSG00000254647, ENSG0000…	4021	83	20624	1.91568	0.0050066
	GO:0002102~podosome	16	0.316644	0.000415654	ENSG00000042493, ENSG00000110934, ENSG00000197321, ENSG00000149781, ENSG00000167460, ENSG00000136167, ENSG00000153317, ENSG00000151651, ENSG00000148180, ENSG00000116574, ENSG00000085733, ENSG00000174705, ENSG00000198929, ENSG00000127947, ENSG00000165119, ENSG00000104067	4021	32	20624	2.56454	0.00716058
	GO:0030904~retromer complex	9	0.178112	0.000481374	ENSG00000028528, ENSG00000205302, ENSG00000147164, ENSG00000111237, ENSG00000122958, ENSG00000069329, ENSG00000129515, ENSG00000112335, ENSG00000131374	4021	12	20624	3.8468	0.00816899
	GO:0016607~nuclear speck	114	2.25609	0.000515259	ENSG00000108349, ENSG00000183648, ENSG00000164609, ENSG00000117614, ENSG00000080644, ENSG00000138433, ENSG00000075292, ENSG00000117697, ENSG00000164694, ENSG00000143479, ENSG00000185272, ENSG00000119408, ENSG00000153827, ENSG00000106683, ENSG00000152332, ENSG00000136026, ENSG00000155966, ENSG00000204389, ENSG00000188895, ENSG00000204388, ENSG00000204267, ENSG00000125775, ENSG00000185787, ENSG0000…	4021	435	20624	1.34417	0.00861543
	GO:0005667~transcription factor complex	67	1.32594	0.00052963	ENSG00000069011, ENSG00000016082, ENSG00000175387, ENSG00000119042, ENSG00000171223, ENSG00000135363, ENSG00000112242, ENSG00000196843, ENSG00000139687, ENSG00000276644, ENSG00000112282, ENSG00000205922, ENSG00000143995, ENSG00000029153, ENSG00000089902, ENSG00000158161, ENSG00000168610, ENSG00000089225, ENSG00000164736, ENSG00000148200, ENSG00000144485, ENSG00000175197, ENSG00000103241, ENSG0000…	4021	231	20624	1.48765	0.00872739
	GO:0005741~mitochondrial outer membrane	61	1.2072	0.000543123	ENSG00000177169, ENSG00000068366, ENSG00000069535, ENSG00000133703, ENSG00000243317, ENSG00000158882, ENSG00000108828, ENSG00000116688, ENSG00000133104, ENSG00000229894, ENSG00000225973, ENSG00000151726, ENSG00000126858, ENSG00000123983, ENSG00000186205, ENSG00000186642, ENSG00000102401, ENSG00000130707, ENSG00000100300, ENSG00000015475, ENSG00000198060, ENSG00000108387, ENSG00000070214, ENSG0000…	4021	206	20624	1.5188	0.00882187

## Sheet: DAVID_BPandCC_Down_WB_02
Category	Term	Count	%	PValue	Genes	List Total	Pop Hits	Pop Total	Fold Enrichment	FDR
GOTERM_BP_DIRECT	GO:0002250~adaptive immune response	189	5.22822	1.26777e-36	ENSG00000243238, ENSG00000211886, ENSG00000211644, ENSG00000211765, ENSG00000211768, ENSG00000211801, ENSG00000211802, ENSG00000211767, ENSG00000211800, ENSG00000211805, ENSG00000282320, ENSG00000211806, ENSG00000223350, ENSG00000211803, ENSG00000211804, ENSG00000172116, ENSG00000232869, ENSG00000188389, ENSG00000141293, ENSG00000167286, ENSG00000205809, ENSG00000169508, ENSG00000160654, ENSG0000…	2879	504	19414	2.52874	7.39998e-33
	GO:0006364~rRNA processing	68	1.88105	1.67166e-21	ENSG00000158526, ENSG00000160208, ENSG00000152464, ENSG00000123064, ENSG00000130713, ENSG00000119285, ENSG00000145414, ENSG00000166197, ENSG00000100029, ENSG00000164338, ENSG00000105193, ENSG00000130826, ENSG00000105671, ENSG00000148688, ENSG00000160214, ENSG00000148843, ENSG00000065183, ENSG00000133316, ENSG00000177971, ENSG00000156697, ENSG00000178105, ENSG00000065268, ENSG00000165271, ENSG0000…	2879	136	19414	3.37166	4.87874e-18
	GO:0006355~regulation of transcription, DNA-templated	234	6.47303	3.71794e-13	ENSG00000183647, ENSG00000196284, ENSG00000111358, ENSG00000198105, ENSG00000283930, ENSG00000189190, ENSG00000244687, ENSG00000119403, ENSG00000163002, ENSG00000197928, ENSG00000197808, ENSG00000188785, ENSG00000100105, ENSG00000081189, ENSG00000250571, ENSG00000125520, ENSG00000114739, ENSG00000107404, ENSG00000198453, ENSG00000197363, ENSG00000197124, ENSG00000152217, ENSG00000197128, ENSG0000…	2879	1005	19414	1.57008	7.23386e-10
	GO:0006281~DNA repair	89	2.46196	4.17969e-11	ENSG00000136936, ENSG00000183207, ENSG00000072501, ENSG00000108469, ENSG00000111358, ENSG00000129484, ENSG00000111875, ENSG00000197299, ENSG00000113812, ENSG00000110107, ENSG00000020426, ENSG00000158169, ENSG00000113456, ENSG00000154767, ENSG00000062822, ENSG00000167325, ENSG00000143799, ENSG00000163161, ENSG00000100823, ENSG00000164053, ENSG00000166199, ENSG00000276043, ENSG00000126215, ENSG0000…	2879	297	19414	2.02072	6.09921e-08
	GO:0042274~ribosomal small subunit biogenesis	35	0.968188	1.02762e-10	ENSG00000136718, ENSG00000181163, ENSG00000119285, ENSG00000114767, ENSG00000227057, ENSG00000087269, ENSG00000105193, ENSG00000164338, ENSG00000183751, ENSG00000105372, ENSG00000065183, ENSG00000101361, ENSG00000132467, ENSG00000177971, ENSG00000105202, ENSG00000124383, ENSG00000150990, ENSG00000198034, ENSG00000148296, ENSG00000083845, ENSG00000165271, ENSG00000146909, ENSG00000115268, ENSG0000…	2879	73	19414	3.2331	1.19964e-07
	GO:0007166~cell surface receptor signaling pathway	85	2.35131	9.44072e-08	ENSG00000241657, ENSG00000159618, ENSG00000213024, ENSG00000211721, ENSG00000211724, ENSG00000174775, ENSG00000211725, ENSG00000114423, ENSG00000198821, ENSG00000111796, ENSG00000150045, ENSG00000211728, ENSG00000175505, ENSG00000196405, ENSG00000211727, ENSG00000226660, ENSG00000232869, ENSG00000276405, ENSG00000146904, ENSG00000167286, ENSG00000141736, ENSG00000126457, ENSG00000275791, ENSG0000…	2879	323	19414	1.77456	9.18425e-05
	GO:0006955~immune response	117	3.23651	2.43137e-07	ENSG00000213145, ENSG00000243238, ENSG00000107779, ENSG00000211644, ENSG00000263528, ENSG00000223350, ENSG00000211804, ENSG00000172116, ENSG00000183134, ENSG00000188822, ENSG00000169508, ENSG00000102245, ENSG00000276566, ENSG00000131019, ENSG00000211751, ENSG00000241106, ENSG00000278196, ENSG00000211599, ENSG00000151882, ENSG00000268480, ENSG00000081059, ENSG00000117560, ENSG00000145649, ENSG0000…	2879	497	19414	1.58746	0.000202742
	GO:0006400~tRNA modification	17	0.470263	5.13717e-07	ENSG00000170291, ENSG00000101391, ENSG00000066654, ENSG00000213339, ENSG00000134461, ENSG00000068438, ENSG00000092094, ENSG00000104907, ENSG00000151576, ENSG00000043514, ENSG00000160193, ENSG00000124608, ENSG00000113272, ENSG00000087995, ENSG00000037474, ENSG00000168806, ENSG00000165832	2879	29	19414	3.95298	0.000374821
	GO:0006260~DNA replication	40	1.1065	1.05613e-06	ENSG00000108469, ENSG00000073111, ENSG00000197299, ENSG00000107815, ENSG00000168395, ENSG00000106628, ENSG00000062822, ENSG00000167325, ENSG00000177084, ENSG00000125821, ENSG00000149136, ENSG00000140521, ENSG00000167967, ENSG00000148229, ENSG00000127586, ENSG00000102054, ENSG00000184428, ENSG00000133119, ENSG00000105447, ENSG00000092201, ENSG00000164815, ENSG00000035928, ENSG00000132383, ENSG0000…	2879	121	19414	2.22919	0.000684958
	GO:0042254~ribosome biogenesis	20	0.55325	1.51416e-06	ENSG00000101361, ENSG00000150990, ENSG00000105447, ENSG00000132382, ENSG00000135763, ENSG00000085721, ENSG00000233927, ENSG00000170854, ENSG00000167721, ENSG00000145414, ENSG00000113360, ENSG00000117395, ENSG00000087269, ENSG00000143748, ENSG00000100138, ENSG00000100029, ENSG00000189306, ENSG00000105373, ENSG00000125485, ENSG00000148303	2879	41	19414	3.28942	0.000883813
	GO:0002181~cytoplasmic translation	32	0.885201	2.75764e-06	ENSG00000108107, ENSG00000149273, ENSG00000198242, ENSG00000177600, ENSG00000130255, ENSG00000142541, ENSG00000105193, ENSG00000140988, ENSG00000063177, ENSG00000172809, ENSG00000105372, ENSG00000167526, ENSG00000148303, ENSG00000188846, ENSG00000137818, ENSG00000198034, ENSG00000174444, ENSG00000083845, ENSG00000198755, ENSG00000068438, ENSG00000115268, ENSG00000168028, ENSG00000233927, ENSG0000…	2879	90	19414	2.39762	0.0014633
	GO:0006974~cellular response to DNA damage stimulus	73	2.01936	6.07189e-06	ENSG00000129484, ENSG00000197299, ENSG00000148362, ENSG00000136573, ENSG00000113456, ENSG00000133422, ENSG00000204590, ENSG00000143799, ENSG00000166313, ENSG00000168411, ENSG00000099381, ENSG00000116560, ENSG00000125885, ENSG00000126215, ENSG00000182247, ENSG00000167965, ENSG00000048028, ENSG00000159685, ENSG00000132383, ENSG00000113522, ENSG00000139579, ENSG00000137074, ENSG00000183161, ENSG0000…	2879	292	19414	1.68583	0.00288464
	GO:0006412~translation	59	1.63209	6.42458e-06	ENSG00000108107, ENSG00000059691, ENSG00000177600, ENSG00000142541, ENSG00000143314, ENSG00000116120, ENSG00000105193, ENSG00000162910, ENSG00000167526, ENSG00000179115, ENSG00000239789, ENSG00000122140, ENSG00000112996, ENSG00000115268, ENSG00000135972, ENSG00000168028, ENSG00000233927, ENSG00000165792, ENSG00000139131, ENSG00000108298, ENSG00000162244, ENSG00000204628, ENSG00000149273, ENSG0000…	2879	221	19414	1.80025	0.00288464
	GO:0000723~telomere maintenance	23	0.636238	2.46946e-05	ENSG00000183207, ENSG00000136518, ENSG00000197299, ENSG00000175595, ENSG00000113812, ENSG00000175792, ENSG00000151876, ENSG00000132383, ENSG00000117748, ENSG00000151612, ENSG00000253729, ENSG00000169592, ENSG00000020922, ENSG00000113522, ENSG00000196419, ENSG00000149716, ENSG00000143799, ENSG00000128908, ENSG00000100823, ENSG00000185379, ENSG00000149311, ENSG00000258366, ENSG00000101442	2879	60	19414	2.58494	0.0102959
	GO:0006418~tRNA aminoacylation for protein translation	13	0.359613	5.19517e-05	ENSG00000136628, ENSG00000133706, ENSG00000172053, ENSG00000247626, ENSG00000137513, ENSG00000134684, ENSG00000116874, ENSG00000196305, ENSG00000204394, ENSG00000170445, ENSG00000117593, ENSG00000011376, ENSG00000145982	2879	24	19414	3.65263	0.0202161
	GO:0030217~T cell differentiation	18	0.497925	6.78512e-05	ENSG00000157404, ENSG00000182866, ENSG00000161405, ENSG00000139636, ENSG00000188092, ENSG00000135144, ENSG00000117461, ENSG00000169884, ENSG00000109471, ENSG00000117262, ENSG00000168421, ENSG00000115085, ENSG00000168685, ENSG00000100105, ENSG00000145675, ENSG00000107485, ENSG00000106003, ENSG00000010610	2879	43	19414	2.82278	0.024753
	GO:0006289~nucleotide-excision repair	18	0.497925	9.53961e-05	ENSG00000136936, ENSG00000198690, ENSG00000104884, ENSG00000134899, ENSG00000012061, ENSG00000111358, ENSG00000065057, ENSG00000175595, ENSG00000132383, ENSG00000117748, ENSG00000020426, ENSG00000134574, ENSG00000158169, ENSG00000155229, ENSG00000154767, ENSG00000166169, ENSG00000163161, ENSG00000141510	2879	44	19414	2.75863	0.0309605
	GO:0006338~chromatin remodeling	76	2.10235	9.54751e-05	ENSG00000183207, ENSG00000125484, ENSG00000113812, ENSG00000110987, ENSG00000151612, ENSG00000111752, ENSG00000133422, ENSG00000099385, ENSG00000099381, ENSG00000116560, ENSG00000123427, ENSG00000100425, ENSG00000126457, ENSG00000100784, ENSG00000149480, ENSG00000198890, ENSG00000089094, ENSG00000178028, ENSG00000145041, ENSG00000175792, ENSG00000152217, ENSG00000132382, ENSG00000169592, ENSG0000…	2879	332	19414	1.54365	0.0309605
	GO:0000462~maturation of SSU-rRNA from tricistronic rRNA transcript (SSU-rRNA, 5.8S rRNA, LSU-rRNA)	14	0.387275	0.000106273	ENSG00000158526, ENSG00000132467, ENSG00000150990, ENSG00000104884, ENSG00000119285, ENSG00000227057, ENSG00000115761, ENSG00000117597, ENSG00000167721, ENSG00000087269, ENSG00000105193, ENSG00000163811, ENSG00000105372, ENSG00000165733	2879	29	19414	3.25539	0.0326483
	GO:0042273~ribosomal large subunit biogenesis	15	0.414938	0.000176899	ENSG00000133316, ENSG00000198301, ENSG00000148296, ENSG00000198498, ENSG00000181163, ENSG00000116922, ENSG00000149716, ENSG00000053372, ENSG00000117395, ENSG00000143748, ENSG00000100029, ENSG00000179041, ENSG00000048162, ENSG00000145375, ENSG00000188846	2879	34	19414	2.97499	0.0491695
	GO:0050870~positive regulation of T cell activation	15	0.414938	0.000176899	ENSG00000182866, ENSG00000179344, ENSG00000241106, ENSG00000065675, ENSG00000242574, ENSG00000204252, ENSG00000196126, ENSG00000204287, ENSG00000196735, ENSG00000204257, ENSG00000120659, ENSG00000223865, ENSG00000231389, ENSG00000089012, ENSG00000010610	2879	34	19414	2.97499	0.0491695
GOTERM_CC_DIRECT	GO:0042101~T cell receptor complex	105	2.90456	1.13036e-55	ENSG00000211886, ENSG00000211765, ENSG00000211768, ENSG00000211801, ENSG00000211802, ENSG00000211767, ENSG00000211800, ENSG00000211805, ENSG00000282320, ENSG00000211806, ENSG00000211803, ENSG00000211804, ENSG00000172116, ENSG00000232869, ENSG00000141293, ENSG00000167286, ENSG00000256553, ENSG00000211750, ENSG00000282173, ENSG00000211753, ENSG00000198851, ENSG00000211751, ENSG00000211752, ENSG0000…	3009	143	20624	5.03273	1.15635e-52
	GO:0005739~mitochondrion	357	9.87552	2.36819e-25	ENSG00000184857, ENSG00000133028, ENSG00000214113, ENSG00000107537, ENSG00000099821, ENSG00000104823, ENSG00000007923, ENSG00000084207, ENSG00000151376, ENSG00000133027, ENSG00000154767, ENSG00000177646, ENSG00000083123, ENSG00000162396, ENSG00000136891, ENSG00000100347, ENSG00000166199, ENSG00000169100, ENSG00000104381, ENSG00000167969, ENSG00000090447, ENSG00000145375, ENSG00000106554, ENSG0000…	3009	1458	20624	1.67827	1.21133e-22
	GO:0005654~nucleoplasm	799	22.1024	1.04974e-24	ENSG00000213024, ENSG00000144161, ENSG00000263528, ENSG00000114503, ENSG00000116922, ENSG00000135446, ENSG00000134597, ENSG00000166197, ENSG00000100105, ENSG00000166199, ENSG00000128915, ENSG00000125885, ENSG00000177084, ENSG00000161980, ENSG00000090447, ENSG00000213015, ENSG00000259494, ENSG00000115827, ENSG00000113649, ENSG00000065268, ENSG00000171792, ENSG00000006025, ENSG00000170468, ENSG0000…	3009	4031	20624	1.35858	3.57963e-22
	GO:0005759~mitochondrial matrix	133	3.67911	5.57389e-22	ENSG00000106049, ENSG00000214113, ENSG00000099821, ENSG00000107815, ENSG00000151413, ENSG00000151376, ENSG00000176715, ENSG00000138796, ENSG00000113013, ENSG00000067829, ENSG00000083123, ENSG00000162396, ENSG00000162390, ENSG00000021826, ENSG00000167969, ENSG00000140521, ENSG00000100294, ENSG00000175198, ENSG00000137513, ENSG00000116874, ENSG00000169239, ENSG00000114054, ENSG00000116353, ENSG0000…	3009	392	20624	2.3255	1.42552e-19
	GO:0005634~nucleus	1074	29.7095	1.40187e-16	ENSG00000181588, ENSG00000144161, ENSG00000263528, ENSG00000114503, ENSG00000158321, ENSG00000116922, ENSG00000135446, ENSG00000134597, ENSG00000159899, ENSG00000197928, ENSG00000146109, ENSG00000100105, ENSG00000166199, ENSG00000125885, ENSG00000177084, ENSG00000090447, ENSG00000089220, ENSG00000126970, ENSG00000213015, ENSG00000113649, ENSG00000171792, ENSG00000065029, ENSG00000240891, ENSG0000…	3009	6033	20624	1.22017	2.86824e-14
	GO:0032040~small-subunit processome	35	0.968188	1.04799e-10	ENSG00000136718, ENSG00000119285, ENSG00000114767, ENSG00000227057, ENSG00000117597, ENSG00000087269, ENSG00000105193, ENSG00000164338, ENSG00000183751, ENSG00000105372, ENSG00000148843, ENSG00000065183, ENSG00000101361, ENSG00000132467, ENSG00000177971, ENSG00000105202, ENSG00000124383, ENSG00000150990, ENSG00000156697, ENSG00000198034, ENSG00000253729, ENSG00000083845, ENSG00000165271, ENSG0000…	3009	74	20624	3.24181	1.78682e-08
	GO:0005743~mitochondrial inner membrane	120	3.3195	2.68244e-09	ENSG00000131368, ENSG00000184857, ENSG00000133028, ENSG00000177646, ENSG00000204954, ENSG00000021826, ENSG00000169100, ENSG00000146066, ENSG00000105197, ENSG00000198182, ENSG00000106554, ENSG00000259494, ENSG00000239789, ENSG00000187838, ENSG00000130204, ENSG00000122140, ENSG00000110536, ENSG00000005059, ENSG00000164182, ENSG00000135972, ENSG00000144559, ENSG00000165275, ENSG00000063761, ENSG0000…	3009	483	20624	1.70288	3.9202e-07
	GO:0042645~mitochondrial nucleoid	24	0.6639	1.46359e-08	ENSG00000184428, ENSG00000029639, ENSG00000178952, ENSG00000213585, ENSG00000099821, ENSG00000107815, ENSG00000196365, ENSG00000197785, ENSG00000006744, ENSG00000132153, ENSG00000137288, ENSG00000156502, ENSG00000113013, ENSG00000118246, ENSG00000120832, ENSG00000256525, ENSG00000005022, ENSG00000138095, ENSG00000021826, ENSG00000182199, ENSG00000103423, ENSG00000140521, ENSG00000072506, ENSG0000…	3009	46	20624	3.57605	1.87157e-06
	GO:0005694~chromosome	71	1.96404	7.41779e-08	ENSG00000160208, ENSG00000160207, ENSG00000072501, ENSG00000108469, ENSG00000110104, ENSG00000073111, ENSG00000197299, ENSG00000020426, ENSG00000113456, ENSG00000140320, ENSG00000143799, ENSG00000173715, ENSG00000123427, ENSG00000100029, ENSG00000100425, ENSG00000125885, ENSG00000149136, ENSG00000160214, ENSG00000089094, ENSG00000112118, ENSG00000068654, ENSG00000171792, ENSG00000112039, ENSG0000…	3009	256	20624	1.90094	8.43155e-06
	GO:0000781~chromosome, telomeric region	52	1.43845	5.23514e-07	ENSG00000073111, ENSG00000197299, ENSG00000254093, ENSG00000151612, ENSG00000164091, ENSG00000062822, ENSG00000143799, ENSG00000100823, ENSG00000126215, ENSG00000185115, ENSG00000141499, ENSG00000149480, ENSG00000112118, ENSG00000164815, ENSG00000175595, ENSG00000132383, ENSG00000004487, ENSG00000104738, ENSG00000113522, ENSG00000131652, ENSG00000139579, ENSG00000079134, ENSG00000278637, ENSG0000…	3009	175	20624	2.03665	5.35555e-05
	GO:0005829~cytosol	923	25.5325	1.53924e-06	ENSG00000263528, ENSG00000114503, ENSG00000116922, ENSG00000131089, ENSG00000133027, ENSG00000135446, ENSG00000167280, ENSG00000170456, ENSG00000196839, ENSG00000166199, ENSG00000128915, ENSG00000125885, ENSG00000161980, ENSG00000089220, ENSG00000160654, ENSG00000147677, ENSG00000115827, ENSG00000171793, ENSG00000006025, ENSG00000099250, ENSG00000133030, ENSG00000007350, ENSG00000127837, ENSG0000…	3009	5593	20624	1.13112	0.00014315
	GO:0005730~nucleolus	267	7.38589	5.17207e-06	ENSG00000096433, ENSG00000152464, ENSG00000267322, ENSG00000116922, ENSG00000154767, ENSG00000135446, ENSG00000134597, ENSG00000083123, ENSG00000167721, ENSG00000142541, ENSG00000146109, ENSG00000166197, ENSG00000136891, ENSG00000143515, ENSG00000164338, ENSG00000146223, ENSG00000161980, ENSG00000141696, ENSG00000115827, ENSG00000239306, ENSG00000065268, ENSG00000152219, ENSG00000169592, ENSG0000…	3009	1420	20624	1.28876	0.000440919
	GO:0022625~cytosolic large ribosomal subunit	24	0.6639	9.92921e-06	ENSG00000108107, ENSG00000137818, ENSG00000198242, ENSG00000171490, ENSG00000174444, ENSG00000198755, ENSG00000177600, ENSG00000130255, ENSG00000142541, ENSG00000145912, ENSG00000116251, ENSG00000100316, ENSG00000100138, ENSG00000063177, ENSG00000108298, ENSG00000172809, ENSG00000146223, ENSG00000162244, ENSG00000147403, ENSG00000167526, ENSG00000148303, ENSG00000161016, ENSG00000188846, ENSG0000…	3009	62	20624	2.6532	0.000781352
	GO:0009897~external side of plasma membrane	105	2.90456	1.20136e-05	ENSG00000149294, ENSG00000107779, ENSG00000113494, ENSG00000196839, ENSG00000188389, ENSG00000167286, ENSG00000205809, ENSG00000102245, ENSG00000160654, ENSG00000131019, ENSG00000198851, ENSG00000211751, ENSG00000168546, ENSG00000213809, ENSG00000165675, ENSG00000117560, ENSG00000222037, ENSG00000091129, ENSG00000137070, ENSG00000089692, ENSG00000110448, ENSG00000116824, ENSG00000173585, ENSG0000…	3009	477	20624	1.50877	0.000877853
	GO:0030687~preribosome, large subunit precursor	13	0.359613	2.54046e-05	ENSG00000133316, ENSG00000198042, ENSG00000160208, ENSG00000130810, ENSG00000112159, ENSG00000132004, ENSG00000001497, ENSG00000053372, ENSG00000117395, ENSG00000100029, ENSG00000179041, ENSG00000108592, ENSG00000160214	3009	23	20624	3.87406	0.00173259
	GO:0005840~ribosome	46	1.27248	4.17736e-05	ENSG00000108107, ENSG00000149273, ENSG00000131368, ENSG00000198242, ENSG00000198208, ENSG00000130255, ENSG00000142541, ENSG00000143314, ENSG00000116221, ENSG00000055950, ENSG00000100823, ENSG00000159111, ENSG00000105193, ENSG00000140988, ENSG00000063177, ENSG00000172809, ENSG00000105372, ENSG00000167526, ENSG00000188846, ENSG00000259494, ENSG00000137818, ENSG00000239789, ENSG00000122140, ENSG0000…	3009	171	20624	1.84379	0.0026709
	GO:0042105~alpha-beta T cell receptor complex	9	0.248963	5.78732e-05	ENSG00000277734, ENSG00000211809, ENSG00000211772, ENSG00000198851, ENSG00000211751, ENSG00000167286, ENSG00000211746, ENSG00000198821, ENSG00000160654	3009	12	20624	5.14058	0.0034826
	GO:0015935~small ribosomal subunit	14	0.387275	8.95983e-05	ENSG00000149273, ENSG00000177971, ENSG00000122140, ENSG00000198034, ENSG00000083845, ENSG00000115268, ENSG00000135972, ENSG00000168028, ENSG00000233927, ENSG00000128626, ENSG00000105193, ENSG00000140988, ENSG00000204628, ENSG00000243927	3009	29	20624	3.30888	0.00472446
	GO:0022626~cytosolic ribosome	28	0.77455	8.98372e-05	ENSG00000108107, ENSG00000149273, ENSG00000198242, ENSG00000130255, ENSG00000142541, ENSG00000105193, ENSG00000140988, ENSG00000063177, ENSG00000172809, ENSG00000105372, ENSG00000167526, ENSG00000148303, ENSG00000188846, ENSG00000137818, ENSG00000198034, ENSG00000174444, ENSG00000083845, ENSG00000198755, ENSG00000115268, ENSG00000168028, ENSG00000116251, ENSG00000100316, ENSG00000108298, ENSG0000…	3009	88	20624	2.18085	0.00472446
	GO:0001650~fibrillar center	42	1.16183	9.23648e-05	ENSG00000076604, ENSG00000152464, ENSG00000136718, ENSG00000099800, ENSG00000080546, ENSG00000119285, ENSG00000083635, ENSG00000112144, ENSG00000166197, ENSG00000100129, ENSG00000185298, ENSG00000164338, ENSG00000092820, ENSG00000130826, ENSG00000134909, ENSG00000070814, ENSG00000142207, ENSG00000105373, ENSG00000109534, ENSG00000149636, ENSG00000104980, ENSG00000101361, ENSG00000132600, ENSG0000…	3009	156	20624	1.84534	0.00472446
	GO:0005635~nuclear envelope	50	1.38313	0.000202489	ENSG00000102043, ENSG00000099901, ENSG00000213024, ENSG00000113734, ENSG00000198700, ENSG00000143799, ENSG00000147955, ENSG00000163002, ENSG00000147155, ENSG00000141458, ENSG00000058804, ENSG00000157349, ENSG00000151320, ENSG00000125450, ENSG00000002822, ENSG00000113569, ENSG00000176485, ENSG00000134324, ENSG00000085415, ENSG00000101868, ENSG00000030066, ENSG00000166881, ENSG00000151914, ENSG0000…	3009	203	20624	1.6882	0.00986412
	GO:0042106~gamma-delta T cell receptor complex	6	0.165975	0.000346935	ENSG00000211829, ENSG00000198851, ENSG00000227191, ENSG00000211689, ENSG00000198821, ENSG00000160654	3009	6	20624	6.8541	0.0161325
	GO:1990904~ribonucleoprotein complex	46	1.27248	0.000437384	ENSG00000101096, ENSG00000183207, ENSG00000149273, ENSG00000090097, ENSG00000213024, ENSG00000197451, ENSG00000147274, ENSG00000136937, ENSG00000181163, ENSG00000132394, ENSG00000145907, ENSG00000151612, ENSG00000104824, ENSG00000135486, ENSG00000213923, ENSG00000198208, ENSG00000142541, ENSG00000115053, ENSG00000145912, ENSG00000138095, ENSG00000125944, ENSG00000159111, ENSG00000100722, ENSG0000…	3009	188	20624	1.67707	0.0194541
	GO:0001772~immunological synapse	17	0.470263	0.000509857	ENSG00000182866, ENSG00000198286, ENSG00000109943, ENSG00000178562, ENSG00000198851, ENSG00000065675, ENSG00000110651, ENSG00000196126, ENSG00000204287, ENSG00000013725, ENSG00000168421, ENSG00000115085, ENSG00000145649, ENSG00000141293, ENSG00000092820, ENSG00000100453, ENSG00000180644	3009	46	20624	2.53304	0.0217327
	GO:0097504~Gemini of coiled bodies	8	0.2213	0.00056119	ENSG00000149308, ENSG00000130956, ENSG00000179409, ENSG00000082516, ENSG00000109917, ENSG00000152147, ENSG00000046647, ENSG00000064703	3009	12	20624	4.5694	0.0229639
	GO:0005657~replication fork	13	0.359613	0.000601926	ENSG00000108469, ENSG00000178028, ENSG00000147231, ENSG00000197299, ENSG00000164081, ENSG00000020922, ENSG00000170734, ENSG00000276043, ENSG00000126215, ENSG00000130816, ENSG00000185379, ENSG00000141510, ENSG00000183624	3009	30	20624	2.97011	0.0236835
	GO:0005852~eukaryotic translation initiation factor 3 complex	9	0.248963	0.000870061	ENSG00000178982, ENSG00000084623, ENSG00000100129, ENSG00000130811, ENSG00000184110, ENSG00000107581, ENSG00000106263, ENSG00000175390, ENSG00000147677	3009	16	20624	3.85543	0.0329656
	GO:0001401~mitochondrial sorting and assembly machinery complex	8	0.2213	0.0010629	ENSG00000106554, ENSG00000132305, ENSG00000100347, ENSG00000177034, ENSG00000159685, ENSG00000007923, ENSG00000113013, ENSG00000173436	3009	13	20624	4.21791	0.0364009
	GO:0030686~90S preribosome	8	0.2213	0.0010629	ENSG00000171490, ENSG00000087269, ENSG00000120800, ENSG00000119285, ENSG00000183751, ENSG00000196943, ENSG00000129347, ENSG00000165733	3009	13	20624	4.21791	0.0364009
	GO:0033588~Elongator holoenzyme complex	6	0.165975	0.00106747	ENSG00000109911, ENSG00000170291, ENSG00000134759, ENSG00000163832, ENSG00000070061, ENSG00000134014	3009	7	20624	5.87495	0.0364009

## Sheet: DAVID_BPandCC_UP_WB_03
Category	Term	Count	%	PValue	Genes	List Total	Pop Hits	Pop Total	Fold Enrichment	FDR
GOTERM_BP_DIRECT	GO:0045087~innate immune response	257	3.98759	5.11873e-22	ENSG00000174130, ENSG00000137628, ENSG00000196843, ENSG00000281990, ENSG00000163362, ENSG00000132170, ENSG00000055332, ENSG00000162711, ENSG00000140368, ENSG00000184988, ENSG00000081181, ENSG00000182326, ENSG00000197122, ENSG00000159403, ENSG00000196954, ENSG00000135334, ENSG00000170458, ENSG00000120885, ENSG00000010671, ENSG00000139370, ENSG00000102879, ENSG00000101425, ENSG00000162722, ENSG0000…	4803	605	19333	1.70988	4.3929e-18
	GO:0006468~protein phosphorylation	218	3.38247	4.68454e-20	ENSG00000198586, ENSG00000198223, ENSG00000180370, ENSG00000082701, ENSG00000175224, ENSG00000136098, ENSG00000119408, ENSG00000055332, ENSG00000188305, ENSG00000106683, ENSG00000070831, ENSG00000102882, ENSG00000165304, ENSG00000110931, ENSG00000157106, ENSG00000173846, ENSG00000010671, ENSG00000183087, ENSG00000180815, ENSG00000163932, ENSG00000101782, ENSG00000104375, ENSG00000196182, ENSG0000…	4803	503	19333	1.74452	2.01013e-16
	GO:0002377~immunoglobulin production	66	1.02405	1.43757e-19	ENSG00000211640, ENSG00000239975, ENSG00000243238, ENSG00000211644, ENSG00000211642, ENSG00000211647, ENSG00000211648, ENSG00000239819, ENSG00000224041, ENSG00000241294, ENSG00000223350, ENSG00000211649, ENSG00000228325, ENSG00000251546, ENSG00000239571, ENSG00000276566, ENSG00000211672, ENSG00000211673, ENSG00000211632, ENSG00000211598, ENSG00000278196, ENSG00000211599, ENSG00000244575, ENSG0000…	4803	94	19333	2.8262	4.11241e-16
	GO:0006955~immune response	208	3.22731	9.62459e-18	ENSG00000174130, ENSG00000211640, ENSG00000243238, ENSG00000211644, ENSG00000077238, ENSG00000211642, ENSG00000043462, ENSG00000211647, ENSG00000211648, ENSG00000224041, ENSG00000241294, ENSG00000211649, ENSG00000141574, ENSG00000251546, ENSG00000100226, ENSG00000121966, ENSG00000148400, ENSG00000102524, ENSG00000211632, ENSG00000211637, ENSG00000244575, ENSG00000159403, ENSG00000211638, ENSG0000…	4803	492	19333	1.70171	2.06496e-14
	GO:0006954~inflammatory response	176	2.7308	2.51063e-15	ENSG00000174130, ENSG00000115318, ENSG00000124391, ENSG00000104825, ENSG00000172232, ENSG00000134198, ENSG00000151651, ENSG00000134070, ENSG00000148926, ENSG00000164850, ENSG00000137462, ENSG00000109272, ENSG00000168256, ENSG00000121966, ENSG00000160255, ENSG00000160013, ENSG00000162711, ENSG00000169902, ENSG00000167604, ENSG00000140368, ENSG00000127666, ENSG00000105223, ENSG00000074416, ENSG0000…	4803	413	19333	1.71534	4.30924e-12
	GO:0006911~phagocytosis, engulfment	69	1.0706	5.15971e-15	ENSG00000211962, ENSG00000211685, ENSG00000211966, ENSG00000211967, ENSG00000211964, ENSG00000211965, ENSG00000281990, ENSG00000150760, ENSG00000282122, ENSG00000211968, ENSG00000225698, ENSG00000100345, ENSG00000160255, ENSG00000070831, ENSG00000165029, ENSG00000110934, ENSG00000128322, ENSG00000095970, ENSG00000211951, ENSG00000019169, ENSG00000211677, ENSG00000211952, ENSG00000211950, ENSG0000…	4803	115	19333	2.41512	7.3801e-12
	GO:0030036~actin cytoskeleton organization	93	1.44298	3.91384e-14	ENSG00000134516, ENSG00000134318, ENSG00000175183, ENSG00000162704, ENSG00000128591, ENSG00000173442, ENSG00000132376, ENSG00000132970, ENSG00000132694, ENSG00000172830, ENSG00000196923, ENSG00000138594, ENSG00000141298, ENSG00000007168, ENSG00000159176, ENSG00000149930, ENSG00000119729, ENSG00000070759, ENSG00000100266, ENSG00000106683, ENSG00000070831, ENSG00000067560, ENSG00000050327, ENSG0000…	4803	181	19333	2.06819	4.79837e-11
	GO:0050853~B cell receptor signaling pathway	74	1.14818	1.10528e-13	ENSG00000135605, ENSG00000177885, ENSG00000211962, ENSG00000211685, ENSG00000111679, ENSG00000211966, ENSG00000211967, ENSG00000211964, ENSG00000211965, ENSG00000281990, ENSG00000282122, ENSG00000211968, ENSG00000225698, ENSG00000165025, ENSG00000163563, ENSG00000128322, ENSG00000211951, ENSG00000211677, ENSG00000211952, ENSG00000211950, ENSG00000211955, ENSG00000211956, ENSG00000211679, ENSG0000…	4803	133	19333	2.23958	1.18568e-10
	GO:0042742~defense response to bacterium	111	1.72227	3.58048e-13	ENSG00000174130, ENSG00000187608, ENSG00000281990, ENSG00000165025, ENSG00000136011, ENSG00000185674, ENSG00000167207, ENSG00000092067, ENSG00000132466, ENSG00000135334, ENSG00000088888, ENSG00000222037, ENSG00000166527, ENSG00000163932, ENSG00000121053, ENSG00000166523, ENSG00000211592, ENSG00000124201, ENSG00000069399, ENSG00000239839, ENSG00000254709, ENSG00000171049, ENSG00000136634, ENSG0000…	4803	237	19333	1.88522	3.41418e-10
	GO:0006914~autophagy	80	1.24127	5.36486e-13	ENSG00000198382, ENSG00000177169, ENSG00000130479, ENSG00000176994, ENSG00000112561, ENSG00000138279, ENSG00000152223, ENSG00000131165, ENSG00000171700, ENSG00000139644, ENSG00000040633, ENSG00000151532, ENSG00000132256, ENSG00000169228, ENSG00000141376, ENSG00000164253, ENSG00000141452, ENSG00000164695, ENSG00000103657, ENSG00000165507, ENSG00000104142, ENSG00000163565, ENSG00000034713, ENSG0000…	4803	152	19333	2.11852	4.60412e-10
	GO:0050871~positive regulation of B cell activation	59	0.915438	8.96492e-13	ENSG00000211962, ENSG00000211685, ENSG00000211966, ENSG00000211967, ENSG00000211964, ENSG00000211965, ENSG00000281990, ENSG00000282122, ENSG00000211968, ENSG00000225698, ENSG00000167207, ENSG00000128322, ENSG00000211951, ENSG00000211677, ENSG00000211952, ENSG00000211950, ENSG00000211955, ENSG00000211956, ENSG00000211679, ENSG00000282651, ENSG00000211959, ENSG00000135334, ENSG00000224373, ENSG0000…	4803	99	19333	2.39885	6.99427e-10
	GO:0035556~intracellular signal transduction	181	2.80838	1.13984e-12	ENSG00000135605, ENSG00000099308, ENSG00000121281, ENSG00000099942, ENSG00000043462, ENSG00000198586, ENSG00000169220, ENSG00000105639, ENSG00000180370, ENSG00000082701, ENSG00000134070, ENSG00000165025, ENSG00000138031, ENSG00000184343, ENSG00000167207, ENSG00000102882, ENSG00000165304, ENSG00000050327, ENSG00000100292, ENSG00000126583, ENSG00000152292, ENSG00000197122, ENSG00000171150, ENSG0000…	4803	453	19333	1.6083	8.15172e-10
	GO:0006910~phagocytosis, recognition	59	0.915438	1.61932e-12	ENSG00000211962, ENSG00000211685, ENSG00000211966, ENSG00000211967, ENSG00000211964, ENSG00000211965, ENSG00000281990, ENSG00000282122, ENSG00000211968, ENSG00000225698, ENSG00000112041, ENSG00000128322, ENSG00000095970, ENSG00000211951, ENSG00000211677, ENSG00000211952, ENSG00000211950, ENSG00000211955, ENSG00000211956, ENSG00000211679, ENSG00000282651, ENSG00000211959, ENSG00000224373, ENSG0000…	4803	100	19333	2.37486	1.069e-09
	GO:0006915~apoptotic process	228	3.53763	2.13875e-12	ENSG00000185825, ENSG00000092871, ENSG00000197256, ENSG00000180370, ENSG00000082397, ENSG00000127946, ENSG00000119408, ENSG00000121966, ENSG00000162711, ENSG00000255346, ENSG00000102882, ENSG00000108984, ENSG00000165304, ENSG00000131653, ENSG00000155849, ENSG00000113763, ENSG00000137757, ENSG00000158796, ENSG00000136305, ENSG00000196954, ENSG00000137752, ENSG00000119777, ENSG00000165672, ENSG0000…	4803	607	19333	1.51193	1.31105e-09
	GO:0006958~complement activation, classical pathway	68	1.05508	2.97502e-12	ENSG00000211962, ENSG00000211685, ENSG00000149131, ENSG00000211966, ENSG00000211967, ENSG00000106804, ENSG00000211964, ENSG00000211965, ENSG00000281990, ENSG00000282122, ENSG00000211968, ENSG00000173369, ENSG00000225698, ENSG00000182326, ENSG00000128322, ENSG00000211951, ENSG00000196352, ENSG00000211677, ENSG00000211952, ENSG00000173372, ENSG00000211950, ENSG00000211955, ENSG00000211956, ENSG0000…	4803	124	19333	2.20736	1.70211e-09
	GO:0007165~signal transduction	421	6.5322	4.18558e-12	ENSG00000077238, ENSG00000104825, ENSG00000180370, ENSG00000082701, ENSG00000138835, ENSG00000132170, ENSG00000128917, ENSG00000100226, ENSG00000102524, ENSG00000185950, ENSG00000162711, ENSG00000123104, ENSG00000112679, ENSG00000170581, ENSG00000110492, ENSG00000196712, ENSG00000137752, ENSG00000173848, ENSG00000169118, ENSG00000189068, ENSG00000101307, ENSG00000145362, ENSG00000163932, ENSG0000…	4803	1268	19333	1.33644	2.24504e-09
	GO:0046777~protein autophosphorylation	89	1.38092	5.05314e-12	ENSG00000072786, ENSG00000177169, ENSG00000111837, ENSG00000090376, ENSG00000072062, ENSG00000180370, ENSG00000082701, ENSG00000175224, ENSG00000173327, ENSG00000171105, ENSG00000117650, ENSG00000165025, ENSG00000173517, ENSG00000119408, ENSG00000055332, ENSG00000149930, ENSG00000086232, ENSG00000103653, ENSG00000184304, ENSG00000120156, ENSG00000143674, ENSG00000140443, ENSG00000165304, ENSG0000…	4803	182	19333	1.96836	2.55094e-09
	GO:0006898~receptor-mediated endocytosis	49	0.760279	6.76577e-12	ENSG00000106367, ENSG00000196961, ENSG00000196923, ENSG00000115234, ENSG00000171105, ENSG00000136011, ENSG00000143393, ENSG00000153071, ENSG00000160255, ENSG00000123384, ENSG00000219200, ENSG00000073921, ENSG00000019169, ENSG00000070371, ENSG00000138246, ENSG00000130881, ENSG00000154710, ENSG00000170458, ENSG00000085733, ENSG00000138760, ENSG00000197081, ENSG00000141367, ENSG00000133800, ENSG0000…	4803	78	19333	2.52865	3.22577e-09
	GO:0006897~endocytosis	95	1.47401	1.12883e-10	ENSG00000073754, ENSG00000024422, ENSG00000115318, ENSG00000196961, ENSG00000099785, ENSG00000119321, ENSG00000095066, ENSG00000244486, ENSG00000119522, ENSG00000089818, ENSG00000164099, ENSG00000124839, ENSG00000205726, ENSG00000167202, ENSG00000147439, ENSG00000136011, ENSG00000127946, ENSG00000119729, ENSG00000123384, ENSG00000102003, ENSG00000070831, ENSG00000140368, ENSG00000146700, ENSG0000…	4803	208	19333	1.83843	5.09876e-08
	GO:0051056~regulation of small GTPase mediated signal transduction	60	0.930954	1.35202e-09	ENSG00000134516, ENSG00000285077, ENSG00000182957, ENSG00000023892, ENSG00000076864, ENSG00000175220, ENSG00000141968, ENSG00000031081, ENSG00000132694, ENSG00000170776, ENSG00000198826, ENSG00000196914, ENSG00000146426, ENSG00000275832, ENSG00000205726, ENSG00000107099, ENSG00000180448, ENSG00000050327, ENSG00000099331, ENSG00000038382, ENSG00000006740, ENSG00000159842, ENSG00000266028, ENSG0000…	4803	116	19333	2.082	5.80153e-07
	GO:0016192~vesicle-mediated transport	100	1.55159	3.03651e-09	ENSG00000105355, ENSG00000076944, ENSG00000204390, ENSG00000163638, ENSG00000069974, ENSG00000196961, ENSG00000197535, ENSG00000067715, ENSG00000084733, ENSG00000100228, ENSG00000008294, ENSG00000168374, ENSG00000054523, ENSG00000255587, ENSG00000214078, ENSG00000101310, ENSG00000104142, ENSG00000133318, ENSG00000243244, ENSG00000152213, ENSG00000112276, ENSG00000164066, ENSG00000167578, ENSG0000…	4803	234	19333	1.72017	1.24092e-06
	GO:0030041~actin filament polymerization	28	0.434445	6.60871e-09	ENSG00000131504, ENSG00000180353, ENSG00000152229, ENSG00000241553, ENSG00000132970, ENSG00000148180, ENSG00000136238, ENSG00000047648, ENSG00000137460, ENSG00000164877, ENSG00000096968, ENSG00000250151, ENSG00000140368, ENSG00000163466, ENSG00000214274, ENSG00000262246, ENSG00000015285, ENSG00000148450, ENSG00000139734, ENSG00000198736, ENSG00000007237, ENSG00000085733, ENSG00000112290, ENSG0000…	4803	39	19333	2.88988	2.578e-06
	GO:0016197~endosomal transport	41	0.636152	1.4339e-08	ENSG00000111737, ENSG00000170091, ENSG00000242802, ENSG00000024422, ENSG00000178996, ENSG00000254470, ENSG00000215305, ENSG00000175220, ENSG00000131381, ENSG00000135441, ENSG00000110047, ENSG00000264230, ENSG00000110880, ENSG00000115234, ENSG00000084733, ENSG00000205726, ENSG00000038532, ENSG00000182484, ENSG00000149357, ENSG00000127527, ENSG00000143376, ENSG00000185359, ENSG00000100284, ENSG0000…	4803	71	19333	2.32441	5.35032e-06
	GO:0070527~platelet aggregation	31	0.480993	1.77403e-08	ENSG00000105851, ENSG00000151012, ENSG00000111679, ENSG00000115956, ENSG00000115414, ENSG00000134853, ENSG00000005961, ENSG00000154127, ENSG00000166333, ENSG00000116266, ENSG00000159176, ENSG00000100345, ENSG00000101335, ENSG00000259207, ENSG00000184009, ENSG00000035403, ENSG00000087460, ENSG00000101162, ENSG00000075624, ENSG00000092445, ENSG00000149781, ENSG00000213719, ENSG00000172500, ENSG0000…	4803	47	19333	2.65491	6.2408e-06
	GO:0071260~cellular response to mechanical stimulus	47	0.729247	1.81799e-08	ENSG00000111913, ENSG00000158769, ENSG00000068024, ENSG00000108821, ENSG00000164171, ENSG00000026103, ENSG00000064666, ENSG00000002330, ENSG00000136238, ENSG00000240583, ENSG00000154864, ENSG00000101916, ENSG00000134294, ENSG00000001084, ENSG00000123700, ENSG00000030110, ENSG00000117394, ENSG00000187554, ENSG00000085741, ENSG00000125347, ENSG00000186642, ENSG00000149554, ENSG00000259207, ENSG0000…	4803	87	19333	2.17453	6.2408e-06
	GO:0006909~phagocytosis	40	0.620636	3.29312e-08	ENSG00000243414, ENSG00000105976, ENSG00000128271, ENSG00000116701, ENSG00000005844, ENSG00000064687, ENSG00000064666, ENSG00000018280, ENSG00000110880, ENSG00000122359, ENSG00000092929, ENSG00000138772, ENSG00000101337, ENSG00000160255, ENSG00000100365, ENSG00000086232, ENSG00000123384, ENSG00000167207, ENSG00000105352, ENSG00000143398, ENSG00000079805, ENSG00000144566, ENSG00000105376, ENSG0000…	4803	70	19333	2.30011	1.08698e-05
	GO:0006886~intracellular protein transport	127	1.97052	3.59628e-08	ENSG00000102362, ENSG00000175582, ENSG00000185825, ENSG00000135604, ENSG00000076944, ENSG00000105514, ENSG00000198586, ENSG00000196961, ENSG00000064601, ENSG00000150961, ENSG00000151532, ENSG00000169228, ENSG00000144843, ENSG00000124839, ENSG00000167202, ENSG00000154917, ENSG00000168374, ENSG00000169221, ENSG00000101310, ENSG00000104142, ENSG00000184985, ENSG00000144566, ENSG00000128245, ENSG0000…	4803	329	19333	1.5538	1.14309e-05
	GO:0034097~response to cytokine	32	0.496509	5.45522e-08	ENSG00000162924, ENSG00000176890, ENSG00000174175, ENSG00000115415, ENSG00000177606, ENSG00000113594, ENSG00000077150, ENSG00000128918, ENSG00000035862, ENSG00000157150, ENSG00000120217, ENSG00000148344, ENSG00000161921, ENSG00000102265, ENSG00000055955, ENSG00000140464, ENSG00000175592, ENSG00000067066, ENSG00000160712, ENSG00000131759, ENSG00000112658, ENSG00000104856, ENSG00000244038, ENSG0000…	4803	51	19333	2.52561	1.67203e-05
	GO:0051092~positive regulation of NF-kappaB transcription factor activity	72	1.11715	6.92391e-08	ENSG00000174130, ENSG00000103490, ENSG00000090376, ENSG00000204397, ENSG00000173366, ENSG00000003402, ENSG00000151651, ENSG00000132256, ENSG00000134070, ENSG00000137462, ENSG00000168610, ENSG00000005100, ENSG00000055332, ENSG00000163568, ENSG00000160255, ENSG00000162711, ENSG00000184304, ENSG00000167207, ENSG00000127666, ENSG00000132589, ENSG00000136869, ENSG00000132109, ENSG00000134248, ENSG0000…	4803	161	19333	1.80009	2.049e-05
	GO:0043547~positive regulation of GTPase activity	81	1.25679	9.32936e-08	ENSG00000158769, ENSG00000130158, ENSG00000073712, ENSG00000115839, ENSG00000151693, ENSG00000176994, ENSG00000071054, ENSG00000148484, ENSG00000076864, ENSG00000144283, ENSG00000141968, ENSG00000169220, ENSG00000154803, ENSG00000082701, ENSG00000153317, ENSG00000130396, ENSG00000198826, ENSG00000095383, ENSG00000119522, ENSG00000141376, ENSG00000164253, ENSG00000184060, ENSG00000120318, ENSG0000…	4803	189	19333	1.72508	2.53663e-05
	GO:0015031~protein transport	159	2.46703	9.41664e-08	ENSG00000051009, ENSG00000076944, ENSG00000099940, ENSG00000163638, ENSG00000103051, ENSG00000114745, ENSG00000168010, ENSG00000197535, ENSG00000095066, ENSG00000004777, ENSG00000119522, ENSG00000164695, ENSG00000166598, ENSG00000188026, ENSG00000100228, ENSG00000169223, ENSG00000100345, ENSG00000163406, ENSG00000101310, ENSG00000167208, ENSG00000013016, ENSG00000141971, ENSG00000173171, ENSG0000…	4803	439	19333	1.45787	2.53663e-05
	GO:0001666~response to hypoxia	79	1.22576	9.45844e-08	ENSG00000151694, ENSG00000175344, ENSG00000023330, ENSG00000177000, ENSG00000164171, ENSG00000135766, ENSG00000139567, ENSG00000148926, ENSG00000137462, ENSG00000118513, ENSG00000166598, ENSG00000143437, ENSG00000125845, ENSG00000121966, ENSG00000083444, ENSG00000087245, ENSG00000123104, ENSG00000145730, ENSG00000120156, ENSG00000214274, ENSG00000161544, ENSG00000067560, ENSG00000126581, ENSG0000…	4803	183	19333	1.73765	2.53663e-05
	GO:0042493~response to drug	114	1.76881	1.16752e-07	ENSG00000103175, ENSG00000091262, ENSG00000177000, ENSG00000164171, ENSG00000198900, ENSG00000006831, ENSG00000127948, ENSG00000132170, ENSG00000130707, ENSG00000108984, ENSG00000162433, ENSG00000067560, ENSG00000175592, ENSG00000126581, ENSG00000100292, ENSG00000197122, ENSG00000117724, ENSG00000170345, ENSG00000110492, ENSG00000118689, ENSG00000110090, ENSG00000113083, ENSG00000254087, ENSG0000…	4803	293	19333	1.56612	3.03626e-05
	GO:0050729~positive regulation of inflammatory response	54	0.837859	1.38285e-07	ENSG00000068001, ENSG00000099985, ENSG00000103490, ENSG00000245532, ENSG00000173366, ENSG00000164171, ENSG00000111199, ENSG00000137462, ENSG00000144802, ENSG00000163568, ENSG00000162711, ENSG00000186642, ENSG00000164136, ENSG00000106366, ENSG00000136869, ENSG00000213654, ENSG00000121807, ENSG00000110492, ENSG00000196954, ENSG00000137752, ENSG00000137275, ENSG00000188372, ENSG00000207975, ENSG0000…	4803	111	19333	1.9582	3.49047e-05
	GO:0051301~cell division	141	2.18774	1.77299e-07	ENSG00000175063, ENSG00000104147, ENSG00000114904, ENSG00000108106, ENSG00000197771, ENSG00000065135, ENSG00000169220, ENSG00000198901, ENSG00000076382, ENSG00000013810, ENSG00000143479, ENSG00000136098, ENSG00000119408, ENSG00000100106, ENSG00000100865, ENSG00000142945, ENSG00000070831, ENSG00000164611, ENSG00000094804, ENSG00000126581, ENSG00000175470, ENSG00000237649, ENSG00000117724, ENSG0000…	4803	383	19333	1.48186	4.34738e-05
	GO:0045944~positive regulation of transcription from RNA polymerase II promoter	377	5.8495	2.34414e-07	ENSG00000116809, ENSG00000143190, ENSG00000181220, ENSG00000108509, ENSG00000196843, ENSG00000171786, ENSG00000197019, ENSG00000112561, ENSG00000136535, ENSG00000143995, ENSG00000029153, ENSG00000119888, ENSG00000132170, ENSG00000188786, ENSG00000168374, ENSG00000185155, ENSG00000148400, ENSG00000162711, ENSG00000276043, ENSG00000102401, ENSG00000102882, ENSG00000012048, ENSG00000025800, ENSG0000…	4803	1210	19333	1.25413	5.58817e-05
	GO:0010506~regulation of autophagy	40	0.620636	2.42611e-07	ENSG00000198382, ENSG00000176994, ENSG00000173264, ENSG00000103194, ENSG00000103490, ENSG00000166908, ENSG00000094631, ENSG00000095787, ENSG00000025039, ENSG00000155876, ENSG00000164253, ENSG00000141452, ENSG00000035664, ENSG00000078081, ENSG00000167461, ENSG00000147894, ENSG00000165507, ENSG00000108389, ENSG00000103510, ENSG00000163565, ENSG00000084073, ENSG00000175197, ENSG00000126581, ENSG0000…	4803	74	19333	2.17578	5.62727e-05
	GO:0008360~regulation of cell shape	68	1.05508	2.96592e-07	ENSG00000072422, ENSG00000158769, ENSG00000073712, ENSG00000132970, ENSG00000176438, ENSG00000082397, ENSG00000169860, ENSG00000149930, ENSG00000119729, ENSG00000100345, ENSG00000188305, ENSG00000160255, ENSG00000095739, ENSG00000067560, ENSG00000112715, ENSG00000147065, ENSG00000076356, ENSG00000128283, ENSG00000136541, ENSG00000105707, ENSG00000112276, ENSG00000139132, ENSG00000149925, ENSG0000…	4803	154	19333	1.77736	6.6983e-05
	GO:0001525~angiogenesis	100	1.55159	3.13357e-07	ENSG00000182718, ENSG00000151651, ENSG00000135048, ENSG00000138798, ENSG00000171812, ENSG00000143995, ENSG00000079385, ENSG00000165025, ENSG00000136011, ENSG00000128917, ENSG00000100345, ENSG00000255346, ENSG00000123342, ENSG00000169504, ENSG00000112715, ENSG00000100292, ENSG00000196712, ENSG00000157227, ENSG00000140199, ENSG00000100219, ENSG00000125779, ENSG00000166086, ENSG00000163251, ENSG0000…	4803	253	19333	1.59099	6.89547e-05
	GO:0050790~regulation of catalytic activity	138	2.14119	3.52172e-07	ENSG00000134516, ENSG00000173281, ENSG00000182957, ENSG00000175220, ENSG00000031081, ENSG00000175984, ENSG00000138835, ENSG00000064601, ENSG00000132694, ENSG00000004777, ENSG00000170456, ENSG00000119522, ENSG00000035681, ENSG00000055332, ENSG00000160013, ENSG00000128512, ENSG00000188827, ENSG00000101310, ENSG00000108344, ENSG00000164733, ENSG00000198053, ENSG00000126581, ENSG00000175470, ENSG0000…	4803	377	19333	1.47341	7.55585e-05
	GO:0032760~positive regulation of tumor necrosis factor production	52	0.806827	3.65086e-07	ENSG00000149177, ENSG00000103490, ENSG00000172232, ENSG00000027697, ENSG00000196843, ENSG00000204592, ENSG00000118113, ENSG00000137462, ENSG00000165025, ENSG00000168610, ENSG00000167207, ENSG00000127666, ENSG00000184988, ENSG00000136869, ENSG00000121807, ENSG00000204305, ENSG00000011600, ENSG00000170458, ENSG00000137275, ENSG00000207736, ENSG00000120885, ENSG00000010671, ENSG00000088888, ENSG0000…	4803	108	19333	1.93806	7.64188e-05
	GO:0045766~positive regulation of angiogenesis	71	1.10163	3.94774e-07	ENSG00000074842, ENSG00000006638, ENSG00000175344, ENSG00000019991, ENSG00000103811, ENSG00000106804, ENSG00000171860, ENSG00000173801, ENSG00000115310, ENSG00000004776, ENSG00000139567, ENSG00000148926, ENSG00000116044, ENSG00000167323, ENSG00000185591, ENSG00000168610, ENSG00000126458, ENSG00000160255, ENSG00000184304, ENSG00000120156, ENSG00000012048, ENSG00000106366, ENSG00000112715, ENSG0000…	4803	164	19333	1.74261	8.06655e-05
	GO:0030335~positive regulation of cell migration	103	1.59814	4.2713e-07	ENSG00000073712, ENSG00000179820, ENSG00000019991, ENSG00000167680, ENSG00000065534, ENSG00000138798, ENSG00000141298, ENSG00000164850, ENSG00000185033, ENSG00000008294, ENSG00000100985, ENSG00000121966, ENSG00000185950, ENSG00000148400, ENSG00000070831, ENSG00000067560, ENSG00000112715, ENSG00000240498, ENSG00000012171, ENSG00000110492, ENSG00000111186, ENSG00000157227, ENSG00000233608, ENSG0000…	4803	264	19333	1.57043	8.52473e-05
	GO:0007040~lysosome organization	31	0.480993	4.50728e-07	ENSG00000051009, ENSG00000072121, ENSG00000049860, ENSG00000177628, ENSG00000168172, ENSG00000112561, ENSG00000095066, ENSG00000113273, ENSG00000283208, ENSG00000143393, ENSG00000149357, ENSG00000177182, ENSG00000188603, ENSG00000104142, ENSG00000165029, ENSG00000132842, ENSG00000126581, ENSG00000188906, ENSG00000261832, ENSG00000171298, ENSG00000069329, ENSG00000030582, ENSG00000162341, ENSG0000…	4803	52	19333	2.39963	8.70229e-05
	GO:0043123~positive regulation of I-kappaB kinase/NF-kappaB signaling	80	1.24127	4.56308e-07	ENSG00000174130, ENSG00000153714, ENSG00000204397, ENSG00000171302, ENSG00000003402, ENSG00000170776, ENSG00000003400, ENSG00000132256, ENSG00000163362, ENSG00000141574, ENSG00000101558, ENSG00000119408, ENSG00000164251, ENSG00000164054, ENSG00000184304, ENSG00000167207, ENSG00000127666, ENSG00000184988, ENSG00000067560, ENSG00000136869, ENSG00000157625, ENSG00000100292, ENSG00000132109, ENSG0000…	4803	192	19333	1.67716	8.70229e-05
	GO:0032757~positive regulation of interleukin-8 production	36	0.558573	5.04726e-07	ENSG00000239998, ENSG00000068001, ENSG00000103490, ENSG00000169129, ENSG00000101916, ENSG00000137462, ENSG00000165025, ENSG00000168610, ENSG00000187554, ENSG00000164251, ENSG00000129988, ENSG00000085265, ENSG00000167207, ENSG00000106366, ENSG00000175197, ENSG00000126262, ENSG00000136869, ENSG00000156575, ENSG00000197561, ENSG00000116815, ENSG00000168040, ENSG00000117525, ENSG00000174125, ENSG0000…	4803	65	19333	2.22934	9.41642e-05
	GO:0071222~cellular response to lipopolysaccharide	80	1.24127	5.86165e-07	ENSG00000240247, ENSG00000006638, ENSG00000146063, ENSG00000103490, ENSG00000104825, ENSG00000172232, ENSG00000131042, ENSG00000204397, ENSG00000196843, ENSG00000189233, ENSG00000109272, ENSG00000034152, ENSG00000162711, ENSG00000130707, ENSG00000100300, ENSG00000168615, ENSG00000103257, ENSG00000167207, ENSG00000127666, ENSG00000106366, ENSG00000165029, ENSG00000067560, ENSG00000136869, ENSG0000…	4803	193	19333	1.66847	0.000107031
	GO:0051607~defense response to virus	93	1.44298	6.31346e-07	ENSG00000185507, ENSG00000240247, ENSG00000178896, ENSG00000187608, ENSG00000068001, ENSG00000146063, ENSG00000241258, ENSG00000103490, ENSG00000137628, ENSG00000169385, ENSG00000172232, ENSG00000181381, ENSG00000173366, ENSG00000132256, ENSG00000101916, ENSG00000137462, ENSG00000164251, ENSG00000055332, ENSG00000163568, ENSG00000084693, ENSG00000163840, ENSG00000163565, ENSG00000127666, ENSG0000…	4803	234	19333	1.59976	0.000112879
	GO:0018105~peptidyl-serine phosphorylation	76	1.17921	8.21081e-07	ENSG00000134318, ENSG00000177169, ENSG00000099308, ENSG00000075413, ENSG00000067992, ENSG00000198586, ENSG00000072062, ENSG00000180370, ENSG00000082701, ENSG00000110422, ENSG00000198900, ENSG00000143479, ENSG00000165025, ENSG00000030110, ENSG00000119408, ENSG00000087088, ENSG00000184304, ENSG00000102882, ENSG00000135932, ENSG00000126583, ENSG00000197122, ENSG00000157540, ENSG00000157106, ENSG0000…	4803	182	19333	1.68085	0.000143807
	GO:1900026~positive regulation of substrate adhesion-dependent cell spreading	27	0.418929	1.39872e-06	ENSG00000073712, ENSG00000111859, ENSG00000179820, ENSG00000099942, ENSG00000150760, ENSG00000136238, ENSG00000166333, ENSG00000092929, ENSG00000100106, ENSG00000153071, ENSG00000259207, ENSG00000070831, ENSG00000147459, ENSG00000163466, ENSG00000079805, ENSG00000158856, ENSG00000167193, ENSG00000110492, ENSG00000179218, ENSG00000157764, ENSG00000197747, ENSG00000196924, ENSG00000169756, ENSG0000…	4803	44	19333	2.47	0.000240076
	GO:0032731~positive regulation of interleukin-1 beta production	35	0.543057	1.77302e-06	ENSG00000174130, ENSG00000239998, ENSG00000103490, ENSG00000243317, ENSG00000172232, ENSG00000175445, ENSG00000249437, ENSG00000170236, ENSG00000163362, ENSG00000101916, ENSG00000229314, ENSG00000163563, ENSG00000168610, ENSG00000164251, ENSG00000163568, ENSG00000162711, ENSG00000096968, ENSG00000142405, ENSG00000187116, ENSG00000103313, ENSG00000167207, ENSG00000163565, ENSG00000184988, ENSG0000…	4803	65	19333	2.16741	0.000298354
	GO:0018108~peptidyl-tyrosine phosphorylation	62	0.961986	2.19385e-06	ENSG00000135605, ENSG00000111679, ENSG00000105639, ENSG00000110422, ENSG00000138798, ENSG00000171105, ENSG00000143479, ENSG00000165025, ENSG00000173517, ENSG00000142186, ENSG00000126934, ENSG00000034152, ENSG00000055332, ENSG00000070759, ENSG00000103653, ENSG00000120156, ENSG00000167207, ENSG00000108984, ENSG00000105397, ENSG00000106123, ENSG00000165304, ENSG00000197122, ENSG00000110931, ENSG0000…	4803	143	19333	1.74519	0.00036207
	GO:0016241~regulation of macroautophagy	31	0.480993	2.28132e-06	ENSG00000047249, ENSG00000177169, ENSG00000094631, ENSG00000155097, ENSG00000113732, ENSG00000072062, ENSG00000177628, ENSG00000131100, ENSG00000117410, ENSG00000172803, ENSG00000147416, ENSG00000188021, ENSG00000033627, ENSG00000126581, ENSG00000154277, ENSG00000131558, ENSG00000106615, ENSG00000069329, ENSG00000111640, ENSG00000159720, ENSG00000178607, ENSG00000176749, ENSG00000114573, ENSG0000…	4803	55	19333	2.26874	0.000369402
	GO:0018107~peptidyl-threonine phosphorylation	37	0.574088	2.33094e-06	ENSG00000134318, ENSG00000177169, ENSG00000135503, ENSG00000173020, ENSG00000072062, ENSG00000082701, ENSG00000110422, ENSG00000112742, ENSG00000170312, ENSG00000143776, ENSG00000143479, ENSG00000072518, ENSG00000163349, ENSG00000149554, ENSG00000147133, ENSG00000164715, ENSG00000184304, ENSG00000183735, ENSG00000100030, ENSG00000064393, ENSG00000188906, ENSG00000105723, ENSG00000198752, ENSG0000…	4803	71	19333	2.09764	0.000370447
	GO:0032456~endocytic recycling	34	0.527541	2.40798e-06	ENSG00000111737, ENSG00000157538, ENSG00000135823, ENSG00000024422, ENSG00000151458, ENSG00000117758, ENSG00000110047, ENSG00000152223, ENSG00000151532, ENSG00000119522, ENSG00000115234, ENSG00000124839, ENSG00000167461, ENSG00000182484, ENSG00000164877, ENSG00000164715, ENSG00000125447, ENSG00000091317, ENSG00000143376, ENSG00000185359, ENSG00000013016, ENSG00000147164, ENSG00000174226, ENSG0000…	4803	63	19333	2.17233	0.000375732
	GO:0043627~response to estrogen	36	0.558573	3.1704e-06	ENSG00000179862, ENSG00000104267, ENSG00000073734, ENSG00000105974, ENSG00000178175, ENSG00000077238, ENSG00000121060, ENSG00000132471, ENSG00000177628, ENSG00000115457, ENSG00000044115, ENSG00000157017, ENSG00000134333, ENSG00000196549, ENSG00000113273, ENSG00000141376, ENSG00000132170, ENSG00000130429, ENSG00000091831, ENSG00000087245, ENSG00000167548, ENSG00000120156, ENSG00000012048, ENSG0000…	4803	69	19333	2.1001	0.000485864
	GO:0016477~cell migration	102	1.58262	3.28528e-06	ENSG00000134516, ENSG00000182957, ENSG00000162704, ENSG00000099942, ENSG00000141968, ENSG00000152229, ENSG00000079385, ENSG00000168374, ENSG00000100985, ENSG00000160255, ENSG00000019995, ENSG00000070831, ENSG00000095739, ENSG00000067560, ENSG00000198053, ENSG00000179399, ENSG00000155849, ENSG00000067606, ENSG00000082781, ENSG00000051382, ENSG00000102879, ENSG00000166086, ENSG00000102755, ENSG0000…	4803	271	19333	1.51502	0.000494636
	GO:1903955~positive regulation of protein targeting to mitochondrion	21	0.325834	3.44887e-06	ENSG00000092098, ENSG00000204390, ENSG00000173210, ENSG00000105723, ENSG00000128340, ENSG00000158828, ENSG00000115317, ENSG00000213625, ENSG00000175224, ENSG00000198911, ENSG00000132356, ENSG00000097033, ENSG00000116574, ENSG00000086758, ENSG00000160087, ENSG00000185651, ENSG00000163251, ENSG00000164877, ENSG00000109670, ENSG00000141279, ENSG00000163930	4803	31	19333	2.72674	0.000510314
	GO:0001934~positive regulation of protein phosphorylation	83	1.28782	5.27324e-06	ENSG00000129245, ENSG00000134318, ENSG00000074842, ENSG00000151694, ENSG00000175344, ENSG00000182718, ENSG00000099942, ENSG00000019991, ENSG00000154803, ENSG00000135842, ENSG00000171105, ENSG00000006831, ENSG00000164850, ENSG00000125845, ENSG00000169860, ENSG00000100985, ENSG00000153071, ENSG00000120156, ENSG00000102882, ENSG00000112715, ENSG00000047579, ENSG00000172081, ENSG00000095970, ENSG0000…	4803	212	19333	1.5759	0.000767032
	GO:0007265~Ras protein signal transduction	43	0.667184	5.55085e-06	ENSG00000177885, ENSG00000099942, ENSG00000075651, ENSG00000177606, ENSG00000139687, ENSG00000136237, ENSG00000170236, ENSG00000143379, ENSG00000198915, ENSG00000159496, ENSG00000138592, ENSG00000126458, ENSG00000184304, ENSG00000100485, ENSG00000183856, ENSG00000064490, ENSG00000150594, ENSG00000146094, ENSG00000115325, ENSG00000138685, ENSG00000196712, ENSG00000137575, ENSG00000171777, ENSG0000…	4803	90	19333	1.92315	0.000793957
	GO:0010628~positive regulation of gene expression	176	2.7308	5.78411e-06	ENSG00000174130, ENSG00000160404, ENSG00000069974, ENSG00000172232, ENSG00000082701, ENSG00000171148, ENSG00000130396, ENSG00000138798, ENSG00000164850, ENSG00000128918, ENSG00000137462, ENSG00000132170, ENSG00000128917, ENSG00000207546, ENSG00000207821, ENSG00000148400, ENSG00000186642, ENSG00000102882, ENSG00000127666, ENSG00000012048, ENSG00000112715, ENSG00000092067, ENSG00000095970, ENSG0000…	4803	525	19333	1.3494	0.000813758
	GO:0006511~ubiquitin-dependent protein catabolic process	104	1.61365	6.18864e-06	ENSG00000184979, ENSG00000175063, ENSG00000108106, ENSG00000162946, ENSG00000092871, ENSG00000198742, ENSG00000151893, ENSG00000166233, ENSG00000188021, ENSG00000153827, ENSG00000276043, ENSG00000130706, ENSG00000143476, ENSG00000182446, ENSG00000108344, ENSG00000158717, ENSG00000116514, ENSG00000100219, ENSG00000186591, ENSG00000162722, ENSG00000163930, ENSG00000148634, ENSG00000051108, ENSG0000…	4803	281	19333	1.48975	0.000856628
	GO:0031623~receptor internalization	29	0.449961	6.89331e-06	ENSG00000028528, ENSG00000186818, ENSG00000158869, ENSG00000177885, ENSG00000105974, ENSG00000180871, ENSG00000173020, ENSG00000064989, ENSG00000171105, ENSG00000148926, ENSG00000165025, ENSG00000163464, ENSG00000160255, ENSG00000123384, ENSG00000087085, ENSG00000185359, ENSG00000079805, ENSG00000161203, ENSG00000073921, ENSG00000106976, ENSG00000168461, ENSG00000157601, ENSG00000010278, ENSG0000…	4803	52	19333	2.24482	0.000939022
	GO:0032147~activation of protein kinase activity	39	0.60512	9.13523e-06	ENSG00000129465, ENSG00000071054, ENSG00000118193, ENSG00000180370, ENSG00000018280, ENSG00000170412, ENSG00000171105, ENSG00000111291, ENSG00000266173, ENSG00000085741, ENSG00000149930, ENSG00000072518, ENSG00000160551, ENSG00000091436, ENSG00000259207, ENSG00000142961, ENSG00000135439, ENSG00000112715, ENSG00000150594, ENSG00000172081, ENSG00000126562, ENSG00000135932, ENSG00000130766, ENSG0000…	4803	80	19333	1.96228	0.00122498
	GO:0034446~substrate adhesion-dependent cell spreading	31	0.480993	9.54748e-06	ENSG00000073712, ENSG00000118193, ENSG00000049245, ENSG00000169242, ENSG00000172037, ENSG00000115414, ENSG00000136238, ENSG00000135862, ENSG00000166333, ENSG00000173517, ENSG00000164877, ENSG00000106780, ENSG00000259207, ENSG00000120156, ENSG00000067560, ENSG00000077943, ENSG00000197122, ENSG00000092445, ENSG00000157927, ENSG00000149781, ENSG00000153208, ENSG00000196358, ENSG00000138069, ENSG0000…	4803	58	19333	2.1514	0.00126056
	GO:0006342~chromatin silencing	26	0.403413	1.02649e-05	ENSG00000024048, ENSG00000180573, ENSG00000246705, ENSG00000277075, ENSG00000005302, ENSG00000196787, ENSG00000288825, ENSG00000068903, ENSG00000196866, ENSG00000196747, ENSG00000188486, ENSG00000276903, ENSG00000119969, ENSG00000278463, ENSG00000167548, ENSG00000108840, ENSG00000276368, ENSG00000277258, ENSG00000113648, ENSG00000288859, ENSG00000184270, ENSG00000170836, ENSG00000169057, ENSG0000…	4803	45	19333	2.32567	0.00133401
	GO:0030100~regulation of endocytosis	22	0.34135	1.04147e-05	ENSG00000103197, ENSG00000073921, ENSG00000147164, ENSG00000196396, ENSG00000176783, ENSG00000103966, ENSG00000042753, ENSG00000243244, ENSG00000111540, ENSG00000079482, ENSG00000115234, ENSG00000039319, ENSG00000140022, ENSG00000167578, ENSG00000124839, ENSG00000127946, ENSG00000100266, ENSG00000204936, ENSG00000108774, ENSG00000176170, ENSG00000143322, ENSG00000144566	4803	35	19333	2.53012	0.00133401
	GO:0032755~positive regulation of interleukin-6 production	47	0.729247	1.20393e-05	ENSG00000174130, ENSG00000177663, ENSG00000239998, ENSG00000068001, ENSG00000103490, ENSG00000175445, ENSG00000173366, ENSG00000131042, ENSG00000115598, ENSG00000196843, ENSG00000111199, ENSG00000118113, ENSG00000163362, ENSG00000101916, ENSG00000170425, ENSG00000116584, ENSG00000137462, ENSG00000165025, ENSG00000168610, ENSG00000164251, ENSG00000129988, ENSG00000187116, ENSG00000167207, ENSG0000…	4803	104	19333	1.81908	0.00151943
	GO:0019731~antibacterial humoral response	31	0.480993	1.48268e-05	ENSG00000240247, ENSG00000239951, ENSG00000180596, ENSG00000239839, ENSG00000172232, ENSG00000204592, ENSG00000197903, ENSG00000148926, ENSG00000124635, ENSG00000100448, ENSG00000091513, ENSG00000234289, ENSG00000278588, ENSG00000012223, ENSG00000214274, ENSG00000211890, ENSG00000211895, ENSG00000142192, ENSG00000274290, ENSG00000211899, ENSG00000132465, ENSG00000169413, ENSG00000164047, ENSG0000…	4803	59	19333	2.11493	0.00184412
	GO:0010508~positive regulation of autophagy	37	0.574088	1.68238e-05	ENSG00000177169, ENSG00000154803, ENSG00000082701, ENSG00000132274, ENSG00000175224, ENSG00000002330, ENSG00000112561, ENSG00000169084, ENSG00000112343, ENSG00000132356, ENSG00000132256, ENSG00000118217, ENSG00000103313, ENSG00000184304, ENSG00000127666, ENSG00000126581, ENSG00000102096, ENSG00000188906, ENSG00000239920, ENSG00000132109, ENSG00000176641, ENSG00000105723, ENSG00000164938, ENSG0000…	4803	76	19333	1.95963	0.00203355
	GO:0009267~cellular response to starvation	37	0.574088	1.68238e-05	ENSG00000157954, ENSG00000134755, ENSG00000105974, ENSG00000217128, ENSG00000070540, ENSG00000154803, ENSG00000177628, ENSG00000135821, ENSG00000112561, ENSG00000004799, ENSG00000025039, ENSG00000155876, ENSG00000204217, ENSG00000165861, ENSG00000163083, ENSG00000038532, ENSG00000140941, ENSG00000162552, ENSG00000155090, ENSG00000104332, ENSG00000188906, ENSG00000169174, ENSG00000116954, ENSG0000…	4803	76	19333	1.95963	0.00203355
	GO:0002224~toll-like receptor signaling pathway	17	0.26377	1.82746e-05	ENSG00000132842, ENSG00000177189, ENSG00000174130, ENSG00000136869, ENSG00000198001, ENSG00000174123, ENSG00000110057, ENSG00000173366, ENSG00000174125, ENSG00000197943, ENSG00000154589, ENSG00000101916, ENSG00000137462, ENSG00000187554, ENSG00000285082, ENSG00000162889, ENSG00000184216	4803	24	19333	2.85118	0.00215423
	GO:0000045~autophagosome assembly	33	0.512025	1.83243e-05	ENSG00000157954, ENSG00000177169, ENSG00000070540, ENSG00000171100, ENSG00000168010, ENSG00000117758, ENSG00000175224, ENSG00000062716, ENSG00000188282, ENSG00000198925, ENSG00000174437, ENSG00000066739, ENSG00000174903, ENSG00000188021, ENSG00000088833, ENSG00000140941, ENSG00000110719, ENSG00000034713, ENSG00000126581, ENSG00000215114, ENSG00000172780, ENSG00000075785, ENSG00000164938, ENSG0000…	4803	65	19333	2.04356	0.00215423
	GO:0043161~proteasome-mediated ubiquitin-dependent protein catabolic process	81	1.25679	1.9625e-05	ENSG00000101193, ENSG00000092871, ENSG00000118193, ENSG00000171100, ENSG00000198742, ENSG00000119682, ENSG00000082701, ENSG00000119048, ENSG00000100505, ENSG00000116044, ENSG00000086758, ENSG00000153827, ENSG00000145495, ENSG00000130706, ENSG00000156381, ENSG00000109670, ENSG00000163960, ENSG00000143476, ENSG00000108344, ENSG00000175197, ENSG00000197361, ENSG00000215114, ENSG00000154277, ENSG0000…	4803	212	19333	1.53793	0.00227597
	GO:0002755~MyD88-dependent toll-like receptor signaling pathway	16	0.248254	2.24461e-05	ENSG00000174130, ENSG00000136869, ENSG00000198001, ENSG00000174123, ENSG00000090376, ENSG00000173366, ENSG00000174125, ENSG00000150455, ENSG00000134070, ENSG00000101916, ENSG00000172936, ENSG00000145901, ENSG00000137462, ENSG00000010671, ENSG00000187554, ENSG00000184216	4803	22	19333	2.92741	0.00256844
	GO:0043066~negative regulation of apoptotic process	174	2.69977	2.51568e-05	ENSG00000162949, ENSG00000019991, ENSG00000180370, ENSG00000172232, ENSG00000082701, ENSG00000110422, ENSG00000198625, ENSG00000139644, ENSG00000004776, ENSG00000189233, ENSG00000143479, ENSG00000119888, ENSG00000166598, ENSG00000102804, ENSG00000168374, ENSG00000100985, ENSG00000055332, ENSG00000126581, ENSG00000112715, ENSG00000197122, ENSG00000138449, ENSG00000242550, ENSG00000067606, ENSG0000…	4803	530	19333	1.32148	0.00284074
	GO:0043154~negative regulation of cysteine-type endopeptidase activity involved in apoptotic process	34	0.527541	2.91639e-05	ENSG00000051108, ENSG00000177189, ENSG00000128271, ENSG00000217128, ENSG00000019991, ENSG00000204397, ENSG00000137801, ENSG00000249437, ENSG00000132155, ENSG00000240583, ENSG00000117676, ENSG00000078081, ENSG00000127948, ENSG00000089685, ENSG00000233276, ENSG00000015413, ENSG00000129355, ENSG00000112715, ENSG00000135679, ENSG00000197122, ENSG00000175793, ENSG00000135596, ENSG00000134248, ENSG0000…	4803	69	19333	1.98343	0.0031806
	GO:0007229~integrin-mediated signaling pathway	48	0.744763	2.91767e-05	ENSG00000135605, ENSG00000156886, ENSG00000161638, ENSG00000073712, ENSG00000111859, ENSG00000137809, ENSG00000187608, ENSG00000162407, ENSG00000115956, ENSG00000141968, ENSG00000132470, ENSG00000005844, ENSG00000044115, ENSG00000164171, ENSG00000115414, ENSG00000133246, ENSG00000150760, ENSG00000134215, ENSG00000135424, ENSG00000151651, ENSG00000005961, ENSG00000166333, ENSG00000079385, ENSG0000…	4803	110	19333	1.75645	0.0031806
	GO:0007160~cell-matrix adhesion	47	0.729247	2.92784e-05	ENSG00000133800, ENSG00000113916, ENSG00000156886, ENSG00000161638, ENSG00000073712, ENSG00000135404, ENSG00000137809, ENSG00000173083, ENSG00000131626, ENSG00000132470, ENSG00000005844, ENSG00000164171, ENSG00000115414, ENSG00000116962, ENSG00000135424, ENSG00000136238, ENSG00000088827, ENSG00000005961, ENSG00000166333, ENSG00000144668, ENSG00000143537, ENSG00000168036, ENSG00000087303, ENSG0000…	4803	107	19333	1.76808	0.0031806
	GO:0032200~telomere organization	18	0.279286	3.03603e-05	ENSG00000158406, ENSG00000197153, ENSG00000276180, ENSG00000104885, ENSG00000132475, ENSG00000286522, ENSG00000197409, ENSG00000278637, ENSG00000275714, ENSG00000163041, ENSG00000278828, ENSG00000270882, ENSG00000287080, ENSG00000277157, ENSG00000273983, ENSG00000270276, ENSG00000277775, ENSG00000273542	4803	27	19333	2.68346	0.00325691
	GO:0050766~positive regulation of phagocytosis	27	0.418929	3.28822e-05	ENSG00000134516, ENSG00000158869, ENSG00000069974, ENSG00000103490, ENSG00000064687, ENSG00000172232, ENSG00000171049, ENSG00000018280, ENSG00000163661, ENSG00000112041, ENSG00000134470, ENSG00000169223, ENSG00000140545, ENSG00000141316, ENSG00000123384, ENSG00000164136, ENSG00000167207, ENSG00000079805, ENSG00000198053, ENSG00000095970, ENSG00000153208, ENSG00000150337, ENSG00000179218, ENSG0000…	4803	50	19333	2.1736	0.00348389
	GO:0000209~protein polyubiquitination	68	1.05508	3.4969e-05	ENSG00000176871, ENSG00000175063, ENSG00000108106, ENSG00000107854, ENSG00000198742, ENSG00000110344, ENSG00000119682, ENSG00000119048, ENSG00000132256, ENSG00000166233, ENSG00000086758, ENSG00000056586, ENSG00000153827, ENSG00000198060, ENSG00000012048, ENSG00000143476, ENSG00000198373, ENSG00000158717, ENSG00000132109, ENSG00000176641, ENSG00000077721, ENSG00000146373, ENSG00000116514, ENSG0000…	4803	173	19333	1.58216	0.00363598
	GO:0098884~postsynaptic neurotransmitter receptor internalization	11	0.170675	3.51651e-05	ENSG00000197959, ENSG00000085832, ENSG00000183020, ENSG00000106976, ENSG00000196961, ENSG00000042753, ENSG00000183486, ENSG00000006125, ENSG00000079805, ENSG00000161203, ENSG00000157601	4803	12	19333	3.68976	0.00363598
	GO:0000079~regulation of cyclin-dependent protein serine/threonine kinase activity	28	0.434445	3.75847e-05	ENSG00000123080, ENSG00000134057, ENSG00000197019, ENSG00000158402, ENSG00000157456, ENSG00000133101, ENSG00000175305, ENSG00000135083, ENSG00000100526, ENSG00000105173, ENSG00000127564, ENSG00000094804, ENSG00000108465, ENSG00000129355, ENSG00000075624, ENSG00000116717, ENSG00000175793, ENSG00000115649, ENSG00000112576, ENSG00000138646, ENSG00000176749, ENSG00000090061, ENSG00000162063, ENSG0000…	4803	53	19333	2.12652	0.00383991
	GO:0031647~regulation of protein stability	42	0.651668	3.85067e-05	ENSG00000198363, ENSG00000160789, ENSG00000239857, ENSG00000103490, ENSG00000130119, ENSG00000094631, ENSG00000080986, ENSG00000171720, ENSG00000064601, ENSG00000171148, ENSG00000171862, ENSG00000163162, ENSG00000138592, ENSG00000188487, ENSG00000187555, ENSG00000087586, ENSG00000091513, ENSG00000125447, ENSG00000184304, ENSG00000091317, ENSG00000163444, ENSG00000100030, ENSG00000188906, ENSG0000…	4803	93	19333	1.81783	0.00384382
	GO:0009615~response to virus	48	0.744763	3.85189e-05	ENSG00000185507, ENSG00000104365, ENSG00000074800, ENSG00000177663, ENSG00000106367, ENSG00000069399, ENSG00000187608, ENSG00000068001, ENSG00000090376, ENSG00000137628, ENSG00000137965, ENSG00000111335, ENSG00000027697, ENSG00000132274, ENSG00000105939, ENSG00000111331, ENSG00000101916, ENSG00000142089, ENSG00000142166, ENSG00000089127, ENSG00000055332, ENSG00000121966, ENSG00000159110, ENSG0000…	4803	111	19333	1.74062	0.00384382
	GO:0033627~cell adhesion mediated by integrin	23	0.356866	4.28717e-05	ENSG00000156886, ENSG00000161638, ENSG00000151694, ENSG00000132205, ENSG00000137809, ENSG00000077943, ENSG00000138722, ENSG00000132470, ENSG00000005844, ENSG00000164171, ENSG00000135424, ENSG00000005961, ENSG00000144668, ENSG00000082781, ENSG00000169896, ENSG00000166147, ENSG00000182197, ENSG00000160255, ENSG00000138080, ENSG00000140678, ENSG00000259207, ENSG00000168615, ENSG00000090339	4803	40	19333	2.31449	0.00422902
	GO:0097190~apoptotic signaling pathway	36	0.558573	4.61696e-05	ENSG00000129465, ENSG00000105974, ENSG00000172572, ENSG00000128271, ENSG00000249915, ENSG00000003402, ENSG00000003400, ENSG00000163083, ENSG00000030110, ENSG00000168036, ENSG00000127946, ENSG00000087088, ENSG00000106144, ENSG00000162552, ENSG00000127666, ENSG00000277258, ENSG00000165949, ENSG00000165948, ENSG00000105327, ENSG00000197442, ENSG00000112977, ENSG00000137831, ENSG00000196730, ENSG0000…	4803	76	19333	1.90667	0.00445199
	GO:0007059~chromosome segregation	36	0.558573	4.61696e-05	ENSG00000198382, ENSG00000104147, ENSG00000198586, ENSG00000122390, ENSG00000131747, ENSG00000169220, ENSG00000080986, ENSG00000203760, ENSG00000112742, ENSG00000198900, ENSG00000076382, ENSG00000117650, ENSG00000184661, ENSG00000119408, ENSG00000154839, ENSG00000089685, ENSG00000161888, ENSG00000166579, ENSG00000012048, ENSG00000123485, ENSG00000134108, ENSG00000152253, ENSG00000096063, ENSG0000…	4803	76	19333	1.90667	0.00445199
	GO:0007264~small GTPase mediated signal transduction	51	0.791311	4.8049e-05	ENSG00000134516, ENSG00000072422, ENSG00000130158, ENSG00000108309, ENSG00000175220, ENSG00000141968, ENSG00000075651, ENSG00000031081, ENSG00000150760, ENSG00000004777, ENSG00000171700, ENSG00000146426, ENSG00000126858, ENSG00000159496, ENSG00000119729, ENSG00000107099, ENSG00000128512, ENSG00000070831, ENSG00000067560, ENSG00000100292, ENSG00000132669, ENSG00000061938, ENSG00000095370, ENSG0000…	4803	121	19333	1.69657	0.00458174
	GO:0007035~vacuolar acidification	16	0.248254	4.96728e-05	ENSG00000071553, ENSG00000047249, ENSG00000113732, ENSG00000159720, ENSG00000018280, ENSG00000114573, ENSG00000117410, ENSG00000172869, ENSG00000147416, ENSG00000104093, ENSG00000100554, ENSG00000185883, ENSG00000033627, ENSG00000110719, ENSG00000219200, ENSG00000169504	4803	23	19333	2.80013	0.00468452
	GO:0032355~response to estradiol	48	0.744763	5.05259e-05	ENSG00000103175, ENSG00000108821, ENSG00000137869, ENSG00000131183, ENSG00000115457, ENSG00000002330, ENSG00000171862, ENSG00000172379, ENSG00000084676, ENSG00000128918, ENSG00000168610, ENSG00000168036, ENSG00000130429, ENSG00000091831, ENSG00000132906, ENSG00000130707, ENSG00000145730, ENSG00000106462, ENSG00000233276, ENSG00000131711, ENSG00000132646, ENSG00000197461, ENSG00000196792, ENSG0000…	4803	112	19333	1.72508	0.00471319
	GO:0019221~cytokine-mediated signaling pathway	62	0.961986	5.51727e-05	ENSG00000131724, ENSG00000149177, ENSG00000077238, ENSG00000090376, ENSG00000111679, ENSG00000198223, ENSG00000105639, ENSG00000072062, ENSG00000027697, ENSG00000131042, ENSG00000134070, ENSG00000244482, ENSG00000168610, ENSG00000115590, ENSG00000102007, ENSG00000105397, ENSG00000171150, ENSG00000170581, ENSG00000243646, ENSG00000121807, ENSG00000249624, ENSG00000117525, ENSG00000159128, ENSG0000…	4803	156	19333	1.59976	0.00509132
	GO:0043406~positive regulation of MAP kinase activity	37	0.574088	6.62706e-05	ENSG00000069696, ENSG00000105851, ENSG00000140538, ENSG00000141506, ENSG00000138735, ENSG00000137801, ENSG00000151651, ENSG00000170776, ENSG00000138798, ENSG00000171105, ENSG00000166333, ENSG00000163221, ENSG00000102468, ENSG00000145431, ENSG00000103653, ENSG00000168615, ENSG00000167207, ENSG00000106462, ENSG00000108984, ENSG00000136869, ENSG00000112715, ENSG00000150594, ENSG00000188906, ENSG0000…	4803	80	19333	1.86165	0.00605037
	GO:0009410~response to xenobiotic stimulus	88	1.3654	7.03605e-05	ENSG00000091262, ENSG00000151694, ENSG00000108821, ENSG00000006638, ENSG00000069535, ENSG00000128271, ENSG00000177000, ENSG00000177606, ENSG00000164171, ENSG00000198900, ENSG00000119048, ENSG00000157150, ENSG00000030110, ENSG00000147872, ENSG00000087245, ENSG00000130707, ENSG00000100300, ENSG00000145730, ENSG00000107331, ENSG00000233276, ENSG00000108984, ENSG00000100263, ENSG00000067560, ENSG0000…	4803	242	19333	1.46371	0.00635614
	GO:0000278~mitotic cell cycle	61	0.94647	7.14057e-05	ENSG00000114904, ENSG00000019991, ENSG00000111679, ENSG00000243910, ENSG00000169220, ENSG00000171148, ENSG00000177602, ENSG00000119720, ENSG00000117650, ENSG00000118513, ENSG00000136098, ENSG00000154839, ENSG00000126216, ENSG00000188229, ENSG00000127824, ENSG00000177084, ENSG00000094804, ENSG00000163808, ENSG00000175470, ENSG00000156970, ENSG00000117724, ENSG00000070371, ENSG00000130640, ENSG0000…	4803	154	19333	1.59439	0.00638337
	GO:0043525~positive regulation of neuron apoptotic process	31	0.480993	7.33963e-05	ENSG00000068024, ENSG00000099804, ENSG00000128272, ENSG00000165917, ENSG00000105737, ENSG00000177606, ENSG00000173327, ENSG00000118513, ENSG00000168036, ENSG00000087088, ENSG00000148346, ENSG00000153094, ENSG00000132906, ENSG00000106144, ENSG00000070831, ENSG00000101057, ENSG00000067560, ENSG00000175197, ENSG00000101160, ENSG00000105327, ENSG00000105723, ENSG00000130725, ENSG00000142192, ENSG0000…	4803	63	19333	1.98065	0.00649368
	GO:0006096~glycolytic process	24	0.372382	8.35126e-05	ENSG00000074800, ENSG00000105953, ENSG00000067225, ENSG00000111669, ENSG00000164708, ENSG00000078237, ENSG00000159322, ENSG00000159399, ENSG00000111640, ENSG00000168172, ENSG00000172331, ENSG00000181192, ENSG00000095066, ENSG00000156515, ENSG00000134333, ENSG00000171314, ENSG00000123836, ENSG00000149925, ENSG00000137331, ENSG00000160883, ENSG00000102468, ENSG00000105220, ENSG00000102144, ENSG0000…	4803	44	19333	2.19556	0.00731332
	GO:0042593~glucose homeostasis	48	0.744763	8.53258e-05	ENSG00000137509, ENSG00000160867, ENSG00000089060, ENSG00000156026, ENSG00000173064, ENSG00000002330, ENSG00000132376, ENSG00000004799, ENSG00000111199, ENSG00000065615, ENSG00000118432, ENSG00000132356, ENSG00000006831, ENSG00000171105, ENSG00000084734, ENSG00000168610, ENSG00000132170, ENSG00000100504, ENSG00000089127, ENSG00000100644, ENSG00000183671, ENSG00000149577, ENSG00000140443, ENSG0000…	4803	114	19333	1.69482	0.00739663
	GO:0045893~positive regulation of transcription, DNA-templated	225	3.49108	8.82426e-05	ENSG00000120071, ENSG00000175221, ENSG00000104825, ENSG00000112561, ENSG00000029153, ENSG00000132170, ENSG00000148400, ENSG00000012048, ENSG00000100461, ENSG00000128245, ENSG00000075624, ENSG00000197122, ENSG00000072110, ENSG00000110931, ENSG00000110492, ENSG00000170345, ENSG00000186350, ENSG00000147548, ENSG00000118689, ENSG00000188895, ENSG00000165671, ENSG00000109381, ENSG00000131408, ENSG0000…	4803	724	19333	1.25092	0.00757298
	GO:0031663~lipopolysaccharide-mediated signaling pathway	22	0.34135	9.65515e-05	ENSG00000100030, ENSG00000136869, ENSG00000105329, ENSG00000066336, ENSG00000171132, ENSG00000197943, ENSG00000150782, ENSG00000100906, ENSG00000154589, ENSG00000134070, ENSG00000147649, ENSG00000112062, ENSG00000170458, ENSG00000172936, ENSG00000137462, ENSG00000101425, ENSG00000101336, ENSG00000254087, ENSG00000129988, ENSG00000184216, ENSG00000102882, ENSG00000127666	4803	39	19333	2.27062	0.00820401
	GO:0012501~programmed cell death	12	0.186191	0.000107493	ENSG00000198959, ENSG00000137275, ENSG00000131669, ENSG00000067225, ENSG00000166033, ENSG00000169495, ENSG00000115317, ENSG00000147697, ENSG00000113269, ENSG00000105483, ENSG00000197943, ENSG00000198900	4803	15	19333	3.22015	0.0090442
	GO:0000281~mitotic cytokinesis	32	0.496509	0.00011042	ENSG00000111737, ENSG00000134318, ENSG00000137807, ENSG00000178996, ENSG00000072121, ENSG00000137804, ENSG00000112984, ENSG00000178999, ENSG00000166851, ENSG00000134690, ENSG00000145715, ENSG00000138592, ENSG00000124356, ENSG00000138190, ENSG00000044090, ENSG00000089685, ENSG00000161800, ENSG00000090889, ENSG00000180104, ENSG00000131558, ENSG00000135476, ENSG00000067900, ENSG00000170248, ENSG0000…	4803	67	19333	1.92248	0.00915094
	GO:0007568~aging	73	1.13266	0.000110895	ENSG00000091140, ENSG00000115919, ENSG00000177885, ENSG00000149131, ENSG00000105835, ENSG00000115317, ENSG00000177606, ENSG00000044115, ENSG00000171862, ENSG00000118432, ENSG00000077150, ENSG00000005381, ENSG00000148926, ENSG00000116044, ENSG00000168610, ENSG00000145936, ENSG00000030110, ENSG00000169860, ENSG00000160255, ENSG00000087245, ENSG00000130707, ENSG00000100300, ENSG00000164136, ENSG0000…	4803	195	19333	1.50687	0.00915094
	GO:0007596~blood coagulation	39	0.60512	0.000124667	ENSG00000124491, ENSG00000198682, ENSG00000069974, ENSG00000004939, ENSG00000149131, ENSG00000128271, ENSG00000164171, ENSG00000131187, ENSG00000164111, ENSG00000100605, ENSG00000185010, ENSG00000164251, ENSG00000184500, ENSG00000259207, ENSG00000169704, ENSG00000085063, ENSG00000132842, ENSG00000047579, ENSG00000015285, ENSG00000110799, ENSG00000074695, ENSG00000138722, ENSG00000204420, ENSG0000…	4803	88	19333	1.78389	0.0101894
	GO:0032722~positive regulation of chemokine production	24	0.372382	0.000130854	ENSG00000126262, ENSG00000136869, ENSG00000151694, ENSG00000160712, ENSG00000100292, ENSG00000077238, ENSG00000103490, ENSG00000115602, ENSG00000106804, ENSG00000142192, ENSG00000175445, ENSG00000150782, ENSG00000204305, ENSG00000117586, ENSG00000172936, ENSG00000170425, ENSG00000137462, ENSG00000164251, ENSG00000100644, ENSG00000055332, ENSG00000185897, ENSG00000179593, ENSG00000129988, ENSG0000…	4803	45	19333	2.14677	0.0105526
	GO:0030833~regulation of actin filament polymerization	21	0.325834	0.000131569	ENSG00000103187, ENSG00000153310, ENSG00000070610, ENSG00000180353, ENSG00000113758, ENSG00000162704, ENSG00000273749, ENSG00000197872, ENSG00000136279, ENSG00000241553, ENSG00000241685, ENSG00000137478, ENSG00000085733, ENSG00000197948, ENSG00000145715, ENSG00000102879, ENSG00000146122, ENSG00000130429, ENSG00000124126, ENSG00000149564, ENSG00000146376	4803	37	19333	2.28457	0.0105526
	GO:0043065~positive regulation of apoptotic process	113	1.7533	0.000153963	ENSG00000154803, ENSG00000115317, ENSG00000173327, ENSG00000118432, ENSG00000148926, ENSG00000164850, ENSG00000128918, ENSG00000132170, ENSG00000100985, ENSG00000035681, ENSG00000108984, ENSG00000165304, ENSG00000175592, ENSG00000100292, ENSG00000197122, ENSG00000174307, ENSG00000196712, ENSG00000173848, ENSG00000118689, ENSG00000120885, ENSG00000120129, ENSG00000086062, ENSG00000101265, ENSG0000…	4803	332	19333	1.37002	0.0122343
	GO:0032496~response to lipopolysaccharide	61	0.94647	0.000165252	ENSG00000151694, ENSG00000069535, ENSG00000090376, ENSG00000174175, ENSG00000177606, ENSG00000151014, ENSG00000118432, ENSG00000006831, ENSG00000077150, ENSG00000005381, ENSG00000148926, ENSG00000143556, ENSG00000137462, ENSG00000162551, ENSG00000157150, ENSG00000148400, ENSG00000160013, ENSG00000104067, ENSG00000136869, ENSG00000197561, ENSG00000173334, ENSG00000181195, ENSG00000170345, ENSG0000…	4803	158	19333	1.55403	0.013011
	GO:0001774~microglial cell activation	18	0.279286	0.000195797	ENSG00000174130, ENSG00000095970, ENSG00000173372, ENSG00000105835, ENSG00000142192, ENSG00000177606, ENSG00000172232, ENSG00000027697, ENSG00000174125, ENSG00000159128, ENSG00000171049, ENSG00000197405, ENSG00000204305, ENSG00000137462, ENSG00000169896, ENSG00000120885, ENSG00000160255, ENSG00000096968	4803	30	19333	2.41512	0.0152757
	GO:0071456~cellular response to hypoxia	56	0.868891	0.000206907	ENSG00000197930, ENSG00000204397, ENSG00000135766, ENSG00000003402, ENSG00000171862, ENSG00000198625, ENSG00000151651, ENSG00000115310, ENSG00000145936, ENSG00000132170, ENSG00000136492, ENSG00000148400, ENSG00000162433, ENSG00000104332, ENSG00000112715, ENSG00000095970, ENSG00000100292, ENSG00000197122, ENSG00000106638, ENSG00000104419, ENSG00000173531, ENSG00000168140, ENSG00000170345, ENSG0000…	4803	143	19333	1.5763	0.0159971
	GO:0051895~negative regulation of focal adhesion assembly	13	0.201707	0.000214778	ENSG00000158856, ENSG00000112679, ENSG00000197122, ENSG00000137801, ENSG00000171862, ENSG00000139567, ENSG00000157227, ENSG00000047648, ENSG00000110880, ENSG00000141376, ENSG00000168309, ENSG00000123384, ENSG00000164741	4803	18	19333	2.90708	0.0164573
	GO:0002227~innate immune response in mucosa	17	0.26377	0.000264864	ENSG00000240247, ENSG00000180596, ENSG00000239839, ENSG00000169385, ENSG00000274290, ENSG00000197903, ENSG00000164047, ENSG00000124635, ENSG00000169397, ENSG00000273802, ENSG00000234289, ENSG00000277224, ENSG00000278588, ENSG00000184678, ENSG00000167207, ENSG00000012223, ENSG00000164821	4803	28	19333	2.44387	0.0201156
	GO:1901224~positive regulation of NIK/NF-kappaB signaling	32	0.496509	0.000295013	ENSG00000150782, ENSG00000118113, ENSG00000166333, ENSG00000137462, ENSG00000125826, ENSG00000056586, ENSG00000055332, ENSG00000142405, ENSG00000184489, ENSG00000167207, ENSG00000176170, ENSG00000162511, ENSG00000067560, ENSG00000100393, ENSG00000136869, ENSG00000068079, ENSG00000095970, ENSG00000130402, ENSG00000115604, ENSG00000142192, ENSG00000135870, ENSG00000179218, ENSG00000173039, ENSG0000…	4803	70	19333	1.84009	0.0220024
	GO:0032956~regulation of actin cytoskeleton organization	36	0.558573	0.000297399	ENSG00000134318, ENSG00000072422, ENSG00000158769, ENSG00000111859, ENSG00000177105, ENSG00000136238, ENSG00000247596, ENSG00000166333, ENSG00000149930, ENSG00000119729, ENSG00000188305, ENSG00000160551, ENSG00000259207, ENSG00000123384, ENSG00000145730, ENSG00000067560, ENSG00000183856, ENSG00000050327, ENSG00000158856, ENSG00000197461, ENSG00000128340, ENSG00000040341, ENSG00000197046, ENSG0000…	4803	82	19333	1.76716	0.0220024
	GO:0006919~activation of cysteine-type endopeptidase activity involved in apoptotic process	36	0.558573	0.000297399	ENSG00000108405, ENSG00000099968, ENSG00000103490, ENSG00000249915, ENSG00000103811, ENSG00000165280, ENSG00000002330, ENSG00000003402, ENSG00000003400, ENSG00000163220, ENSG00000132170, ENSG00000127946, ENSG00000087088, ENSG00000153094, ENSG00000096968, ENSG00000142405, ENSG00000132906, ENSG00000106144, ENSG00000140464, ENSG00000181634, ENSG00000162511, ENSG00000110911, ENSG00000177076, ENSG0000…	4803	82	19333	1.76716	0.0220024
	GO:0042987~amyloid precursor protein catabolic process	11	0.170675	0.000321109	ENSG00000116133, ENSG00000151694, ENSG00000117362, ENSG00000162736, ENSG00000261832, ENSG00000135074, ENSG00000160179, ENSG00000188603, ENSG00000138613, ENSG00000168615, ENSG00000186318, ENSG00000080815	4803	14	19333	3.16265	0.0235535
	GO:0014068~positive regulation of phosphatidylinositol 3-kinase signaling	36	0.558573	0.000392664	ENSG00000107731, ENSG00000074842, ENSG00000180353, ENSG00000099985, ENSG00000140538, ENSG00000174175, ENSG00000019991, ENSG00000111679, ENSG00000115414, ENSG00000150782, ENSG00000134853, ENSG00000138798, ENSG00000171105, ENSG00000189056, ENSG00000164850, ENSG00000164251, ENSG00000096968, ENSG00000145431, ENSG00000120156, ENSG00000140443, ENSG00000126581, ENSG00000135439, ENSG00000112715, ENSG0000…	4803	83	19333	1.74587	0.0284698
	GO:0060397~JAK-STAT cascade involved in growth hormone signaling pathway	9	0.139643	0.000394768	ENSG00000168610, ENSG00000126561, ENSG00000196396, ENSG00000105639, ENSG00000254087, ENSG00000096968, ENSG00000173757, ENSG00000105397, ENSG00000166888	4803	10	19333	3.62267	0.0284698
	GO:0007095~mitotic G2 DNA damage checkpoint	20	0.310318	0.000460784	ENSG00000105325, ENSG00000159147, ENSG00000170312, ENSG00000158019, ENSG00000087206, ENSG00000184481, ENSG00000166851, ENSG00000137331, ENSG00000081377, ENSG00000149930, ENSG00000092853, ENSG00000140534, ENSG00000160551, ENSG00000149554, ENSG00000135090, ENSG00000012048, ENSG00000143476, ENSG00000124762, ENSG00000104320, ENSG00000108465	4803	37	19333	2.17578	0.0329537
	GO:0006888~ER to Golgi vesicle-mediated transport	51	0.791311	0.000483007	ENSG00000185825, ENSG00000113615, ENSG00000105438, ENSG00000154889, ENSG00000150961, ENSG00000151532, ENSG00000122218, ENSG00000138073, ENSG00000169223, ENSG00000101558, ENSG00000168374, ENSG00000168538, ENSG00000101310, ENSG00000167645, ENSG00000162236, ENSG00000160218, ENSG00000148396, ENSG00000095139, ENSG00000162517, ENSG00000074695, ENSG00000105669, ENSG00000100934, ENSG00000232872, ENSG0000…	4803	131	19333	1.56706	0.0342575
	GO:0042127~regulation of cell proliferation	61	0.94647	0.000520282	ENSG00000151012, ENSG00000101150, ENSG00000077238, ENSG00000095303, ENSG00000177606, ENSG00000171223, ENSG00000173801, ENSG00000187098, ENSG00000168610, ENSG00000100300, ENSG00000140961, ENSG00000112679, ENSG00000170581, ENSG00000134046, ENSG00000104419, ENSG00000116833, ENSG00000116711, ENSG00000204463, ENSG00000265972, ENSG00000120885, ENSG00000138080, ENSG00000182511, ENSG00000140950, ENSG0000…	4803	164	19333	1.49718	0.0363366
	GO:0000086~G2/M transition of mitotic cell cycle	28	0.434445	0.000520788	ENSG00000176155, ENSG00000134057, ENSG00000170312, ENSG00000158402, ENSG00000166851, ENSG00000120539, ENSG00000160014, ENSG00000185630, ENSG00000087586, ENSG00000149554, ENSG00000089685, ENSG00000127564, ENSG00000079805, ENSG00000165304, ENSG00000132688, ENSG00000197361, ENSG00000111206, ENSG00000142192, ENSG00000058091, ENSG00000122966, ENSG00000164045, ENSG00000173846, ENSG00000166483, ENSG0000…	4803	60	19333	1.87842	0.0363366
	GO:0050727~regulation of inflammatory response	43	0.667184	0.00054088	ENSG00000184979, ENSG00000113916, ENSG00000103490, ENSG00000106948, ENSG00000119682, ENSG00000115598, ENSG00000115594, ENSG00000158480, ENSG00000101336, ENSG00000091831, ENSG00000162711, ENSG00000096968, ENSG00000142405, ENSG00000148344, ENSG00000167207, ENSG00000164535, ENSG00000124256, ENSG00000074416, ENSG00000213654, ENSG00000149187, ENSG00000155629, ENSG00000121807, ENSG00000174885, ENSG0000…	4803	106	19333	1.63286	0.0374341
	GO:0006335~DNA replication-dependent nucleosome assembly	18	0.279286	0.000547652	ENSG00000158406, ENSG00000197153, ENSG00000276180, ENSG00000196497, ENSG00000159259, ENSG00000286522, ENSG00000197409, ENSG00000278637, ENSG00000275714, ENSG00000167670, ENSG00000278828, ENSG00000270882, ENSG00000287080, ENSG00000277157, ENSG00000273983, ENSG00000270276, ENSG00000277775, ENSG00000273542	4803	32	19333	2.26417	0.0375996
	GO:0045730~respiratory burst	12	0.186191	0.000585235	ENSG00000165178, ENSG00000158517, ENSG00000165168, ENSG00000196352, ENSG00000128340, ENSG00000116701, ENSG00000100365, ENSG00000136238, ENSG00000018280, ENSG00000051523, ENSG00000272398, ENSG00000171314	4803	17	19333	2.84131	0.0395472
	GO:0042119~neutrophil activation	12	0.186191	0.000585235	ENSG00000005483, ENSG00000164047, ENSG00000156575, ENSG00000180871, ENSG00000100448, ENSG00000186431, ENSG00000115607, ENSG00000164251, ENSG00000163932, ENSG00000124126, ENSG00000164136, ENSG00000150782	4803	17	19333	2.84131	0.0395472
	GO:0034198~cellular response to amino acid starvation	23	0.356866	0.000605854	ENSG00000126581, ENSG00000100030, ENSG00000198198, ENSG00000130766, ENSG00000176641, ENSG00000197442, ENSG00000112977, ENSG00000128272, ENSG00000154803, ENSG00000118162, ENSG00000116954, ENSG00000026103, ENSG00000112561, ENSG00000155876, ENSG00000097033, ENSG00000083750, ENSG00000134294, ENSG00000128829, ENSG00000055332, ENSG00000103148, ENSG00000184304, ENSG00000102882, ENSG00000124762	4803	46	19333	2.0126	0.0403057
	GO:0045071~negative regulation of viral genome replication	23	0.356866	0.000605854	ENSG00000187608, ENSG00000128383, ENSG00000096063, ENSG00000134321, ENSG00000111335, ENSG00000105939, ENSG00000111331, ENSG00000157601, ENSG00000135114, ENSG00000142089, ENSG00000145901, ENSG00000121236, ENSG00000124107, ENSG00000088888, ENSG00000188313, ENSG00000089127, ENSG00000055332, ENSG00000102921, ENSG00000185201, ENSG00000185885, ENSG00000163565, ENSG00000012223, ENSG00000124201	4803	46	19333	2.0126	0.0403057
	GO:0000070~mitotic sister chromatid segregation	19	0.294802	0.000632685	ENSG00000137804, ENSG00000080986, ENSG00000135476, ENSG00000237649, ENSG00000146918, ENSG00000131462, ENSG00000116213, ENSG00000076382, ENSG00000186185, ENSG00000010244, ENSG00000117650, ENSG00000166851, ENSG00000122952, ENSG00000134690, ENSG00000138160, ENSG00000184445, ENSG00000128944, ENSG00000129810, ENSG00000149503	4803	35	19333	2.1851	0.0412635
	GO:0043087~regulation of GTPase activity	38	0.589604	0.000634675	ENSG00000113916, ENSG00000115839, ENSG00000127084, ENSG00000076864, ENSG00000103490, ENSG00000141968, ENSG00000197555, ENSG00000134215, ENSG00000159314, ENSG00000047648, ENSG00000118873, ENSG00000184060, ENSG00000007168, ENSG00000123329, ENSG00000169221, ENSG00000185532, ENSG00000102302, ENSG00000146425, ENSG00000011454, ENSG00000183856, ENSG00000050327, ENSG00000133812, ENSG00000105963, ENSG0000…	4803	91	19333	1.68085	0.0412635
	GO:0034599~cellular response to oxidative stress	38	0.589604	0.000634675	ENSG00000151012, ENSG00000104687, ENSG00000158828, ENSG00000244405, ENSG00000128272, ENSG00000115317, ENSG00000068903, ENSG00000174437, ENSG00000132356, ENSG00000006534, ENSG00000196715, ENSG00000088836, ENSG00000116044, ENSG00000162430, ENSG00000183010, ENSG00000160211, ENSG00000124214, ENSG00000184304, ENSG00000233276, ENSG00000103496, ENSG00000110911, ENSG00000188906, ENSG00000130766, ENSG0000…	4803	91	19333	1.68085	0.0412635
	GO:0001556~oocyte maturation	14	0.217223	0.000650271	ENSG00000172572, ENSG00000071242, ENSG00000134057, ENSG00000100918, ENSG00000083223, ENSG00000118689, ENSG00000149507, ENSG00000248099, ENSG00000100206, ENSG00000120899, ENSG00000071539, ENSG00000101104, ENSG00000164961, ENSG00000214274	4803	22	19333	2.56149	0.0419596
	GO:0005975~carbohydrate metabolic process	63	0.977502	0.000663269	ENSG00000068001, ENSG00000101150, ENSG00000116406, ENSG00000082701, ENSG00000117411, ENSG00000171105, ENSG00000111275, ENSG00000142102, ENSG00000067829, ENSG00000101638, ENSG00000084734, ENSG00000142583, ENSG00000138079, ENSG00000100504, ENSG00000133063, ENSG00000147036, ENSG00000088298, ENSG00000148288, ENSG00000184389, ENSG00000102032, ENSG00000133116, ENSG00000102393, ENSG00000104774, ENSG0000…	4803	172	19333	1.47434	0.0424789
	GO:0006986~response to unfolded protein	26	0.403413	0.000689481	ENSG00000051108, ENSG00000204390, ENSG00000102580, ENSG00000136816, ENSG00000116406, ENSG00000164070, ENSG00000137801, ENSG00000023318, ENSG00000116688, ENSG00000139644, ENSG00000116663, ENSG00000113194, ENSG00000225973, ENSG00000088298, ENSG00000175197, ENSG00000134109, ENSG00000173110, ENSG00000198855, ENSG00000110011, ENSG00000139055, ENSG00000164463, ENSG00000160087, ENSG00000204389, ENSG0000…	4803	55	19333	1.90282	0.0438306
	GO:0006952~defense response	34	0.527541	0.000694882	ENSG00000239998, ENSG00000168394, ENSG00000115415, ENSG00000150048, ENSG00000005381, ENSG00000165168, ENSG00000168610, ENSG00000163083, ENSG00000101439, ENSG00000165682, ENSG00000204577, ENSG00000234745, ENSG00000162711, ENSG00000167207, ENSG00000213088, ENSG00000081041, ENSG00000092067, ENSG00000107745, ENSG00000126561, ENSG00000015285, ENSG00000170581, ENSG00000096006, ENSG00000105609, ENSG0000…	4803	79	19333	1.73236	0.0438491
	GO:0007249~I-kappaB kinase/NF-kappaB signaling	28	0.434445	0.000715392	ENSG00000129465, ENSG00000104365, ENSG00000134318, ENSG00000069399, ENSG00000162924, ENSG00000173366, ENSG00000134070, ENSG00000101916, ENSG00000168036, ENSG00000168256, ENSG00000204498, ENSG00000167207, ENSG00000127666, ENSG00000183735, ENSG00000104856, ENSG00000116539, ENSG00000067900, ENSG00000196535, ENSG00000198933, ENSG00000173039, ENSG00000150455, ENSG00000269335, ENSG00000100906, ENSG0000…	4803	61	19333	1.84763	0.0448138
	GO:0007049~cell cycle	118	1.83088	0.000730741	ENSG00000104147, ENSG00000198586, ENSG00000065135, ENSG00000064961, ENSG00000159259, ENSG00000143479, ENSG00000164850, ENSG00000143514, ENSG00000204710, ENSG00000100106, ENSG00000100865, ENSG00000140525, ENSG00000276043, ENSG00000102882, ENSG00000012048, ENSG00000175197, ENSG00000126581, ENSG00000198176, ENSG00000132109, ENSG00000197122, ENSG00000136144, ENSG00000067208, ENSG00000118046, ENSG0000…	4803	362	19333	1.31208	0.0454436
	GO:0002250~adaptive immune response	143	2.21877	0.000743823	ENSG00000135605, ENSG00000211640, ENSG00000243238, ENSG00000211644, ENSG00000163518, ENSG00000211642, ENSG00000211647, ENSG00000105639, ENSG00000211648, ENSG00000239819, ENSG00000112561, ENSG00000224041, ENSG00000241294, ENSG00000223350, ENSG00000211649, ENSG00000165025, ENSG00000251546, ENSG00000081181, ENSG00000276566, ENSG00000211632, ENSG00000211598, ENSG00000211597, ENSG00000278196, ENSG0000…	4803	451	19333	1.27628	0.0459244
GOTERM_CC_DIRECT	GO:0005829~cytosol	1817	28.1924	2.22793e-63	ENSG00000214357, ENSG00000115839, ENSG00000137628, ENSG00000135441, ENSG00000261582, ENSG00000169228, ENSG00000013810, ENSG00000168374, ENSG00000158560, ENSG00000169221, ENSG00000100345, ENSG00000127824, ENSG00000156381, ENSG00000070831, ENSG00000094804, ENSG00000025800, ENSG00000092621, ENSG00000112312, ENSG00000131095, ENSG00000099256, ENSG00000136305, ENSG00000067208, ENSG00000157227, ENSG0000…	5033	5520	20580	1.34597	2.71585e-60
	GO:0070062~extracellular exosome	843	13.0799	2.57779e-51	ENSG00000115839, ENSG00000288825, ENSG00000005189, ENSG00000171302, ENSG00000101439, ENSG00000169223, ENSG00000168374, ENSG00000100345, ENSG00000127824, ENSG00000156140, ENSG00000091536, ENSG00000070831, ENSG00000115828, ENSG00000113648, ENSG00000092621, ENSG00000136541, ENSG00000168140, ENSG00000159403, ENSG00000171314, ENSG00000172638, ENSG00000170458, ENSG00000101425, ENSG00000163931, ENSG0000…	5033	2219	20580	1.55342	1.57117e-48
	GO:0016020~membrane	1248	19.3638	1.14918e-39	ENSG00000163913, ENSG00000121281, ENSG00000092871, ENSG00000137869, ENSG00000114745, ENSG00000204310, ENSG00000197930, ENSG00000171302, ENSG00000170456, ENSG00000189077, ENSG00000169223, ENSG00000168374, ENSG00000145495, ENSG00000102524, ENSG00000100345, ENSG00000070831, ENSG00000025800, ENSG00000070610, ENSG00000180264, ENSG00000171314, ENSG00000204305, ENSG00000189068, ENSG00000127838, ENSG0000…	5033	3789	20580	1.34682	4.66949e-37
	GO:0005886~plasma membrane	1615	25.0582	2.14497e-31	ENSG00000178175, ENSG00000121281, ENSG00000169220, ENSG00000169228, ENSG00000169223, ENSG00000168374, ENSG00000134590, ENSG00000169221, ENSG00000100345, ENSG00000102524, ENSG00000070831, ENSG00000157227, ENSG00000121297, ENSG00000010319, ENSG00000102996, ENSG00000163932, ENSG00000010318, ENSG00000127831, ENSG00000087274, ENSG00000044574, ENSG00000169242, ENSG00000169241, ENSG00000133246, ENSG0000…	5033	5310	20580	1.24365	6.53678e-29
	GO:0005737~cytoplasm	1637	25.3995	7.13473e-23	ENSG00000115839, ENSG00000163913, ENSG00000137628, ENSG00000169220, ENSG00000013810, ENSG00000147439, ENSG00000168374, ENSG00000158560, ENSG00000100345, ENSG00000102524, ENSG00000127824, ENSG00000070831, ENSG00000094804, ENSG00000025800, ENSG00000159409, ENSG00000112312, ENSG00000131095, ENSG00000135451, ENSG00000157227, ENSG00000131094, ENSG00000163932, ENSG00000100330, ENSG00000123473, ENSG0000…	5033	5593	20580	1.1968	1.73945e-20
	GO:0019814~immunoglobulin complex	70	1.08611	3.41136e-22	ENSG00000211640, ENSG00000239975, ENSG00000243238, ENSG00000211644, ENSG00000211642, ENSG00000211647, ENSG00000211648, ENSG00000239819, ENSG00000224041, ENSG00000241294, ENSG00000223350, ENSG00000211649, ENSG00000228325, ENSG00000251546, ENSG00000239571, ENSG00000276566, ENSG00000211672, ENSG00000211673, ENSG00000211632, ENSG00000211598, ENSG00000211597, ENSG00000278196, ENSG00000211599, ENSG0000…	5033	97	20580	2.95083	6.93075e-20
	GO:0005794~Golgi apparatus	420	6.51668	8.75906e-22	ENSG00000115839, ENSG00000069974, ENSG00000065135, ENSG00000114745, ENSG00000171302, ENSG00000100228, ENSG00000101439, ENSG00000169223, ENSG00000127946, ENSG00000157350, ENSG00000168374, ENSG00000100462, ENSG00000102882, ENSG00000070731, ENSG00000068650, ENSG00000186908, ENSG00000134243, ENSG00000189060, ENSG00000170340, ENSG00000204420, ENSG00000134247, ENSG00000189067, ENSG00000170458, ENSG0000…	5033	1143	20580	1.50252	1.52533e-19
	GO:0005925~focal adhesion	191	2.96354	1.67595e-20	ENSG00000073712, ENSG00000175183, ENSG00000148484, ENSG00000162704, ENSG00000128591, ENSG00000147394, ENSG00000031081, ENSG00000164171, ENSG00000172354, ENSG00000111199, ENSG00000084733, ENSG00000166598, ENSG00000100106, ENSG00000127947, ENSG00000100345, ENSG00000126458, ENSG00000188305, ENSG00000130429, ENSG00000102524, ENSG00000160255, ENSG00000145012, ENSG00000106683, ENSG00000070831, ENSG0000…	5033	425	20580	1.83765	2.55373e-18
	GO:0005765~lysosomal membrane	173	2.68425	8.58044e-20	ENSG00000101152, ENSG00000182718, ENSG00000065135, ENSG00000154803, ENSG00000135441, ENSG00000099785, ENSG00000172354, ENSG00000112561, ENSG00000064601, ENSG00000138798, ENSG00000141452, ENSG00000164695, ENSG00000117298, ENSG00000008294, ENSG00000149577, ENSG00000104142, ENSG00000105223, ENSG00000068650, ENSG00000130724, ENSG00000118162, ENSG00000134243, ENSG00000168140, ENSG00000204386, ENSG0000…	5033	377	20580	1.87639	1.16217e-17
	GO:0035580~specific granule lumen	50	0.775795	1.99021e-19	ENSG00000160209, ENSG00000134516, ENSG00000108424, ENSG00000173083, ENSG00000069974, ENSG00000111679, ENSG00000171302, ENSG00000173801, ENSG00000118113, ENSG00000133063, ENSG00000167925, ENSG00000035403, ENSG00000156575, ENSG00000115828, ENSG00000197561, ENSG00000204386, ENSG00000171236, ENSG00000118520, ENSG00000114098, ENSG00000060971, ENSG00000102837, ENSG00000101425, ENSG00000164821, ENSG0000…	5033	62	20580	3.29759	2.42607e-17
	GO:0005769~early endosome	144	2.23429	3.20423e-17	ENSG00000214357, ENSG00000136813, ENSG00000024422, ENSG00000182718, ENSG00000135441, ENSG00000197535, ENSG00000124839, ENSG00000164850, ENSG00000117298, ENSG00000167202, ENSG00000121966, ENSG00000104142, ENSG00000102882, ENSG00000013016, ENSG00000144566, ENSG00000145016, ENSG00000128641, ENSG00000068650, ENSG00000196396, ENSG00000103966, ENSG00000134243, ENSG00000237649, ENSG00000156931, ENSG0000…	5033	310	20580	1.89941	3.55087e-15
	GO:0035579~specific granule membrane	61	0.94647	5.47996e-17	ENSG00000072786, ENSG00000101152, ENSG00000149177, ENSG00000135926, ENSG00000130150, ENSG00000075651, ENSG00000171860, ENSG00000151651, ENSG00000143753, ENSG00000079385, ENSG00000140284, ENSG00000142583, ENSG00000143119, ENSG00000142185, ENSG00000160255, ENSG00000255587, ENSG00000182885, ENSG00000085063, ENSG00000183019, ENSG00000068650, ENSG00000108219, ENSG00000136026, ENSG00000173930, ENSG0000…	5033	91	20580	2.74099	5.56673e-15
	GO:0030667~secretory granule membrane	64	0.993018	1.24192e-15	ENSG00000175582, ENSG00000162747, ENSG00000069974, ENSG00000179869, ENSG00000169228, ENSG00000084733, ENSG00000137462, ENSG00000123146, ENSG00000109472, ENSG00000123104, ENSG00000033627, ENSG00000155093, ENSG00000145730, ENSG00000067560, ENSG00000180104, ENSG00000128564, ENSG00000146094, ENSG00000129450, ENSG00000196352, ENSG00000075785, ENSG00000181031, ENSG00000168461, ENSG00000138246, ENSG0000…	5033	102	20580	2.56565	1.16454e-13
	GO:0035578~azurophil granule lumen	59	0.915438	2.12112e-15	ENSG00000240247, ENSG00000103490, ENSG00000182718, ENSG00000169385, ENSG00000172232, ENSG00000108828, ENSG00000064601, ENSG00000005381, ENSG00000143556, ENSG00000141012, ENSG00000163563, ENSG00000115271, ENSG00000188229, ENSG00000180448, ENSG00000087086, ENSG00000102393, ENSG00000104774, ENSG00000197561, ENSG00000173692, ENSG00000170266, ENSG00000118520, ENSG00000030582, ENSG00000169397, ENSG0000…	5033	91	20580	2.65112	1.84689e-13
	GO:0000139~Golgi membrane	255	3.95656	2.58959e-15	ENSG00000175582, ENSG00000185825, ENSG00000272916, ENSG00000099940, ENSG00000103051, ENSG00000065135, ENSG00000114745, ENSG00000115155, ENSG00000164574, ENSG00000086758, ENSG00000134470, ENSG00000100228, ENSG00000169223, ENSG00000101558, ENSG00000187210, ENSG00000157350, ENSG00000148400, ENSG00000162711, ENSG00000184500, ENSG00000070831, ENSG00000169902, ENSG00000105223, ENSG00000070731, ENSG0000…	5033	670	20580	1.55627	2.10447e-13
	GO:0005764~lysosome	140	2.17223	4.63016e-15	ENSG00000137509, ENSG00000068001, ENSG00000069974, ENSG00000154803, ENSG00000197535, ENSG00000064601, ENSG00000152223, ENSG00000135720, ENSG00000216490, ENSG00000121966, ENSG00000160410, ENSG00000149577, ENSG00000141337, ENSG00000130707, ENSG00000104142, ENSG00000164733, ENSG00000145016, ENSG00000104774, ENSG00000197122, ENSG00000134243, ENSG00000131095, ENSG00000110013, ENSG00000204386, ENSG0000…	5033	312	20580	1.83481	3.5276e-13
	GO:0043231~intracellular membrane-bounded organelle	347	5.38402	5.96433e-15	ENSG00000184979, ENSG00000137509, ENSG00000104147, ENSG00000173281, ENSG00000143190, ENSG00000068400, ENSG00000197930, ENSG00000064601, ENSG00000150961, ENSG00000119522, ENSG00000013810, ENSG00000184060, ENSG00000127948, ENSG00000132170, ENSG00000127946, ENSG00000102524, ENSG00000023171, ENSG00000011198, ENSG00000184985, ENSG00000140365, ENSG00000013016, ENSG00000145016, ENSG00000067560, ENSG0000…	5033	982	20580	1.4449	4.27677e-13
	GO:1904813~ficolin-1-rich granule lumen	71	1.10163	2.35692e-14	ENSG00000023697, ENSG00000108424, ENSG00000162704, ENSG00000103811, ENSG00000171302, ENSG00000173801, ENSG00000134996, ENSG00000086758, ENSG00000163563, ENSG00000101439, ENSG00000100504, ENSG00000100985, ENSG00000085265, ENSG00000146425, ENSG00000035403, ENSG00000160213, ENSG00000106244, ENSG00000108344, ENSG00000164733, ENSG00000110934, ENSG00000135932, ENSG00000115828, ENSG00000170266, ENSG0000…	5033	124	20580	2.34129	1.59616e-12
	GO:0010008~endosome membrane	118	1.83088	1.08714e-13	ENSG00000105355, ENSG00000024422, ENSG00000092871, ENSG00000175220, ENSG00000172350, ENSG00000099785, ENSG00000136379, ENSG00000134070, ENSG00000117298, ENSG00000104142, ENSG00000127666, ENSG00000013016, ENSG00000141971, ENSG00000144566, ENSG00000128641, ENSG00000157625, ENSG00000126581, ENSG00000103966, ENSG00000134243, ENSG00000131374, ENSG00000114331, ENSG00000170458, ENSG00000115020, ENSG0000…	5033	257	20580	1.87745	6.81519e-12
	GO:0048471~perinuclear region of cytoplasm	278	4.31342	1.11816e-13	ENSG00000162946, ENSG00000144283, ENSG00000175220, ENSG00000180370, ENSG00000151014, ENSG00000152223, ENSG00000128918, ENSG00000143514, ENSG00000132170, ENSG00000101558, ENSG00000158560, ENSG00000055332, ENSG00000102524, ENSG00000102886, ENSG00000101310, ENSG00000106682, ENSG00000140368, ENSG00000013016, ENSG00000197122, ENSG00000196154, ENSG00000103966, ENSG00000134243, ENSG00000169231, ENSG0000…	5033	766	20580	1.484	6.81519e-12
	GO:0032991~macromolecular complex	257	3.98759	4.08705e-13	ENSG00000116809, ENSG00000115839, ENSG00000049323, ENSG00000099942, ENSG00000004777, ENSG00000286522, ENSG00000183091, ENSG00000119408, ENSG00000121966, ENSG00000168496, ENSG00000100345, ENSG00000185950, ENSG00000070831, ENSG00000102882, ENSG00000012048, ENSG00000075624, ENSG00000196396, ENSG00000134248, ENSG00000196954, ENSG00000137752, ENSG00000165672, ENSG00000118689, ENSG00000204428, ENSG0000…	5033	703	20580	1.49485	2.37243e-11
	GO:1904724~tertiary granule lumen	40	0.620636	4.91489e-13	ENSG00000158825, ENSG00000104763, ENSG00000110203, ENSG00000273749, ENSG00000111679, ENSG00000103811, ENSG00000136279, ENSG00000008438, ENSG00000064666, ENSG00000137563, ENSG00000171302, ENSG00000118113, ENSG00000138413, ENSG00000163661, ENSG00000229314, ENSG00000035862, ENSG00000126759, ENSG00000101439, ENSG00000133063, ENSG00000116260, ENSG00000100985, ENSG00000185432, ENSG00000170909, ENSG0000…	5033	55	20580	2.97383	2.7233e-11
	GO:0031410~cytoplasmic vesicle	139	2.15671	5.4271e-13	ENSG00000175582, ENSG00000134755, ENSG00000136813, ENSG00000068001, ENSG00000172350, ENSG00000180251, ENSG00000099785, ENSG00000111199, ENSG00000119522, ENSG00000188021, ENSG00000154917, ENSG00000159496, ENSG00000136250, ENSG00000121966, ENSG00000054523, ENSG00000156381, ENSG00000126214, ENSG00000132589, ENSG00000067560, ENSG00000131653, ENSG00000132109, ENSG00000111348, ENSG00000123191, ENSG0000…	5033	325	20580	1.74884	2.87636e-11
	GO:0005783~endoplasmic reticulum	384	5.95811	9.43029e-13	ENSG00000185825, ENSG00000143190, ENSG00000162946, ENSG00000137869, ENSG00000197930, ENSG00000204310, ENSG00000135324, ENSG00000196715, ENSG00000127948, ENSG00000101439, ENSG00000101558, ENSG00000145495, ENSG00000102886, ENSG00000162711, ENSG00000123104, ENSG00000101310, ENSG00000182446, ENSG00000068650, ENSG00000103966, ENSG00000204420, ENSG00000170345, ENSG00000196954, ENSG00000174938, ENSG0000…	5033	1144	20580	1.37254	4.7898e-11
	GO:0042571~immunoglobulin complex, circulating	55	0.853375	1.37895e-12	ENSG00000211962, ENSG00000211685, ENSG00000211966, ENSG00000211967, ENSG00000211964, ENSG00000211965, ENSG00000281990, ENSG00000282122, ENSG00000211968, ENSG00000225698, ENSG00000128322, ENSG00000211951, ENSG00000211677, ENSG00000211952, ENSG00000211950, ENSG00000211955, ENSG00000211956, ENSG00000211679, ENSG00000282651, ENSG00000211959, ENSG00000224373, ENSG00000224650, ENSG00000222037, ENSG0000…	5033	91	20580	2.47138	6.72376e-11
	GO:0005789~endoplasmic reticulum membrane	372	5.77192	1.62762e-12	ENSG00000175582, ENSG00000185825, ENSG00000151012, ENSG00000134910, ENSG00000128595, ENSG00000115839, ENSG00000172197, ENSG00000137869, ENSG00000065135, ENSG00000197930, ENSG00000204310, ENSG00000175224, ENSG00000171302, ENSG00000138279, ENSG00000150961, ENSG00000135324, ENSG00000196715, ENSG00000143753, ENSG00000115155, ENSG00000134470, ENSG00000127948, ENSG00000169223, ENSG00000101558, ENSG0000…	5033	1106	20580	1.37533	7.63103e-11
	GO:0090575~RNA polymerase II transcription factor complex	66	1.02405	6.89744e-12	ENSG00000143190, ENSG00000068001, ENSG00000182718, ENSG00000213347, ENSG00000128272, ENSG00000177606, ENSG00000171223, ENSG00000007968, ENSG00000170653, ENSG00000112242, ENSG00000140044, ENSG00000116044, ENSG00000118513, ENSG00000143437, ENSG00000168610, ENSG00000132170, ENSG00000151090, ENSG00000185630, ENSG00000064490, ENSG00000175197, ENSG00000175592, ENSG00000092067, ENSG00000198176, ENSG0000…	5033	122	20580	2.21209	3.03506e-10
	GO:0035577~azurophil granule membrane	40	0.620636	6.97142e-12	ENSG00000137509, ENSG00000101152, ENSG00000135404, ENSG00000099940, ENSG00000105514, ENSG00000085719, ENSG00000172232, ENSG00000171860, ENSG00000058063, ENSG00000179869, ENSG00000008394, ENSG00000101558, ENSG00000164713, ENSG00000149357, ENSG00000255587, ENSG00000185896, ENSG00000214078, ENSG00000091317, ENSG00000148248, ENSG00000100284, ENSG00000162736, ENSG00000171051, ENSG00000148175, ENSG0000…	5033	58	20580	2.82001	3.03506e-10
	GO:0005768~endosome	133	2.06362	1.19089e-11	ENSG00000102362, ENSG00000105355, ENSG00000177885, ENSG00000105514, ENSG00000162704, ENSG00000122490, ENSG00000182718, ENSG00000105639, ENSG00000173442, ENSG00000151532, ENSG00000169228, ENSG00000124839, ENSG00000117298, ENSG00000084733, ENSG00000134470, ENSG00000104142, ENSG00000165029, ENSG00000144566, ENSG00000145016, ENSG00000132589, ENSG00000067560, ENSG00000126581, ENSG00000172007, ENSG0000…	5033	318	20580	1.71018	5.00583e-10
	GO:0101003~ficolin-1-rich granule membrane	41	0.636152	1.26597e-11	ENSG00000137509, ENSG00000158869, ENSG00000131504, ENSG00000127481, ENSG00000131042, ENSG00000171049, ENSG00000018280, ENSG00000151651, ENSG00000136238, ENSG00000254415, ENSG00000142185, ENSG00000149357, ENSG00000160255, ENSG00000185896, ENSG00000033627, ENSG00000155093, ENSG00000110719, ENSG00000160796, ENSG00000067560, ENSG00000198053, ENSG00000146094, ENSG00000196352, ENSG00000171051, ENSG0000…	5033	61	20580	2.74835	5.14407e-10
	GO:0070821~tertiary granule membrane	46	0.713732	1.60125e-11	ENSG00000158869, ENSG00000092531, ENSG00000127481, ENSG00000075651, ENSG00000131042, ENSG00000171049, ENSG00000018280, ENSG00000151651, ENSG00000254415, ENSG00000079385, ENSG00000248385, ENSG00000123728, ENSG00000165168, ENSG00000143119, ENSG00000142185, ENSG00000160255, ENSG00000204936, ENSG00000104043, ENSG00000085063, ENSG00000160796, ENSG00000183019, ENSG00000198053, ENSG00000068650, ENSG0000…	5033	73	20580	2.57664	6.29652e-10
	GO:0000786~nucleosome	71	1.10163	3.4457e-11	ENSG00000158406, ENSG00000180573, ENSG00000246705, ENSG00000288825, ENSG00000286522, ENSG00000080603, ENSG00000083168, ENSG00000197409, ENSG00000137265, ENSG00000124635, ENSG00000275713, ENSG00000275714, ENSG00000163041, ENSG00000278828, ENSG00000168298, ENSG00000278463, ENSG00000234289, ENSG00000278588, ENSG00000277775, ENSG00000276368, ENSG00000075624, ENSG00000113648, ENSG00000189060, ENSG0000…	5033	139	20580	2.08863	1.3126e-09
	GO:0015629~actin cytoskeleton	111	1.72227	8.93149e-11	ENSG00000042493, ENSG00000214357, ENSG00000162704, ENSG00000147394, ENSG00000065534, ENSG00000197535, ENSG00000118432, ENSG00000183091, ENSG00000147439, ENSG00000100106, ENSG00000100345, ENSG00000188305, ENSG00000130429, ENSG00000091536, ENSG00000169504, ENSG00000144566, ENSG00000128641, ENSG00000075624, ENSG00000015285, ENSG00000173210, ENSG00000118162, ENSG00000189060, ENSG00000198736, ENSG0000…	5033	258	20580	1.75923	3.29924e-09
	GO:0030496~midbody	86	1.33437	1.36253e-10	ENSG00000198382, ENSG00000111837, ENSG00000182718, ENSG00000118193, ENSG00000185909, ENSG00000198663, ENSG00000144283, ENSG00000065135, ENSG00000154803, ENSG00000198624, ENSG00000198901, ENSG00000133104, ENSG00000131165, ENSG00000076382, ENSG00000139722, ENSG00000164695, ENSG00000117650, ENSG00000166598, ENSG00000007047, ENSG00000100304, ENSG00000138592, ENSG00000100106, ENSG00000084693, ENSG0000…	5033	185	20580	1.90084	4.88506e-09
	GO:0005576~extracellular region	640	9.93018	4.45487e-10	ENSG00000160404, ENSG00000069974, ENSG00000145491, ENSG00000162704, ENSG00000115956, ENSG00000171302, ENSG00000286522, ENSG00000204315, ENSG00000101439, ENSG00000251546, ENSG00000157350, ENSG00000102524, ENSG00000148400, ENSG00000127824, ENSG00000156140, ENSG00000162711, ENSG00000184500, ENSG00000123342, ENSG00000182326, ENSG00000115828, ENSG00000179399, ENSG00000138722, ENSG00000169231, ENSG0000…	5033	2131	20580	1.22805	1.55157e-08
	GO:0030670~phagocytic vesicle membrane	44	0.6827	6.61807e-10	ENSG00000174130, ENSG00000092531, ENSG00000155099, ENSG00000049245, ENSG00000113732, ENSG00000168394, ENSG00000018280, ENSG00000204592, ENSG00000117410, ENSG00000084733, ENSG00000137462, ENSG00000165168, ENSG00000138772, ENSG00000167461, ENSG00000234745, ENSG00000204632, ENSG00000033627, ENSG00000167705, ENSG00000110719, ENSG00000109113, ENSG00000079805, ENSG00000103496, ENSG00000144566, ENSG0000…	5033	74	20580	2.4313	2.24095e-08
	GO:0005770~late endosome	71	1.10163	2.46986e-09	ENSG00000170091, ENSG00000198382, ENSG00000078808, ENSG00000136813, ENSG00000069974, ENSG00000171100, ENSG00000197535, ENSG00000134313, ENSG00000135720, ENSG00000171105, ENSG00000126934, ENSG00000121966, ENSG00000104142, ENSG00000102882, ENSG00000074319, ENSG00000145016, ENSG00000175197, ENSG00000136868, ENSG00000076513, ENSG00000053918, ENSG00000197122, ENSG00000123191, ENSG00000075785, ENSG0000…	5033	150	20580	1.93547	8.13719e-08
	GO:0005654~nucleoplasm	1113	17.2692	3.14469e-09	ENSG00000178175, ENSG00000092871, ENSG00000077238, ENSG00000196843, ENSG00000112561, ENSG00000189079, ENSG00000100109, ENSG00000029153, ENSG00000168137, ENSG00000132170, ENSG00000177084, ENSG00000182446, ENSG00000094804, ENSG00000145016, ENSG00000025800, ENSG00000113648, ENSG00000189060, ENSG00000112312, ENSG00000189067, ENSG00000109381, ENSG00000121297, ENSG00000163931, ENSG00000128923, ENSG0000…	5033	3960	20580	1.14926	1.00534e-07
	GO:0072562~blood microparticle	69	1.0706	3.21755e-09	ENSG00000073754, ENSG00000204390, ENSG00000239975, ENSG00000068400, ENSG00000243238, ENSG00000004939, ENSG00000149131, ENSG00000211648, ENSG00000173369, ENSG00000184500, ENSG00000182326, ENSG00000075624, ENSG00000211598, ENSG00000147065, ENSG00000211677, ENSG00000211679, ENSG00000159403, ENSG00000117601, ENSG00000242076, ENSG00000132465, ENSG00000139178, ENSG00000120885, ENSG00000204389, ENSG0000…	5033	145	20580	1.94581	1.00534e-07
	GO:0045121~membrane raft	105	1.62917	3.2989e-09	ENSG00000174130, ENSG00000179820, ENSG00000068001, ENSG00000182718, ENSG00000065135, ENSG00000171700, ENSG00000118432, ENSG00000137462, ENSG00000168497, ENSG00000276289, ENSG00000165029, ENSG00000144566, ENSG00000197122, ENSG00000113763, ENSG00000067606, ENSG00000170458, ENSG00000115020, ENSG00000010671, ENSG00000145362, ENSG00000254087, ENSG00000187446, ENSG00000108576, ENSG00000164741, ENSG0000…	5033	253	20580	1.69702	1.00534e-07
	GO:0009986~cell surface	222	3.44453	5.40144e-09	ENSG00000151012, ENSG00000149177, ENSG00000119888, ENSG00000134470, ENSG00000169223, ENSG00000121966, ENSG00000148400, ENSG00000105352, ENSG00000130202, ENSG00000179399, ENSG00000134243, ENSG00000168140, ENSG00000175356, ENSG00000134247, ENSG00000003436, ENSG00000204305, ENSG00000120885, ENSG00000101307, ENSG00000187323, ENSG00000155719, ENSG00000137076, ENSG00000163251, ENSG00000140479, ENSG0000…	5033	642	20580	1.41396	1.60594e-07
	GO:0034774~secretory granule lumen	57	0.884407	1.45125e-08	ENSG00000160209, ENSG00000021355, ENSG00000023697, ENSG00000103490, ENSG00000162704, ENSG00000103811, ENSG00000134996, ENSG00000086758, ENSG00000100504, ENSG00000167925, ENSG00000085265, ENSG00000180448, ENSG00000146425, ENSG00000035403, ENSG00000160213, ENSG00000108344, ENSG00000110934, ENSG00000135932, ENSG00000171314, ENSG00000149925, ENSG00000012779, ENSG00000121053, ENSG00000105220, ENSG0000…	5033	115	20580	2.02673	4.21208e-07
	GO:0042470~melanosome	53	0.822343	1.51815e-08	ENSG00000042493, ENSG00000101152, ENSG00000128595, ENSG00000135404, ENSG00000069974, ENSG00000182718, ENSG00000197535, ENSG00000166794, ENSG00000124839, ENSG00000166598, ENSG00000033627, ENSG00000143870, ENSG00000164733, ENSG00000144566, ENSG00000115902, ENSG00000114698, ENSG00000118242, ENSG00000137312, ENSG00000111540, ENSG00000157227, ENSG00000137474, ENSG00000133392, ENSG00000185664, ENSG0000…	5033	104	20580	2.08382	4.30379e-07
	GO:0012505~endomembrane system	65	1.00853	6.10766e-08	ENSG00000175582, ENSG00000135604, ENSG00000128271, ENSG00000130150, ENSG00000131165, ENSG00000133069, ENSG00000169228, ENSG00000124839, ENSG00000154917, ENSG00000101236, ENSG00000101310, ENSG00000219200, ENSG00000103496, ENSG00000162236, ENSG00000144566, ENSG00000104853, ENSG00000105701, ENSG00000100290, ENSG00000128283, ENSG00000168461, ENSG00000197646, ENSG00000133874, ENSG00000111540, ENSG0000…	5033	142	20580	1.87173	1.6921e-06
	GO:0002102~podosome	23	0.356866	6.26892e-08	ENSG00000050327, ENSG00000042493, ENSG00000110934, ENSG00000071127, ENSG00000197122, ENSG00000197321, ENSG00000149781, ENSG00000136279, ENSG00000167460, ENSG00000136167, ENSG00000153317, ENSG00000151651, ENSG00000148180, ENSG00000116574, ENSG00000085733, ENSG00000174705, ENSG00000198929, ENSG00000127947, ENSG00000165119, ENSG00000141985, ENSG00000147459, ENSG00000035403, ENSG00000104067	5033	31	20580	3.03378	1.69818e-06
	GO:0005884~actin filament	48	0.744763	7.36105e-08	ENSG00000131504, ENSG00000113758, ENSG00000248905, ENSG00000180353, ENSG00000115935, ENSG00000136279, ENSG00000167460, ENSG00000152229, ENSG00000197535, ENSG00000173366, ENSG00000136238, ENSG00000247596, ENSG00000047648, ENSG00000137460, ENSG00000121742, ENSG00000119729, ENSG00000101336, ENSG00000072518, ENSG00000120156, ENSG00000104142, ENSG00000140368, ENSG00000184009, ENSG00000103187, ENSG0000…	5033	94	20580	2.08801	1.95068e-06
	GO:0001726~ruffle	50	0.775795	1.31416e-07	ENSG00000163719, ENSG00000042493, ENSG00000179820, ENSG00000182718, ENSG00000171100, ENSG00000197535, ENSG00000132376, ENSG00000196923, ENSG00000114541, ENSG00000120318, ENSG00000100345, ENSG00000144566, ENSG00000136869, ENSG00000072110, ENSG00000099331, ENSG00000114331, ENSG00000139132, ENSG00000085733, ENSG00000158195, ENSG00000137076, ENSG00000146376, ENSG00000127831, ENSG00000109466, ENSG0000…	5033	101	20580	2.02426	3.40842e-06
	GO:0031901~early endosome membrane	80	1.24127	1.37683e-07	ENSG00000170091, ENSG00000105875, ENSG00000049245, ENSG00000112367, ENSG00000064687, ENSG00000204592, ENSG00000078081, ENSG00000137261, ENSG00000204632, ENSG00000182484, ENSG00000125447, ENSG00000108389, ENSG00000167208, ENSG00000185359, ENSG00000184985, ENSG00000163840, ENSG00000074319, ENSG00000144566, ENSG00000105223, ENSG00000132549, ENSG00000103966, ENSG00000168461, ENSG00000198019, ENSG0000…	5033	190	20580	1.72169	3.49659e-06
	GO:0098793~presynapse	73	1.13266	2.05019e-07	ENSG00000129245, ENSG00000101152, ENSG00000108306, ENSG00000076944, ENSG00000176994, ENSG00000099940, ENSG00000162946, ENSG00000082701, ENSG00000118432, ENSG00000089818, ENSG00000115155, ENSG00000008056, ENSG00000205726, ENSG00000154917, ENSG00000127946, ENSG00000157152, ENSG00000104142, ENSG00000128245, ENSG00000157823, ENSG00000075624, ENSG00000118160, ENSG00000181031, ENSG00000172007, ENSG0000…	5033	170	20580	1.75587	5.10036e-06
	GO:0030665~clathrin-coated vesicle membrane	24	0.372382	2.84659e-07	ENSG00000132842, ENSG00000071553, ENSG00000100280, ENSG00000047249, ENSG00000129354, ENSG00000155097, ENSG00000049245, ENSG00000136279, ENSG00000159720, ENSG00000131100, ENSG00000114573, ENSG00000119522, ENSG00000089818, ENSG00000117410, ENSG00000147416, ENSG00000127946, ENSG00000153071, ENSG00000100554, ENSG00000103723, ENSG00000166747, ENSG00000072958, ENSG00000185883, ENSG00000033627, ENSG0000…	5033	35	20580	2.80389	6.94e-06
	GO:0042581~specific granule	13	0.201707	4.55319e-07	ENSG00000076944, ENSG00000092531, ENSG00000096006, ENSG00000151651, ENSG00000116266, ENSG00000122359, ENSG00000102837, ENSG00000138772, ENSG00000164047, ENSG00000109572, ENSG00000012223, ENSG00000166900, ENSG00000103496	5033	13	20580	4.08901	1.0883e-05
	GO:0030027~lamellipodium	79	1.22576	5.09339e-07	ENSG00000042493, ENSG00000182957, ENSG00000162704, ENSG00000065534, ENSG00000031081, ENSG00000044115, ENSG00000132970, ENSG00000111199, ENSG00000247596, ENSG00000146426, ENSG00000205726, ENSG00000120318, ENSG00000163646, ENSG00000106683, ENSG00000143398, ENSG00000140368, ENSG00000146425, ENSG00000103496, ENSG00000067560, ENSG00000132589, ENSG00000075624, ENSG00000173210, ENSG00000099331, ENSG0000…	5033	192	20580	1.68246	1.19401e-05
	GO:0009897~external side of plasma membrane	165	2.56012	6.29868e-07	ENSG00000068001, ENSG00000077238, ENSG00000198223, ENSG00000164171, ENSG00000281990, ENSG00000117298, ENSG00000136011, ENSG00000121966, ENSG00000160255, ENSG00000085265, ENSG00000165029, ENSG00000164733, ENSG00000197646, ENSG00000153029, ENSG00000173578, ENSG00000010278, ENSG00000170458, ENSG00000119535, ENSG00000204428, ENSG00000204421, ENSG00000222037, ENSG00000184451, ENSG00000166527, ENSG0000…	5033	478	20580	1.41148	1.43113e-05
	GO:0098978~glutamatergic synapse	158	2.45151	6.3397e-07	ENSG00000069696, ENSG00000128594, ENSG00000068400, ENSG00000162946, ENSG00000179542, ENSG00000169220, ENSG00000072062, ENSG00000180370, ENSG00000082701, ENSG00000153317, ENSG00000132970, ENSG00000067715, ENSG00000115310, ENSG00000169181, ENSG00000118432, ENSG00000111110, ENSG00000136379, ENSG00000124839, ENSG00000185033, ENSG00000127946, ENSG00000168374, ENSG00000169860, ENSG00000070831, ENSG0000…	5033	454	20580	1.42305	1.43113e-05
	GO:0031093~platelet alpha granule lumen	36	0.558573	8.81709e-07	ENSG00000124491, ENSG00000153310, ENSG00000163737, ENSG00000149131, ENSG00000019991, ENSG00000172432, ENSG00000137801, ENSG00000115414, ENSG00000138798, ENSG00000229314, ENSG00000185010, ENSG00000116260, ENSG00000184500, ENSG00000102265, ENSG00000106366, ENSG00000112715, ENSG00000130402, ENSG00000197461, ENSG00000072110, ENSG00000110799, ENSG00000149781, ENSG00000105329, ENSG00000198113, ENSG0000…	5033	67	20580	2.19708	1.91929e-05
	GO:0030139~endocytic vesicle	36	0.558573	8.81709e-07	ENSG00000136813, ENSG00000024422, ENSG00000068001, ENSG00000147010, ENSG00000075399, ENSG00000174791, ENSG00000075651, ENSG00000110047, ENSG00000064547, ENSG00000169228, ENSG00000124839, ENSG00000187994, ENSG00000186188, ENSG00000091513, ENSG00000176170, ENSG00000165029, ENSG00000144566, ENSG00000013016, ENSG00000132589, ENSG00000135636, ENSG00000132669, ENSG00000129493, ENSG00000103966, ENSG0000…	5033	67	20580	2.19708	1.91929e-05
	GO:0005811~lipid particle	49	0.760279	1.12843e-06	ENSG00000105355, ENSG00000185825, ENSG00000115839, ENSG00000068366, ENSG00000182718, ENSG00000112367, ENSG00000133104, ENSG00000066739, ENSG00000165861, ENSG00000013297, ENSG00000147872, ENSG00000123983, ENSG00000185432, ENSG00000011198, ENSG00000143595, ENSG00000197562, ENSG00000075785, ENSG00000136026, ENSG00000134321, ENSG00000099377, ENSG00000175826, ENSG00000182035, ENSG00000184216, ENSG0000…	5033	104	20580	1.92655	2.41326e-05
	GO:0005788~endoplasmic reticulum lumen	113	1.7533	1.22407e-06	ENSG00000160404, ENSG00000128595, ENSG00000049323, ENSG00000136816, ENSG00000116406, ENSG00000136378, ENSG00000197930, ENSG00000171812, ENSG00000166598, ENSG00000101439, ENSG00000164054, ENSG00000130309, ENSG00000123500, ENSG00000141337, ENSG00000162552, ENSG00000143870, ENSG00000102882, ENSG00000108219, ENSG00000136827, ENSG00000136026, ENSG00000181195, ENSG00000198734, ENSG00000197249, ENSG0000…	5033	306	20580	1.50999	2.57267e-05
	GO:0005856~cytoskeleton	181	2.80838	2.30467e-06	ENSG00000111913, ENSG00000135605, ENSG00000134516, ENSG00000151012, ENSG00000073712, ENSG00000135723, ENSG00000197892, ENSG00000128591, ENSG00000144283, ENSG00000115317, ENSG00000105639, ENSG00000073792, ENSG00000152229, ENSG00000132970, ENSG00000198901, ENSG00000152104, ENSG00000168259, ENSG00000082397, ENSG00000008056, ENSG00000141298, ENSG00000143479, ENSG00000084733, ENSG00000100505, ENSG0000…	5033	543	20580	1.363	4.68744e-05
	GO:0005911~cell-cell junction	77	1.19472	2.30719e-06	ENSG00000158769, ENSG00000130830, ENSG00000134755, ENSG00000151694, ENSG00000179820, ENSG00000177885, ENSG00000149177, ENSG00000111679, ENSG00000144283, ENSG00000043462, ENSG00000141968, ENSG00000176834, ENSG00000180370, ENSG00000044115, ENSG00000173801, ENSG00000130396, ENSG00000054282, ENSG00000082397, ENSG00000079385, ENSG00000143119, ENSG00000144847, ENSG00000126934, ENSG00000100266, ENSG0000…	5033	192	20580	1.63986	4.68744e-05
	GO:0033116~endoplasmic reticulum-Golgi intermediate compartment membrane	40	0.620636	4.50571e-06	ENSG00000071553, ENSG00000113719, ENSG00000185825, ENSG00000198382, ENSG00000131446, ENSG00000180398, ENSG00000157837, ENSG00000174871, ENSG00000162407, ENSG00000105438, ENSG00000168394, ENSG00000114745, ENSG00000154889, ENSG00000062716, ENSG00000141551, ENSG00000174903, ENSG00000204872, ENSG00000169223, ENSG00000185010, ENSG00000184840, ENSG00000167645, ENSG00000148248, ENSG00000085063, ENSG0000…	5033	82	20580	1.99464	9.00403e-05
	GO:0031982~vesicle	70	1.08611	6.12307e-06	ENSG00000182718, ENSG00000197535, ENSG00000172354, ENSG00000170412, ENSG00000117298, ENSG00000225697, ENSG00000101439, ENSG00000078081, ENSG00000101558, ENSG00000158560, ENSG00000160014, ENSG00000148288, ENSG00000091536, ENSG00000184389, ENSG00000167207, ENSG00000142347, ENSG00000109113, ENSG00000162236, ENSG00000141971, ENSG00000085063, ENSG00000067560, ENSG00000132589, ENSG00000128641, ENSG0000…	5033	174	20580	1.64501	0.000119535
	GO:0005793~endoplasmic reticulum-Golgi intermediate compartment	39	0.60512	6.1778e-06	ENSG00000113719, ENSG00000074842, ENSG00000136813, ENSG00000243414, ENSG00000105438, ENSG00000044574, ENSG00000139505, ENSG00000154889, ENSG00000115414, ENSG00000023318, ENSG00000104805, ENSG00000158623, ENSG00000136731, ENSG00000081320, ENSG00000142186, ENSG00000007062, ENSG00000154917, ENSG00000204872, ENSG00000169223, ENSG00000184840, ENSG00000143870, ENSG00000143771, ENSG00000182149, ENSG0000…	5033	80	20580	1.99339	0.000119535
	GO:0045335~phagocytic vesicle	35	0.543057	6.87505e-06	ENSG00000198382, ENSG00000135823, ENSG00000049245, ENSG00000117758, ENSG00000026025, ENSG00000173366, ENSG00000148180, ENSG00000197879, ENSG00000179604, ENSG00000116266, ENSG00000122359, ENSG00000167461, ENSG00000109572, ENSG00000070831, ENSG00000167207, ENSG00000184009, ENSG00000109113, ENSG00000184922, ENSG00000165029, ENSG00000144566, ENSG00000156599, ENSG00000126581, ENSG00000197561, ENSG0000…	5033	69	20580	2.07414	0.000130948
	GO:0005802~trans-Golgi network	74	1.14818	1.89832e-05	ENSG00000175582, ENSG00000136935, ENSG00000122490, ENSG00000175264, ENSG00000130270, ENSG00000132376, ENSG00000095066, ENSG00000143952, ENSG00000084733, ENSG00000164850, ENSG00000187210, ENSG00000125447, ENSG00000145730, ENSG00000184304, ENSG00000103496, ENSG00000140564, ENSG00000126581, ENSG00000068650, ENSG00000123191, ENSG00000070371, ENSG00000005893, ENSG00000030582, ENSG00000143545, ENSG0000…	5033	192	20580	1.57597	0.000356007
	GO:0036020~endolysosome membrane	15	0.232739	2.22714e-05	ENSG00000108523, ENSG00000120280, ENSG00000115657, ENSG00000196961, ENSG00000042753, ENSG00000169174, ENSG00000006125, ENSG00000101916, ENSG00000162341, ENSG00000139370, ENSG00000183020, ENSG00000038532, ENSG00000122705, ENSG00000141367, ENSG00000161203	5033	20	20580	3.06676	0.000411347
	GO:0005819~spindle	60	0.930954	2.31576e-05	ENSG00000130479, ENSG00000169220, ENSG00000198901, ENSG00000139687, ENSG00000177602, ENSG00000007168, ENSG00000100304, ENSG00000100345, ENSG00000126216, ENSG00000142945, ENSG00000146425, ENSG00000105146, ENSG00000163808, ENSG00000156970, ENSG00000066279, ENSG00000117724, ENSG00000070371, ENSG00000067208, ENSG00000116871, ENSG00000188175, ENSG00000116670, ENSG00000143702, ENSG00000138160, ENSG0000…	5033	148	20580	1.65771	0.000421331
	GO:0008021~synaptic vesicle	56	0.868891	2.67524e-05	ENSG00000135604, ENSG00000132535, ENSG00000213585, ENSG00000162946, ENSG00000105514, ENSG00000067836, ENSG00000067715, ENSG00000151532, ENSG00000008056, ENSG00000084733, ENSG00000100505, ENSG00000157152, ENSG00000054523, ENSG00000102003, ENSG00000184702, ENSG00000108387, ENSG00000103496, ENSG00000144566, ENSG00000073921, ENSG00000197562, ENSG00000136827, ENSG00000243244, ENSG00000159720, ENSG0000…	5033	136	20580	1.68371	0.000479576
	GO:0043202~lysosomal lumen	43	0.667184	3.53194e-05	ENSG00000107798, ENSG00000170091, ENSG00000181523, ENSG00000104763, ENSG00000173083, ENSG00000151176, ENSG00000049860, ENSG00000169919, ENSG00000177628, ENSG00000196743, ENSG00000064601, ENSG00000113273, ENSG00000141012, ENSG00000216490, ENSG00000054983, ENSG00000185339, ENSG00000105223, ENSG00000102393, ENSG00000104774, ENSG00000131238, ENSG00000179399, ENSG00000171298, ENSG00000170266, ENSG0000…	5033	97	20580	1.81266	0.000623975
	GO:0030426~growth cone	60	0.930954	3.68817e-05	ENSG00000129245, ENSG00000099625, ENSG00000129682, ENSG00000162704, ENSG00000197535, ENSG00000119321, ENSG00000111199, ENSG00000247596, ENSG00000118432, ENSG00000122218, ENSG00000146426, ENSG00000167323, ENSG00000160014, ENSG00000138190, ENSG00000214274, ENSG00000126214, ENSG00000180104, ENSG00000047579, ENSG00000136827, ENSG00000117569, ENSG00000187164, ENSG00000085733, ENSG00000172757, ENSG0000…	5033	150	20580	1.63561	0.000642268
	GO:0000228~nuclear chromosome	28	0.434445	4.2829e-05	ENSG00000164808, ENSG00000158406, ENSG00000197153, ENSG00000276180, ENSG00000131747, ENSG00000177606, ENSG00000132475, ENSG00000198604, ENSG00000198900, ENSG00000286522, ENSG00000197409, ENSG00000275714, ENSG00000163041, ENSG00000278828, ENSG00000101412, ENSG00000089685, ENSG00000270882, ENSG00000277157, ENSG00000277775, ENSG00000113648, ENSG00000010292, ENSG00000051180, ENSG00000278637, ENSG0000…	5033	54	20580	2.12023	0.000735332
	GO:0032587~ruffle membrane	44	0.6827	4.67846e-05	ENSG00000161638, ENSG00000151694, ENSG00000182957, ENSG00000131504, ENSG00000149177, ENSG00000168907, ENSG00000115956, ENSG00000139505, ENSG00000064687, ENSG00000132376, ENSG00000136238, ENSG00000111199, ENSG00000197879, ENSG00000110880, ENSG00000116584, ENSG00000127507, ENSG00000168374, ENSG00000142669, ENSG00000100266, ENSG00000109572, ENSG00000259207, ENSG00000143398, ENSG00000180448, ENSG0000…	5033	101	20580	1.78135	0.000792088
	GO:0030176~integral component of endoplasmic reticulum membrane	52	0.806827	5.01652e-05	ENSG00000134153, ENSG00000078124, ENSG00000115310, ENSG00000140284, ENSG00000167323, ENSG00000138073, ENSG00000145495, ENSG00000125844, ENSG00000108588, ENSG00000105701, ENSG00000106638, ENSG00000198855, ENSG00000164181, ENSG00000174227, ENSG00000065308, ENSG00000164023, ENSG00000100219, ENSG00000176915, ENSG00000204267, ENSG00000182197, ENSG00000113719, ENSG00000198363, ENSG00000044574, ENSG0000…	5033	126	20580	1.68753	0.00083769
	GO:0000776~kinetochore	62	0.961986	5.25597e-05	ENSG00000120071, ENSG00000131165, ENSG00000135720, ENSG00000076382, ENSG00000189079, ENSG00000164695, ENSG00000117650, ENSG00000007168, ENSG00000151725, ENSG00000158560, ENSG00000154839, ENSG00000142945, ENSG00000184900, ENSG00000152253, ENSG00000075624, ENSG00000156970, ENSG00000130724, ENSG00000117724, ENSG00000074054, ENSG00000197724, ENSG00000169679, ENSG00000157020, ENSG00000161036, ENSG0000…	5033	158	20580	1.60455	0.000865815
	GO:0030136~clathrin-coated vesicle	33	0.512025	5.89176e-05	ENSG00000185825, ENSG00000135823, ENSG00000178996, ENSG00000215305, ENSG00000070540, ENSG00000049245, ENSG00000118473, ENSG00000133961, ENSG00000171700, ENSG00000151532, ENSG00000119522, ENSG00000140022, ENSG00000127946, ENSG00000153071, ENSG00000100884, ENSG00000072958, ENSG00000177182, ENSG00000123384, ENSG00000104142, ENSG00000073921, ENSG00000129354, ENSG00000134243, ENSG00000061938, ENSG0000…	5033	69	20580	1.95561	0.000957608
	GO:0031902~late endosome membrane	56	0.868891	6.91155e-05	ENSG00000105875, ENSG00000135404, ENSG00000155099, ENSG00000182718, ENSG00000117859, ENSG00000112367, ENSG00000075651, ENSG00000151532, ENSG00000139722, ENSG00000141452, ENSG00000164695, ENSG00000078081, ENSG00000104142, ENSG00000104341, ENSG00000141971, ENSG00000074319, ENSG00000105223, ENSG00000068697, ENSG00000130724, ENSG00000075785, ENSG00000118242, ENSG00000144909, ENSG00000005893, ENSG0000…	5033	140	20580	1.63561	0.00110858
	GO:0055037~recycling endosome	54	0.837859	7.52061e-05	ENSG00000177169, ENSG00000049245, ENSG00000112367, ENSG00000197535, ENSG00000144843, ENSG00000084733, ENSG00000124839, ENSG00000164850, ENSG00000205726, ENSG00000158560, ENSG00000182484, ENSG00000160179, ENSG00000175471, ENSG00000136868, ENSG00000068650, ENSG00000006740, ENSG00000151445, ENSG00000137478, ENSG00000154710, ENSG00000167578, ENSG00000143545, ENSG00000166444, ENSG00000103769, ENSG0000…	5033	134	20580	1.64781	0.0011906
	GO:0016605~PML body	45	0.698216	7.95102e-05	ENSG00000100084, ENSG00000177302, ENSG00000147174, ENSG00000169220, ENSG00000214717, ENSG00000077454, ENSG00000110422, ENSG00000171862, ENSG00000139687, ENSG00000078043, ENSG00000083168, ENSG00000123405, ENSG00000102921, ENSG00000157450, ENSG00000163349, ENSG00000187555, ENSG00000163625, ENSG00000184900, ENSG00000033800, ENSG00000140464, ENSG00000104320, ENSG00000165887, ENSG00000111802, ENSG0000…	5033	106	20580	1.7359	0.0012426
	GO:0005813~centrosome	176	2.7308	8.57885e-05	ENSG00000069696, ENSG00000136813, ENSG00000244607, ENSG00000099940, ENSG00000162946, ENSG00000176155, ENSG00000065135, ENSG00000169220, ENSG00000154803, ENSG00000072062, ENSG00000082701, ENSG00000134874, ENSG00000173327, ENSG00000095066, ENSG00000135720, ENSG00000167566, ENSG00000158161, ENSG00000188026, ENSG00000100503, ENSG00000168014, ENSG00000119408, ENSG00000160014, ENSG00000126216, ENSG0000…	5033	556	20580	1.29436	0.00132375
	GO:0030424~axon	121	1.87742	9.19492e-05	ENSG00000104267, ENSG00000068400, ENSG00000197892, ENSG00000129682, ENSG00000170571, ENSG00000198742, ENSG00000082701, ENSG00000067836, ENSG00000067715, ENSG00000008056, ENSG00000164850, ENSG00000136098, ENSG00000054523, ENSG00000144566, ENSG00000067560, ENSG00000075624, ENSG00000040341, ENSG00000118160, ENSG00000196712, ENSG00000187164, ENSG00000140199, ENSG00000187323, ENSG00000102879, ENSG0000…	5033	361	20580	1.37056	0.00140108
	GO:0098794~postsynapse	56	0.868891	0.000108094	ENSG00000069696, ENSG00000115839, ENSG00000176994, ENSG00000175344, ENSG00000114867, ENSG00000196961, ENSG00000082701, ENSG00000132970, ENSG00000173369, ENSG00000124839, ENSG00000127946, ENSG00000103496, ENSG00000067560, ENSG00000118160, ENSG00000173372, ENSG00000135298, ENSG00000038382, ENSG00000204305, ENSG00000139574, ENSG00000221823, ENSG00000108405, ENSG00000138814, ENSG00000173020, ENSG0000…	5033	142	20580	1.61257	0.00162674
	GO:0005875~microtubule associated complex	20	0.310318	0.000143519	ENSG00000106665, ENSG00000131711, ENSG00000130479, ENSG00000078018, ENSG00000094631, ENSG00000138107, ENSG00000187164, ENSG00000204843, ENSG00000007168, ENSG00000125746, ENSG00000054523, ENSG00000089159, ENSG00000124214, ENSG00000103313, ENSG00000257365, ENSG00000010017, ENSG00000166963, ENSG00000090889, ENSG00000011454, ENSG00000072803	5033	35	20580	2.33658	0.00213354
	GO:0000407~pre-autophagosomal structure	18	0.279286	0.000159347	ENSG00000157954, ENSG00000126581, ENSG00000177169, ENSG00000070540, ENSG00000117758, ENSG00000175224, ENSG00000062716, ENSG00000197548, ENSG00000196998, ENSG00000284820, ENSG00000198925, ENSG00000141376, ENSG00000066739, ENSG00000165861, ENSG00000188554, ENSG00000161011, ENSG00000141580, ENSG00000125149	5033	30	20580	2.45341	0.00234029
	GO:0051233~spindle midzone	16	0.248254	0.000162624	ENSG00000134108, ENSG00000105146, ENSG00000118193, ENSG00000144283, ENSG00000142192, ENSG00000198624, ENSG00000178999, ENSG00000060069, ENSG00000166851, ENSG00000134690, ENSG00000087586, ENSG00000101367, ENSG00000070831, ENSG00000161800, ENSG00000094804, ENSG00000143862	5033	25	20580	2.61697	0.00235998
	GO:0005874~microtubule	110	1.70675	0.00016634	ENSG00000197892, ENSG00000162946, ENSG00000129682, ENSG00000243910, ENSG00000197653, ENSG00000169220, ENSG00000173327, ENSG00000095066, ENSG00000135720, ENSG00000084731, ENSG00000137460, ENSG00000167323, ENSG00000119408, ENSG00000158560, ENSG00000054523, ENSG00000126216, ENSG00000127824, ENSG00000142945, ENSG00000126214, ENSG00000108465, ENSG00000163808, ENSG00000183914, ENSG00000040341, ENSG0000…	5033	327	20580	1.37551	0.00237492
	GO:0005615~extracellular space	541	8.3941	0.00016755	ENSG00000042493, ENSG00000077238, ENSG00000197930, ENSG00000135441, ENSG00000224041, ENSG00000207948, ENSG00000109272, ENSG00000101439, ENSG00000134470, ENSG00000169223, ENSG00000251546, ENSG00000102524, ENSG00000264607, ENSG00000156140, ENSG00000184500, ENSG00000123342, ENSG00000182326, ENSG00000179399, ENSG00000110013, ENSG00000168140, ENSG00000159403, ENSG00000157227, ENSG00000172638, ENSG0000…	5033	1939	20580	1.14087	0.00237492
	GO:0016324~apical plasma membrane	125	1.93949	0.000172234	ENSG00000111913, ENSG00000091262, ENSG00000068001, ENSG00000069974, ENSG00000180251, ENSG00000196961, ENSG00000119121, ENSG00000111199, ENSG00000079385, ENSG00000124839, ENSG00000119888, ENSG00000169860, ENSG00000148400, ENSG00000163406, ENSG00000143595, ENSG00000276289, ENSG00000164733, ENSG00000109667, ENSG00000163803, ENSG00000173698, ENSG00000172367, ENSG00000186193, ENSG00000114573, ENSG0000…	5033	380	20580	1.34507	0.00241326
	GO:0005741~mitochondrial outer membrane	73	1.13266	0.000273159	ENSG00000068120, ENSG00000177169, ENSG00000213585, ENSG00000068366, ENSG00000069535, ENSG00000243317, ENSG00000158882, ENSG00000108828, ENSG00000116688, ENSG00000133104, ENSG00000205560, ENSG00000118432, ENSG00000225973, ENSG00000151726, ENSG00000126858, ENSG00000030110, ENSG00000143393, ENSG00000123983, ENSG00000087088, ENSG00000186205, ENSG00000186642, ENSG00000102401, ENSG00000130707, ENSG0000…	5033	203	20580	1.47043	0.00378387
	GO:0016323~basolateral plasma membrane	85	1.31885	0.00027848	ENSG00000091262, ENSG00000104267, ENSG00000151012, ENSG00000004939, ENSG00000182718, ENSG00000163959, ENSG00000180251, ENSG00000196961, ENSG00000158887, ENSG00000196517, ENSG00000115155, ENSG00000124839, ENSG00000119888, ENSG00000173638, ENSG00000149418, ENSG00000225697, ENSG00000168135, ENSG00000169860, ENSG00000143595, ENSG00000168615, ENSG00000123384, ENSG00000103257, ENSG00000120156, ENSG0000…	5033	244	20580	1.42445	0.00381424
	GO:0055038~recycling endosome membrane	43	0.667184	0.00030071	ENSG00000111737, ENSG00000073734, ENSG00000135823, ENSG00000024422, ENSG00000178996, ENSG00000068400, ENSG00000092871, ENSG00000049245, ENSG00000117758, ENSG00000110047, ENSG00000136238, ENSG00000198925, ENSG00000058063, ENSG00000204592, ENSG00000137642, ENSG00000136379, ENSG00000084733, ENSG00000124839, ENSG00000123728, ENSG00000120217, ENSG00000167461, ENSG00000234745, ENSG00000204632, ENSG0000…	5033	105	20580	1.67455	0.00407295
	GO:0000922~spindle pole	51	0.791311	0.000327079	ENSG00000124074, ENSG00000144283, ENSG00000169220, ENSG00000139323, ENSG00000198901, ENSG00000013810, ENSG00000117650, ENSG00000100503, ENSG00000119408, ENSG00000158560, ENSG00000160014, ENSG00000126216, ENSG00000094804, ENSG00000127423, ENSG00000075702, ENSG00000136861, ENSG00000117724, ENSG00000269335, ENSG00000130640, ENSG00000008323, ENSG00000173846, ENSG00000138160, ENSG00000103769, ENSG0000…	5033	131	20580	1.59191	0.00438142
	GO:0071735~IgG immunoglobulin complex	9	0.139643	0.000351232	ENSG00000211892, ENSG00000211893, ENSG00000211896, ENSG00000222037, ENSG00000211897, ENSG00000211685, ENSG00000211895, ENSG00000211679, ENSG00000211592	5033	10	20580	3.68011	0.00460378
	GO:0042582~azurophil granule	9	0.139643	0.000351232	ENSG00000005381, ENSG00000122359, ENSG00000076944, ENSG00000092531, ENSG00000079950, ENSG00000049860, ENSG00000172232, ENSG00000164821, ENSG00000166900	5033	10	20580	3.68011	0.00460378
	GO:0030054~cell junction	81	1.25679	0.000361694	ENSG00000042493, ENSG00000158769, ENSG00000101193, ENSG00000073712, ENSG00000130479, ENSG00000132535, ENSG00000197771, ENSG00000105835, ENSG00000144283, ENSG00000172795, ENSG00000064687, ENSG00000064489, ENSG00000044115, ENSG00000130396, ENSG00000115310, ENSG00000095383, ENSG00000082397, ENSG00000079385, ENSG00000216490, ENSG00000143514, ENSG00000121966, ENSG00000013297, ENSG00000188827, ENSG0000…	5033	232	20580	1.42763	0.00469048
	GO:0005905~clathrin-coated pit	29	0.449961	0.000403593	ENSG00000111737, ENSG00000106367, ENSG00000118473, ENSG00000133961, ENSG00000089818, ENSG00000204217, ENSG00000205726, ENSG00000153071, ENSG00000091513, ENSG00000123384, ENSG00000176170, ENSG00000079805, ENSG00000161203, ENSG00000073921, ENSG00000134243, ENSG00000061938, ENSG00000243244, ENSG00000142192, ENSG00000197324, ENSG00000070371, ENSG00000077044, ENSG00000130881, ENSG00000137478, ENSG0000…	5033	63	20580	1.88224	0.00517873
	GO:0031092~platelet alpha granule membrane	12	0.186191	0.000505934	ENSG00000010278, ENSG00000112419, ENSG00000113140, ENSG00000102362, ENSG00000204424, ENSG00000084234, ENSG00000174175, ENSG00000259207, ENSG00000159348, ENSG00000145685, ENSG00000005961, ENSG00000156535	5033	17	20580	2.88636	0.00642431
	GO:0001725~stress fiber	32	0.496509	0.000536973	ENSG00000073712, ENSG00000135723, ENSG00000132912, ENSG00000107438, ENSG00000167460, ENSG00000065534, ENSG00000064666, ENSG00000196923, ENSG00000166333, ENSG00000100345, ENSG00000101335, ENSG00000164877, ENSG00000145012, ENSG00000120156, ENSG00000107796, ENSG00000160999, ENSG00000130402, ENSG00000072110, ENSG00000173210, ENSG00000136167, ENSG00000159840, ENSG00000067606, ENSG00000101608, ENSG0000…	5033	73	20580	1.79244	0.00674814
	GO:0098685~Schaffer collateral - CA1 synapse	43	0.667184	0.00060371	ENSG00000108306, ENSG00000156642, ENSG00000198561, ENSG00000128594, ENSG00000138814, ENSG00000131626, ENSG00000169181, ENSG00000157017, ENSG00000008056, ENSG00000170425, ENSG00000168610, ENSG00000007168, ENSG00000168036, ENSG00000157152, ENSG00000120899, ENSG00000127946, ENSG00000102003, ENSG00000070831, ENSG00000143376, ENSG00000184009, ENSG00000146006, ENSG00000077549, ENSG00000047579, ENSG0000…	5033	108	20580	1.62803	0.00750942
	GO:0030659~cytoplasmic vesicle membrane	50	0.775795	0.000638546	ENSG00000170091, ENSG00000106367, ENSG00000138119, ENSG00000115234, ENSG00000170412, ENSG00000084733, ENSG00000164850, ENSG00000225697, ENSG00000134470, ENSG00000168135, ENSG00000142185, ENSG00000149930, ENSG00000054523, ENSG00000100266, ENSG00000123104, ENSG00000169504, ENSG00000157823, ENSG00000053918, ENSG00000136827, ENSG00000186908, ENSG00000061938, ENSG00000170385, ENSG00000131370, ENSG0000…	5033	131	20580	1.56069	0.0078625
	GO:0000421~autophagosome membrane	25	0.387898	0.000736903	ENSG00000198382, ENSG00000099940, ENSG00000070540, ENSG00000168010, ENSG00000062716, ENSG00000284820, ENSG00000131165, ENSG00000198925, ENSG00000164695, ENSG00000163625, ENSG00000185896, ENSG00000140941, ENSG00000184304, ENSG00000034713, ENSG00000130724, ENSG00000075785, ENSG00000180061, ENSG00000005893, ENSG00000097033, ENSG00000115561, ENSG00000139112, ENSG00000205356, ENSG00000118705, ENSG0000…	5033	53	20580	1.92878	0.00898285
	GO:0090543~Flemming body	19	0.294802	0.000798289	ENSG00000042493, ENSG00000137807, ENSG00000135439, ENSG00000131558, ENSG00000118193, ENSG00000048740, ENSG00000196358, ENSG00000170248, ENSG00000115760, ENSG00000164695, ENSG00000182473, ENSG00000147894, ENSG00000138190, ENSG00000138180, ENSG00000161800, ENSG00000140455, ENSG00000183831, ENSG00000182149, ENSG00000074319	5033	36	20580	2.15809	0.00961193
	GO:0005667~transcription factor complex	80	1.24127	0.000804279	ENSG00000177045, ENSG00000119042, ENSG00000177606, ENSG00000171223, ENSG00000064489, ENSG00000135363, ENSG00000112242, ENSG00000167081, ENSG00000196843, ENSG00000139687, ENSG00000276644, ENSG00000143995, ENSG00000029153, ENSG00000089902, ENSG00000143437, ENSG00000158161, ENSG00000168610, ENSG00000165702, ENSG00000185630, ENSG00000148200, ENSG00000175197, ENSG00000198176, ENSG00000116679, ENSG0000…	5033	234	20580	1.39795	0.00961193
	GO:0005635~nuclear envelope	68	1.05508	0.000988582	ENSG00000108424, ENSG00000110628, ENSG00000160404, ENSG00000107854, ENSG00000136816, ENSG00000138315, ENSG00000138119, ENSG00000108829, ENSG00000067836, ENSG00000115310, ENSG00000176438, ENSG00000171105, ENSG00000061656, ENSG00000164850, ENSG00000205726, ENSG00000007168, ENSG00000186283, ENSG00000087088, ENSG00000167925, ENSG00000102882, ENSG00000131018, ENSG00000182901, ENSG00000165949, ENSG0000…	5033	194	20580	1.43326	0.0116998
	GO:0034663~endoplasmic reticulum chaperone complex	9	0.139643	0.00101024	ENSG00000166794, ENSG00000166598, ENSG00000044574, ENSG00000090520, ENSG00000128228, ENSG00000143870, ENSG00000185624, ENSG00000149428, ENSG00000170476	5033	11	20580	3.34556	0.0117284
	GO:0071162~CMG complex	9	0.139643	0.00101024	ENSG00000073111, ENSG00000181938, ENSG00000076003, ENSG00000166508, ENSG00000131153, ENSG00000104738, ENSG00000101003, ENSG00000093009, ENSG00000147536	5033	11	20580	3.34556	0.0117284
	GO:0030864~cortical actin cytoskeleton	27	0.418929	0.00102059	ENSG00000002834, ENSG00000179820, ENSG00000113758, ENSG00000180353, ENSG00000136279, ENSG00000070182, ENSG00000148180, ENSG00000111199, ENSG00000170776, ENSG00000117394, ENSG00000132589, ENSG00000103187, ENSG00000131236, ENSG00000130402, ENSG00000071127, ENSG00000072110, ENSG00000137312, ENSG00000173898, ENSG00000085733, ENSG00000102879, ENSG00000158352, ENSG00000184113, ENSG00000079337, ENSG0000…	5033	60	20580	1.84006	0.0117368
	GO:0030117~membrane coat	13	0.201707	0.0013616	ENSG00000157823, ENSG00000100280, ENSG00000106976, ENSG00000130724, ENSG00000006125, ENSG00000122218, ENSG00000159082, ENSG00000183020, ENSG00000134262, ENSG00000103723, ENSG00000184432, ENSG00000166747, ENSG00000101421	5033	21	20580	2.53129	0.0155121
	GO:0005871~kinesin complex	24	0.372382	0.00139814	ENSG00000163808, ENSG00000137807, ENSG00000108953, ENSG00000197892, ENSG00000162946, ENSG00000140859, ENSG00000118193, ENSG00000129250, ENSG00000237649, ENSG00000112984, ENSG00000116852, ENSG00000066735, ENSG00000084731, ENSG00000186185, ENSG00000137171, ENSG00000007168, ENSG00000137177, ENSG00000138160, ENSG00000054523, ENSG00000142945, ENSG00000166579, ENSG00000165115, ENSG00000126214, ENSG0000…	5033	52	20580	1.88724	0.0157809
	GO:0005912~adherens junction	62	0.961986	0.00146801	ENSG00000134755, ENSG00000073712, ENSG00000132535, ENSG00000138639, ENSG00000182718, ENSG00000144283, ENSG00000044115, ENSG00000173801, ENSG00000130396, ENSG00000111199, ENSG00000196923, ENSG00000114541, ENSG00000138594, ENSG00000079385, ENSG00000084733, ENSG00000100345, ENSG00000148400, ENSG00000035403, ENSG00000104067, ENSG00000055813, ENSG00000132589, ENSG00000112715, ENSG00000075624, ENSG0000…	5033	176	20580	1.44045	0.0164174
	GO:0005902~microvillus	31	0.480993	0.00161206	ENSG00000104267, ENSG00000068001, ENSG00000214530, ENSG00000197892, ENSG00000131100, ENSG00000134853, ENSG00000197879, ENSG00000176658, ENSG00000147416, ENSG00000007062, ENSG00000163646, ENSG00000187017, ENSG00000120156, ENSG00000142347, ENSG00000169504, ENSG00000128641, ENSG00000188906, ENSG00000197461, ENSG00000147065, ENSG00000131558, ENSG00000105329, ENSG00000114573, ENSG00000008323, ENSG0000…	5033	74	20580	1.71296	0.0177036
	GO:0019898~extrinsic component of membrane	31	0.480993	0.00161206	ENSG00000102362, ENSG00000157954, ENSG00000024422, ENSG00000110203, ENSG00000070540, ENSG00000177628, ENSG00000172232, ENSG00000175224, ENSG00000066739, ENSG00000089169, ENSG00000153094, ENSG00000163625, ENSG00000100266, ENSG00000074416, ENSG00000126581, ENSG00000158517, ENSG00000070610, ENSG00000048707, ENSG00000157343, ENSG00000038382, ENSG00000196998, ENSG00000100934, ENSG00000141580, ENSG0000…	5033	74	20580	1.71296	0.0177036
	GO:0030133~transport vesicle	39	0.60512	0.00176146	ENSG00000105971, ENSG00000105355, ENSG00000103196, ENSG00000160867, ENSG00000105514, ENSG00000105438, ENSG00000213445, ENSG00000049245, ENSG00000138613, ENSG00000137207, ENSG00000131386, ENSG00000158623, ENSG00000122218, ENSG00000174903, ENSG00000101336, ENSG00000184840, ENSG00000148248, ENSG00000085063, ENSG00000087460, ENSG00000162511, ENSG00000134548, ENSG00000128564, ENSG00000053918, ENSG0000…	5033	100	20580	1.59471	0.0191716
	GO:0005634~nucleus	1549	24.0341	0.0025655	ENSG00000178175, ENSG00000169220, ENSG00000196843, ENSG00000158560, ENSG00000100345, ENSG00000094804, ENSG00000025800, ENSG00000159409, ENSG00000113648, ENSG00000112312, ENSG00000067208, ENSG00000157227, ENSG00000127838, ENSG00000121297, ENSG00000163932, ENSG00000010318, ENSG00000143067, ENSG00000087274, ENSG00000163930, ENSG00000044574, ENSG00000196866, ENSG00000204531, ENSG00000172409, ENSG0000…	5033	6007	20580	1.05442	0.0276756
	GO:0005776~autophagosome	31	0.480993	0.00262722	ENSG00000157954, ENSG00000177169, ENSG00000099940, ENSG00000215305, ENSG00000166908, ENSG00000188282, ENSG00000284820, ENSG00000198925, ENSG00000151532, ENSG00000169228, ENSG00000144843, ENSG00000188021, ENSG00000165861, ENSG00000147894, ENSG00000188603, ENSG00000163625, ENSG00000140941, ENSG00000103313, ENSG00000104142, ENSG00000034713, ENSG00000127666, ENSG00000126581, ENSG00000132109, ENSG0000…	5033	76	20580	1.66789	0.0280928
	GO:0008305~integrin complex	15	0.232739	0.0030148	ENSG00000156886, ENSG00000161638, ENSG00000137809, ENSG00000077943, ENSG00000132470, ENSG00000005844, ENSG00000164171, ENSG00000135424, ENSG00000005961, ENSG00000144668, ENSG00000082781, ENSG00000169896, ENSG00000160255, ENSG00000140678, ENSG00000259207	5033	28	20580	2.19054	0.0319569
	GO:0072686~mitotic spindle	50	0.775795	0.00324327	ENSG00000042493, ENSG00000111837, ENSG00000144283, ENSG00000154803, ENSG00000171148, ENSG00000076382, ENSG00000013810, ENSG00000100503, ENSG00000154839, ENSG00000188229, ENSG00000084693, ENSG00000070831, ENSG00000094804, ENSG00000075702, ENSG00000237649, ENSG00000074054, ENSG00000269335, ENSG00000188175, ENSG00000143702, ENSG00000138160, ENSG00000088325, ENSG00000081377, ENSG00000141367, ENSG0000…	5033	140	20580	1.46036	0.0340823
	GO:0030425~dendrite	140	2.17223	0.0033292	ENSG00000108349, ENSG00000069696, ENSG00000068400, ENSG00000069974, ENSG00000129682, ENSG00000169220, ENSG00000197930, ENSG00000082701, ENSG00000067836, ENSG00000119522, ENSG00000008056, ENSG00000124839, ENSG00000164850, ENSG00000100505, ENSG00000100503, ENSG00000169860, ENSG00000054523, ENSG00000078618, ENSG00000144566, ENSG00000126581, ENSG00000126583, ENSG00000196792, ENSG00000118160, ENSG0000…	5033	463	20580	1.23642	0.0344026
	GO:0042995~cell projection	63	0.977502	0.00333019	ENSG00000072422, ENSG00000244607, ENSG00000130479, ENSG00000176994, ENSG00000138639, ENSG00000178695, ENSG00000171862, ENSG00000115310, ENSG00000119522, ENSG00000115155, ENSG00000205726, ENSG00000137462, ENSG00000112041, ENSG00000127947, ENSG00000181418, ENSG00000070831, ENSG00000104341, ENSG00000104067, ENSG00000067560, ENSG00000050327, ENSG00000126262, ENSG00000110934, ENSG00000047578, ENSG0000…	5033	185	20580	1.39247	0.0344026
	GO:0031252~cell leading edge	24	0.372382	0.00339618	ENSG00000105767, ENSG00000198752, ENSG00000094631, ENSG00000213523, ENSG00000132470, ENSG00000243244, ENSG00000026025, ENSG00000197822, ENSG00000131462, ENSG00000067606, ENSG00000187164, ENSG00000141376, ENSG00000204843, ENSG00000143776, ENSG00000007168, ENSG00000102879, ENSG00000121966, ENSG00000100345, ENSG00000107099, ENSG00000166579, ENSG00000143761, ENSG00000163466, ENSG00000143013, ENSG0000…	5033	55	20580	1.7843	0.0347895
	GO:0030132~clathrin coat of coated pit	7	0.108611	0.00373684	ENSG00000159082, ENSG00000085832, ENSG00000073921, ENSG00000122705, ENSG00000127527, ENSG00000070371, ENSG00000141367	5033	8	20580	3.57789	0.0379601
	GO:0032133~chromosome passenger complex	6	0.0930954	0.00416969	ENSG00000105146, ENSG00000134690, ENSG00000087586, ENSG00000089685, ENSG00000149503, ENSG00000178999	5033	6	20580	4.08901	0.0420071
	GO:0043505~CENP-A containing nucleosome	11	0.170675	0.00454877	ENSG00000158406, ENSG00000115163, ENSG00000276180, ENSG00000278637, ENSG00000124635, ENSG00000277075, ENSG00000278463, ENSG00000270882, ENSG00000277157, ENSG00000270276, ENSG00000273542	5033	18	20580	2.49884	0.0454504
	GO:0033176~proton-transporting V-type ATPase complex	9	0.139643	0.00486404	ENSG00000117410, ENSG00000071553, ENSG00000047249, ENSG00000100554, ENSG00000185883, ENSG00000033627, ENSG00000219200, ENSG00000110719, ENSG00000114573	5033	13	20580	2.83085	0.0482054
	GO:0043005~neuron projection	116	1.79984	0.00491832	ENSG00000175344, ENSG00000129682, ENSG00000120903, ENSG00000197535, ENSG00000067715, ENSG00000115310, ENSG00000054523, ENSG00000106683, ENSG00000102003, ENSG00000070831, ENSG00000175592, ENSG00000197122, ENSG00000196154, ENSG00000040341, ENSG00000133318, ENSG00000110931, ENSG00000170345, ENSG00000111181, ENSG00000145362, ENSG00000168309, ENSG00000105186, ENSG00000108576, ENSG00000105220, ENSG0000…	5033	379	20580	1.25152	0.0483503

## Sheet: DAVID_BPandCC_Down_WB_03
Category	Term	Count	%	PValue	Genes	List Total	Pop Hits	Pop Total	Fold Enrichment	FDR
GOTERM_BP_DIRECT	GO:0002181~cytoplasmic translation	86	1.57943	2.6155e-50	ENSG00000108107, ENSG00000213741, ENSG00000111832, ENSG00000142937, ENSG00000110700, ENSG00000177600, ENSG00000171863, ENSG00000142541, ENSG00000163682, ENSG00000171858, ENSG00000170889, ENSG00000105193, ENSG00000109475, ENSG00000167526, ENSG00000125691, ENSG00000138326, ENSG00000241343, ENSG00000115268, ENSG00000065548, ENSG00000136942, ENSG00000149806, ENSG00000168028, ENSG00000233927, ENSG0000…	4195	90	19333	4.40376	1.76965e-46
	GO:0006355~regulation of transcription, DNA-templated	404	7.41965	1.8835e-45	ENSG00000183647, ENSG00000180257, ENSG00000184619, ENSG00000111358, ENSG00000186918, ENSG00000113658, ENSG00000111596, ENSG00000189190, ENSG00000197933, ENSG00000196967, ENSG00000197935, ENSG00000172748, ENSG00000197928, ENSG00000197808, ENSG00000100105, ENSG00000178053, ENSG00000250571, ENSG00000146587, ENSG00000125520, ENSG00000114739, ENSG00000170100, ENSG00000137871, ENSG00000172888, ENSG0000…	4195	979	19333	1.9018	6.37187e-42
	GO:0006412~translation	145	2.66299	1.36246e-43	ENSG00000108107, ENSG00000172590, ENSG00000130312, ENSG00000142937, ENSG00000110700, ENSG00000266472, ENSG00000171421, ENSG00000151806, ENSG00000142541, ENSG00000116120, ENSG00000158042, ENSG00000105193, ENSG00000163923, ENSG00000239789, ENSG00000122140, ENSG00000181991, ENSG00000138326, ENSG00000137876, ENSG00000241343, ENSG00000115268, ENSG00000136942, ENSG00000174547, ENSG00000135972, ENSG0000…	4195	223	19333	2.99661	3.0728e-40
	GO:0006364~rRNA processing	92	1.68962	9.66952e-32	ENSG00000158526, ENSG00000160208, ENSG00000152464, ENSG00000130713, ENSG00000039123, ENSG00000119285, ENSG00000171863, ENSG00000083520, ENSG00000145414, ENSG00000117133, ENSG00000166197, ENSG00000164338, ENSG00000105193, ENSG00000107371, ENSG00000130826, ENSG00000147679, ENSG00000148688, ENSG00000148843, ENSG00000133316, ENSG00000177971, ENSG00000156697, ENSG00000178105, ENSG00000138326, ENSG0000…	4195	131	19333	3.23656	1.6356e-28
	GO:0032543~mitochondrial translation	70	1.28558	8.19601e-26	ENSG00000131368, ENSG00000175581, ENSG00000172590, ENSG00000130312, ENSG00000108826, ENSG00000163319, ENSG00000137547, ENSG00000266472, ENSG00000171421, ENSG00000136897, ENSG00000204316, ENSG00000143314, ENSG00000143436, ENSG00000154719, ENSG00000158042, ENSG00000062582, ENSG00000162910, ENSG00000084092, ENSG00000048544, ENSG00000259494, ENSG00000239789, ENSG00000122140, ENSG00000181991, ENSG0000…	4195	96	19333	3.36042	1.10908e-22
	GO:0006357~regulation of transcription from RNA polymerase II promoter	535	9.82553	1.02044e-21	ENSG00000183647, ENSG00000180257, ENSG00000182318, ENSG00000178177, ENSG00000186918, ENSG00000113658, ENSG00000111596, ENSG00000189190, ENSG00000137504, ENSG00000197933, ENSG00000196967, ENSG00000099385, ENSG00000197935, ENSG00000172748, ENSG00000146109, ENSG00000197928, ENSG00000197808, ENSG00000151923, ENSG00000100105, ENSG00000090447, ENSG00000250571, ENSG00000146587, ENSG00000182568, ENSG0000…	4195	1723	19333	1.43099	1.15072e-18
	GO:0002250~adaptive immune response	173	3.17723	7.68167e-16	ENSG00000211764, ENSG00000211886, ENSG00000211765, ENSG00000163519, ENSG00000211768, ENSG00000211801, ENSG00000211769, ENSG00000211802, ENSG00000211767, ENSG00000211800, ENSG00000282320, ENSG00000211806, ENSG00000211803, ENSG00000211804, ENSG00000172116, ENSG00000232869, ENSG00000141293, ENSG00000167286, ENSG00000205809, ENSG00000169508, ENSG00000160654, ENSG00000256553, ENSG00000211750, ENSG0000…	4195	451	19333	1.76782	7.42488e-13
	GO:0000398~mRNA splicing, via spliceosome	90	1.65289	5.88494e-13	ENSG00000102241, ENSG00000147274, ENSG00000165819, ENSG00000124193, ENSG00000110107, ENSG00000136937, ENSG00000039123, ENSG00000114503, ENSG00000135486, ENSG00000115875, ENSG00000152147, ENSG00000111196, ENSG00000134597, ENSG00000173914, ENSG00000060688, ENSG00000138231, ENSG00000116560, ENSG00000139168, ENSG00000100028, ENSG00000112081, ENSG00000167088, ENSG00000161265, ENSG00000182004, ENSG0000…	4195	201	19333	2.06354	4.97719e-10
	GO:0042274~ribosomal small subunit biogenesis	22	0.40404	1.12528e-11	ENSG00000177971, ENSG00000160818, ENSG00000118181, ENSG00000254093, ENSG00000148296, ENSG00000181163, ENSG00000138326, ENSG00000146909, ENSG00000115268, ENSG00000171863, ENSG00000135521, ENSG00000233927, ENSG00000170889, ENSG00000087269, ENSG00000137154, ENSG00000165792, ENSG00000126749, ENSG00000105193, ENSG00000105372, ENSG00000182774, ENSG00000058729, ENSG00000124784	4195	24	19333	4.22453	8.45961e-09
	GO:0042273~ribosomal large subunit biogenesis	26	0.477502	1.56848e-10	ENSG00000182899, ENSG00000198301, ENSG00000197498, ENSG00000181163, ENSG00000107937, ENSG00000116922, ENSG00000037241, ENSG00000053372, ENSG00000149716, ENSG00000122034, ENSG00000145375, ENSG00000188846, ENSG00000133316, ENSG00000132603, ENSG00000111845, ENSG00000198498, ENSG00000148296, ENSG00000137876, ENSG00000138442, ENSG00000147604, ENSG00000143748, ENSG00000156928, ENSG00000122406, ENSG0000…	4195	34	19333	3.52421	1.06123e-07
	GO:0030488~tRNA methylation	25	0.459137	5.35972e-10	ENSG00000188917, ENSG00000155275, ENSG00000241058, ENSG00000134077, ENSG00000136932, ENSG00000171103, ENSG00000115970, ENSG00000130299, ENSG00000122435, ENSG00000137760, ENSG00000126814, ENSG00000138050, ENSG00000145331, ENSG00000099899, ENSG00000206562, ENSG00000135297, ENSG00000173113, ENSG00000059588, ENSG00000037897, ENSG00000087995, ENSG00000165055, ENSG00000166166, ENSG00000168806, ENSG0000…	4195	33	19333	3.49135	3.29671e-07
	GO:0008033~tRNA processing	25	0.459137	4.2305e-08	ENSG00000104047, ENSG00000241370, ENSG00000172315, ENSG00000110060, ENSG00000113272, ENSG00000079785, ENSG00000130826, ENSG00000072756, ENSG00000148688, ENSG00000167272, ENSG00000169570, ENSG00000135297, ENSG00000196976, ENSG00000065427, ENSG00000132463, ENSG00000138385, ENSG00000164167, ENSG00000100416, ENSG00000182173, ENSG00000167112, ENSG00000162623, ENSG00000091127, ENSG00000145982, ENSG0000…	4195	38	19333	3.03196	2.3853e-05
	GO:0000462~maturation of SSU-rRNA from tricistronic rRNA transcript (SSU-rRNA, 5.8S rRNA, LSU-rRNA)	21	0.385675	6.50612e-08	ENSG00000158526, ENSG00000132467, ENSG00000181991, ENSG00000142937, ENSG00000129460, ENSG00000204186, ENSG00000119285, ENSG00000227057, ENSG00000115761, ENSG00000117597, ENSG00000167721, ENSG00000087269, ENSG00000105193, ENSG00000163811, ENSG00000105372, ENSG00000164934, ENSG00000164587, ENSG00000127311, ENSG00000108651, ENSG00000272047, ENSG00000165733	4195	29	19333	3.33725	3.38618e-05
	GO:0008380~RNA splicing	76	1.39578	2.33535e-07	ENSG00000160208, ENSG00000198783, ENSG00000130956, ENSG00000136937, ENSG00000114503, ENSG00000135486, ENSG00000109917, ENSG00000120948, ENSG00000115875, ENSG00000111196, ENSG00000116001, ENSG00000060688, ENSG00000138398, ENSG00000116560, ENSG00000139168, ENSG00000203867, ENSG00000100028, ENSG00000167088, ENSG00000164610, ENSG00000130520, ENSG00000128563, ENSG00000179950, ENSG00000113649, ENSG0000…	4195	200	19333	1.75126	0.000112864
	GO:0060271~cilium assembly	82	1.50597	3.73039e-07	ENSG00000156787, ENSG00000070761, ENSG00000096872, ENSG00000180376, ENSG00000046651, ENSG00000068885, ENSG00000114107, ENSG00000206530, ENSG00000157796, ENSG00000137343, ENSG00000113971, ENSG00000205084, ENSG00000160050, ENSG00000187535, ENSG00000121289, ENSG00000125124, ENSG00000106477, ENSG00000198331, ENSG00000113966, ENSG00000149483, ENSG00000170264, ENSG00000158079, ENSG00000139537, ENSG0000…	4195	223	19333	1.69464	0.000168266
	GO:0006397~mRNA processing	81	1.4876	5.15351e-07	ENSG00000160208, ENSG00000198783, ENSG00000198860, ENSG00000165819, ENSG00000130956, ENSG00000049883, ENSG00000135486, ENSG00000109917, ENSG00000120948, ENSG00000115875, ENSG00000204272, ENSG00000167005, ENSG00000116001, ENSG00000116560, ENSG00000203867, ENSG00000079785, ENSG00000167088, ENSG00000149016, ENSG00000087087, ENSG00000148843, ENSG00000128563, ENSG00000179950, ENSG00000113649, ENSG0000…	4195	221	19333	1.68912	0.000217929
	GO:0006413~translational initiation	29	0.532599	6.55293e-07	ENSG00000149273, ENSG00000070785, ENSG00000145191, ENSG00000130811, ENSG00000104408, ENSG00000172239, ENSG00000149716, ENSG00000100129, ENSG00000121022, ENSG00000147677, ENSG00000178982, ENSG00000158417, ENSG00000130741, ENSG00000149100, ENSG00000134001, ENSG00000083845, ENSG00000173674, ENSG00000135930, ENSG00000156976, ENSG00000151247, ENSG00000145425, ENSG00000084623, ENSG00000164163, ENSG0000…	4195	53	19333	2.52168	0.000260807
	GO:0030490~maturation of SSU-rRNA	15	0.275482	1.89722e-06	ENSG00000065183, ENSG00000177971, ENSG00000124383, ENSG00000136718, ENSG00000151304, ENSG00000233927, ENSG00000141101, ENSG00000164167, ENSG00000087269, ENSG00000100138, ENSG00000130935, ENSG00000105372, ENSG00000164587, ENSG00000058729, ENSG00000124784	4195	19	19333	3.63835	0.000713144
	GO:0000027~ribosomal large subunit assembly	17	0.312213	2.81869e-06	ENSG00000213553, ENSG00000198242, ENSG00000073536, ENSG00000130810, ENSG00000197498, ENSG00000242485, ENSG00000137876, ENSG00000113460, ENSG00000053372, ENSG00000114391, ENSG00000100316, ENSG00000089009, ENSG00000122406, ENSG00000089157, ENSG00000105373, ENSG00000147403, ENSG00000142676	4195	24	19333	3.26441	0.00100375
	GO:0006400~tRNA modification	17	0.312213	6.24763e-06	ENSG00000104047, ENSG00000170291, ENSG00000101391, ENSG00000066654, ENSG00000169570, ENSG00000213339, ENSG00000134461, ENSG00000241058, ENSG00000104907, ENSG00000151576, ENSG00000138385, ENSG00000110060, ENSG00000124608, ENSG00000037897, ENSG00000113272, ENSG00000168806, ENSG00000165832	4195	25	19333	3.13384	0.00211357
	GO:0050821~protein stabilization	77	1.41414	7.26335e-06	ENSG00000213221, ENSG00000070087, ENSG00000112208, ENSG00000167085, ENSG00000107937, ENSG00000171863, ENSG00000164134, ENSG00000151929, ENSG00000164615, ENSG00000165506, ENSG00000163564, ENSG00000144840, ENSG00000125691, ENSG00000107404, ENSG00000175792, ENSG00000214941, ENSG00000204220, ENSG00000111269, ENSG00000172766, ENSG00000096384, ENSG00000058056, ENSG00000005175, ENSG00000101665, ENSG0000…	4195	220	19333	1.613	0.00225964
	GO:0006417~regulation of translation	38	0.697888	7.34735e-06	ENSG00000149273, ENSG00000109911, ENSG00000170291, ENSG00000080608, ENSG00000134759, ENSG00000129460, ENSG00000070061, ENSG00000265241, ENSG00000122729, ENSG00000139546, ENSG00000173914, ENSG00000142541, ENSG00000166197, ENSG00000070814, ENSG00000172809, ENSG00000089022, ENSG00000141994, ENSG00000154059, ENSG00000198791, ENSG00000114416, ENSG00000112339, ENSG00000138767, ENSG00000158435, ENSG0000…	4195	86	19333	2.03635	0.00225964
	GO:0006401~RNA catabolic process	20	0.367309	2.49287e-05	ENSG00000166938, ENSG00000077348, ENSG00000130713, ENSG00000136937, ENSG00000039123, ENSG00000198677, ENSG00000171311, ENSG00000171865, ENSG00000136104, ENSG00000156502, ENSG00000117751, ENSG00000120699, ENSG00000083520, ENSG00000123737, ENSG00000223496, ENSG00000172922, ENSG00000171824, ENSG00000107371, ENSG00000090621, ENSG00000075914	4195	35	19333	2.63348	0.00733337
	GO:0000470~maturation of LSU-rRNA	12	0.220386	2.79979e-05	ENSG00000198042, ENSG00000145912, ENSG00000117133, ENSG00000171490, ENSG00000169288, ENSG00000100138, ENSG00000067533, ENSG00000197498, ENSG00000198755, ENSG00000164346, ENSG00000148303, ENSG00000001497	4195	15	19333	3.68687	0.00789308
	GO:0042254~ribosome biogenesis	22	0.40404	3.03007e-05	ENSG00000101361, ENSG00000105447, ENSG00000132382, ENSG00000171421, ENSG00000176731, ENSG00000134697, ENSG00000135763, ENSG00000085721, ENSG00000233927, ENSG00000170854, ENSG00000167721, ENSG00000145414, ENSG00000113360, ENSG00000087269, ENSG00000143748, ENSG00000100138, ENSG00000274349, ENSG00000089157, ENSG00000105373, ENSG00000125485, ENSG00000105793, ENSG00000148303	4195	41	19333	2.4729	0.00820058
	GO:0006974~cellular response to DNA damage stimulus	90	1.65289	4.39499e-05	ENSG00000160803, ENSG00000174013, ENSG00000049167, ENSG00000165819, ENSG00000148362, ENSG00000039123, ENSG00000152942, ENSG00000114742, ENSG00000113456, ENSG00000197579, ENSG00000133422, ENSG00000204590, ENSG00000114026, ENSG00000100749, ENSG00000166313, ENSG00000116560, ENSG00000169621, ENSG00000118515, ENSG00000124596, ENSG00000048028, ENSG00000133315, ENSG00000156256, ENSG00000148153, ENSG0000…	4195	279	19333	1.48664	0.0114371
	GO:0033617~mitochondrial respiratory chain complex IV assembly	17	0.312213	4.73422e-05	ENSG00000133028, ENSG00000075336, ENSG00000168273, ENSG00000133983, ENSG00000178449, ENSG00000240230, ENSG00000204954, ENSG00000203667, ENSG00000229833, ENSG00000138495, ENSG00000232838, ENSG00000250317, ENSG00000124279, ENSG00000163626, ENSG00000181924, ENSG00000168569, ENSG00000183513	4195	28	19333	2.79807	0.0118636
	GO:0000463~maturation of LSU-rRNA from tricistronic rRNA transcript (SSU-rRNA, 5.8S rRNA, LSU-rRNA)	11	0.20202	9.56256e-05	ENSG00000147604, ENSG00000138442, ENSG00000088205, ENSG00000117174, ENSG00000197498, ENSG00000107937, ENSG00000142207, ENSG00000146223, ENSG00000155438, ENSG00000273611, ENSG00000136942	4195	14	19333	3.62103	0.0231072
	GO:0034427~nuclear-transcribed mRNA catabolic process, exonucleolytic, 3'-5'	9	0.165289	0.000143257	ENSG00000123737, ENSG00000120699, ENSG00000144535, ENSG00000223496, ENSG00000077348, ENSG00000130713, ENSG00000198677, ENSG00000107371, ENSG00000075914	4195	10	19333	4.14772	0.0334234
	GO:0035720~intraciliary anterograde transport	12	0.220386	0.000163743	ENSG00000103351, ENSG00000081870, ENSG00000096872, ENSG00000138002, ENSG00000128581, ENSG00000204104, ENSG00000068885, ENSG00000118096, ENSG00000114446, ENSG00000032742, ENSG00000196659, ENSG00000112144	4195	17	19333	3.25312	0.0346214
	GO:0070131~positive regulation of mitochondrial translation	12	0.220386	0.000163743	ENSG00000174173, ENSG00000182768, ENSG00000101391, ENSG00000167112, ENSG00000156990, ENSG00000155906, ENSG00000124279, ENSG00000165526, ENSG00000113048, ENSG00000123600, ENSG00000137288, ENSG00000118246	4195	17	19333	3.25312	0.0346214
	GO:0001732~formation of cytoplasmic translation initiation complex	12	0.220386	0.000163743	ENSG00000178982, ENSG00000084623, ENSG00000149100, ENSG00000100129, ENSG00000130811, ENSG00000107581, ENSG00000100664, ENSG00000104408, ENSG00000100353, ENSG00000175390, ENSG00000104131, ENSG00000147677	4195	17	19333	3.25312	0.0346214
	GO:0006457~protein folding	59	1.08356	0.000175437	ENSG00000213221, ENSG00000109519, ENSG00000112208, ENSG00000117899, ENSG00000167280, ENSG00000113013, ENSG00000165661, ENSG00000138398, ENSG00000151929, ENSG00000169621, ENSG00000259706, ENSG00000186687, ENSG00000243725, ENSG00000114857, ENSG00000204220, ENSG00000170584, ENSG00000115541, ENSG00000086619, ENSG00000096384, ENSG00000136940, ENSG00000151835, ENSG00000146731, ENSG00000086061, ENSG0000…	4195	172	19333	1.58085	0.03597
	GO:0000387~spliceosomal snRNP assembly	16	0.293848	0.000218361	ENSG00000132600, ENSG00000130520, ENSG00000074201, ENSG00000179409, ENSG00000152147, ENSG00000137574, ENSG00000046647, ENSG00000064703, ENSG00000139343, ENSG00000143977, ENSG00000100028, ENSG00000167088, ENSG00000125743, ENSG00000182004, ENSG00000121058, ENSG00000092208	4195	28	19333	2.63348	0.0434538
GOTERM_CC_DIRECT	GO:0042101~T cell receptor complex	116	2.13039	1.38832e-50	ENSG00000211764, ENSG00000211886, ENSG00000211765, ENSG00000163519, ENSG00000211768, ENSG00000211801, ENSG00000211769, ENSG00000211802, ENSG00000211767, ENSG00000211800, ENSG00000282320, ENSG00000211806, ENSG00000211803, ENSG00000211804, ENSG00000172116, ENSG00000232869, ENSG00000141293, ENSG00000167286, ENSG00000256553, ENSG00000211750, ENSG00000282173, ENSG00000211753, ENSG00000198851, ENSG0000…	4378	145	20580	3.76062	1.5327e-47
	GO:0005654~nucleoplasm	1171	21.506	1.53639e-43	ENSG00000183527, ENSG00000144161, ENSG00000113658, ENSG00000114503, ENSG00000116922, ENSG00000114742, ENSG00000135446, ENSG00000166197, ENSG00000009780, ENSG00000151923, ENSG00000100105, ENSG00000166199, ENSG00000023608, ENSG00000128915, ENSG00000161980, ENSG00000090447, ENSG00000146587, ENSG00000058729, ENSG00000124795, ENSG00000259494, ENSG00000156136, ENSG00000115827, ENSG00000113649, ENSG0000…	4378	3960	20580	1.39005	8.48085e-41
	GO:0022626~cytosolic ribosome	73	1.34068	1.51247e-42	ENSG00000108107, ENSG00000142937, ENSG00000110700, ENSG00000171863, ENSG00000142541, ENSG00000163682, ENSG00000171858, ENSG00000170889, ENSG00000105193, ENSG00000109475, ENSG00000167526, ENSG00000125691, ENSG00000138326, ENSG00000241343, ENSG00000115268, ENSG00000136942, ENSG00000149806, ENSG00000168028, ENSG00000197958, ENSG00000144713, ENSG00000137154, ENSG00000166441, ENSG00000231500, ENSG0000…	4378	77	20580	4.45658	5.56587e-40
	GO:0005634~nucleus	1645	30.2112	4.03961e-42	ENSG00000183527, ENSG00000178177, ENSG00000156384, ENSG00000113658, ENSG00000114503, ENSG00000135446, ENSG00000134597, ENSG00000172867, ENSG00000146109, ENSG00000151929, ENSG00000151923, ENSG00000166199, ENSG00000179021, ENSG00000090447, ENSG00000146587, ENSG00000058729, ENSG00000124795, ENSG00000113649, ENSG00000178188, ENSG00000156374, ENSG00000113643, ENSG00000172888, ENSG00000151917, ENSG0000…	4378	6007	20580	1.28729	1.11493e-39
	GO:0005840~ribosome	115	2.11203	8.83583e-36	ENSG00000108107, ENSG00000131368, ENSG00000130312, ENSG00000142937, ENSG00000110700, ENSG00000204316, ENSG00000142541, ENSG00000158042, ENSG00000105193, ENSG00000259494, ENSG00000239789, ENSG00000122140, ENSG00000181991, ENSG00000175110, ENSG00000138326, ENSG00000137876, ENSG00000241343, ENSG00000115268, ENSG00000136942, ENSG00000174547, ENSG00000135972, ENSG00000144713, ENSG00000179271, ENSG0000…	4378	176	20580	3.07153	1.95095e-33
	GO:0005739~mitochondrion	483	8.87052	1.773e-28	ENSG00000184857, ENSG00000133028, ENSG00000214113, ENSG00000167283, ENSG00000171421, ENSG00000137504, ENSG00000136897, ENSG00000137500, ENSG00000204316, ENSG00000151806, ENSG00000136891, ENSG00000079785, ENSG00000100347, ENSG00000166199, ENSG00000169100, ENSG00000108064, ENSG00000145375, ENSG00000090447, ENSG00000147437, ENSG00000184867, ENSG00000259494, ENSG00000156136, ENSG00000140905, ENSG0000…	4378	1451	20580	1.56477	3.26231e-26
	GO:0022625~cytosolic large ribosomal subunit	53	0.97337	3.34024e-27	ENSG00000108107, ENSG00000177600, ENSG00000121766, ENSG00000142541, ENSG00000163682, ENSG00000109475, ENSG00000146223, ENSG00000163923, ENSG00000167526, ENSG00000125691, ENSG00000137876, ENSG00000241343, ENSG00000136942, ENSG00000197958, ENSG00000144713, ENSG00000166441, ENSG00000108298, ENSG00000162244, ENSG00000122026, ENSG00000182899, ENSG00000198242, ENSG00000131469, ENSG00000145592, ENSG0000…	4378	60	20580	4.15235	5.26803e-25
	GO:0005743~mitochondrial inner membrane	195	3.58127	2.67095e-22	ENSG00000184857, ENSG00000175581, ENSG00000130312, ENSG00000133028, ENSG00000004779, ENSG00000155970, ENSG00000269743, ENSG00000167283, ENSG00000266472, ENSG00000171421, ENSG00000136897, ENSG00000204316, ENSG00000151806, ENSG00000259706, ENSG00000169100, ENSG00000145494, ENSG00000184983, ENSG00000106554, ENSG00000259494, ENSG00000239789, ENSG00000122140, ENSG00000175110, ENSG00000005059, ENSG0000…	4378	479	20580	1.91368	3.68591e-20
	GO:0022627~cytosolic small ribosomal subunit	36	0.661157	2.81989e-15	ENSG00000149273, ENSG00000213741, ENSG00000142937, ENSG00000110700, ENSG00000134419, ENSG00000112306, ENSG00000171863, ENSG00000171858, ENSG00000170889, ENSG00000124614, ENSG00000105193, ENSG00000186468, ENSG00000140988, ENSG00000105372, ENSG00000198034, ENSG00000181991, ENSG00000118181, ENSG00000138326, ENSG00000008988, ENSG00000067248, ENSG00000083845, ENSG00000115268, ENSG00000177954, ENSG0000…	4378	46	20580	3.67887	3.45907e-13
	GO:0015935~small ribosomal subunit	27	0.495868	5.82492e-15	ENSG00000149273, ENSG00000132676, ENSG00000213741, ENSG00000181163, ENSG00000171858, ENSG00000170889, ENSG00000105193, ENSG00000186468, ENSG00000140988, ENSG00000243927, ENSG00000120333, ENSG00000122140, ENSG00000198034, ENSG00000118181, ENSG00000138326, ENSG00000008988, ENSG00000083845, ENSG00000115268, ENSG00000135972, ENSG00000168028, ENSG00000149806, ENSG00000233927, ENSG00000137154, ENSG0000…	4378	29	20580	4.37659	6.43071e-13
	GO:0032040~small-subunit processome	31	0.56933	1.69729e-13	ENSG00000111615, ENSG00000136718, ENSG00000129460, ENSG00000119285, ENSG00000114767, ENSG00000171863, ENSG00000227057, ENSG00000117597, ENSG00000087269, ENSG00000183751, ENSG00000164934, ENSG00000147679, ENSG00000148843, ENSG00000065183, ENSG00000101361, ENSG00000132467, ENSG00000177971, ENSG00000105202, ENSG00000124383, ENSG00000156697, ENSG00000134987, ENSG00000011260, ENSG00000165271, ENSG0000…	4378	39	20580	3.73651	1.70346e-11
	GO:0005762~mitochondrial large ribosomal subunit	39	0.716253	2.01342e-13	ENSG00000172172, ENSG00000172590, ENSG00000130312, ENSG00000132313, ENSG00000175581, ENSG00000185608, ENSG00000180992, ENSG00000108826, ENSG00000173141, ENSG00000242485, ENSG00000171421, ENSG00000137547, ENSG00000114686, ENSG00000136897, ENSG00000204316, ENSG00000278845, ENSG00000143314, ENSG00000143436, ENSG00000154719, ENSG00000055950, ENSG00000158042, ENSG00000169288, ENSG00000162910, ENSG0000…	4378	57	20580	3.21632	1.85234e-11
	GO:0005763~mitochondrial small ribosomal subunit	27	0.495868	2.71588e-12	ENSG00000131368, ENSG00000132676, ENSG00000163319, ENSG00000266472, ENSG00000144029, ENSG00000061794, ENSG00000125901, ENSG00000062582, ENSG00000243927, ENSG00000120333, ENSG00000181610, ENSG00000048544, ENSG00000239789, ENSG00000090263, ENSG00000122140, ENSG00000181991, ENSG00000198015, ENSG00000175110, ENSG00000172586, ENSG00000113048, ENSG00000135972, ENSG00000132300, ENSG00000204568, ENSG0000…	4378	33	20580	3.84609	2.30641e-10
	GO:0005730~nucleolus	399	7.32782	2.11184e-11	ENSG00000116922, ENSG00000135446, ENSG00000146109, ENSG00000166197, ENSG00000136891, ENSG00000023608, ENSG00000146223, ENSG00000161980, ENSG00000147679, ENSG00000124795, ENSG00000115827, ENSG00000239306, ENSG00000115947, ENSG00000115946, ENSG00000137876, ENSG00000169592, ENSG00000171311, ENSG00000113643, ENSG00000170468, ENSG00000135698, ENSG00000175906, ENSG00000169598, ENSG00000182670, ENSG0000…	4378	1396	20580	1.34356	1.66533e-09
	GO:0005829~cytosol	1330	24.4261	2.04258e-09	ENSG00000183527, ENSG00000113658, ENSG00000114503, ENSG00000116922, ENSG00000114742, ENSG00000131089, ENSG00000135446, ENSG00000167280, ENSG00000172867, ENSG00000196839, ENSG00000151929, ENSG00000166199, ENSG00000128915, ENSG00000108064, ENSG00000161980, ENSG00000058729, ENSG00000121289, ENSG00000180008, ENSG00000160654, ENSG00000147677, ENSG00000156136, ENSG00000115827, ENSG00000178188, ENSG0000…	4378	5520	20580	1.13261	1.48751e-07
	GO:0005681~spliceosomal complex	57	1.04683	2.15581e-09	ENSG00000102241, ENSG00000147274, ENSG00000198783, ENSG00000099622, ENSG00000074201, ENSG00000110107, ENSG00000135486, ENSG00000131043, ENSG00000111196, ENSG00000134597, ENSG00000100028, ENSG00000167088, ENSG00000161265, ENSG00000182004, ENSG00000130520, ENSG00000128563, ENSG00000104852, ENSG00000141759, ENSG00000150316, ENSG00000170860, ENSG00000116752, ENSG00000117360, ENSG00000164548, ENSG0000…	4378	124	20580	2.16084	1.48751e-07
	GO:0042788~polysomal ribosome	24	0.440771	3.17133e-09	ENSG00000213741, ENSG00000135829, ENSG00000241343, ENSG00000198755, ENSG00000071082, ENSG00000130255, ENSG00000233927, ENSG00000171858, ENSG00000198918, ENSG00000229117, ENSG00000144713, ENSG00000114391, ENSG00000089009, ENSG00000156482, ENSG00000186468, ENSG00000063177, ENSG00000108298, ENSG00000172809, ENSG00000167658, ENSG00000148303, ENSG00000142676, ENSG00000161016, ENSG00000147677, ENSG0000…	4378	33	20580	3.41875	2.0595e-07
	GO:0005759~mitochondrial matrix	132	2.42424	7.41453e-09	ENSG00000106049, ENSG00000214113, ENSG00000004779, ENSG00000023572, ENSG00000099821, ENSG00000107815, ENSG00000151413, ENSG00000152620, ENSG00000138399, ENSG00000176715, ENSG00000138796, ENSG00000113013, ENSG00000083123, ENSG00000151806, ENSG00000162396, ENSG00000117054, ENSG00000188266, ENSG00000124279, ENSG00000108064, ENSG00000140905, ENSG00000154079, ENSG00000185818, ENSG00000137513, ENSG0000…	4378	389	20580	1.59512	4.54758e-07
	GO:0005813~centrosome	172	3.15886	7.12276e-08	ENSG00000156787, ENSG00000180376, ENSG00000149292, ENSG00000113812, ENSG00000154240, ENSG00000068885, ENSG00000114107, ENSG00000139405, ENSG00000119242, ENSG00000136811, ENSG00000116127, ENSG00000138036, ENSG00000138430, ENSG00000166477, ENSG00000122417, ENSG00000184588, ENSG00000107890, ENSG00000183137, ENSG00000121289, ENSG00000178104, ENSG00000198331, ENSG00000153140, ENSG00000111860, ENSG0000…	4378	556	20580	1.4542	4.1387e-06
	GO:0005761~mitochondrial ribosome	19	0.348944	7.74594e-08	ENSG00000172172, ENSG00000132676, ENSG00000130312, ENSG00000132313, ENSG00000175581, ENSG00000185608, ENSG00000267855, ENSG00000173141, ENSG00000175110, ENSG00000242485, ENSG00000172586, ENSG00000112110, ENSG00000174547, ENSG00000143436, ENSG00000154719, ENSG00000055950, ENSG00000128626, ENSG00000106591, ENSG00000120333	4378	25	20580	3.57259	4.27576e-06
	GO:1990904~ribonucleoprotein complex	70	1.28558	2.55653e-07	ENSG00000090097, ENSG00000147274, ENSG00000142937, ENSG00000183808, ENSG00000136937, ENSG00000151612, ENSG00000135486, ENSG00000171863, ENSG00000116001, ENSG00000142541, ENSG00000170889, ENSG00000151923, ENSG00000079785, ENSG00000178691, ENSG00000087087, ENSG00000144642, ENSG00000070756, ENSG00000136628, ENSG00000179950, ENSG00000239306, ENSG00000175792, ENSG00000170144, ENSG00000177733, ENSG0000…	4378	183	20580	1.79811	1.34401e-05
	GO:0015934~large ribosomal subunit	15	0.275482	4.83307e-07	ENSG00000181163, ENSG00000082515, ENSG00000037241, ENSG00000137547, ENSG00000198755, ENSG00000265681, ENSG00000174547, ENSG00000197958, ENSG00000142541, ENSG00000158042, ENSG00000166441, ENSG00000169288, ENSG00000106591, ENSG00000161970, ENSG00000185414	4378	18	20580	3.91731	2.42532e-05
	GO:0097542~ciliary tip	27	0.495868	5.80779e-07	ENSG00000103351, ENSG00000126870, ENSG00000096872, ENSG00000068885, ENSG00000118096, ENSG00000114446, ENSG00000157796, ENSG00000138036, ENSG00000112144, ENSG00000123607, ENSG00000187535, ENSG00000075945, ENSG00000128581, ENSG00000131437, ENSG00000119650, ENSG00000135931, ENSG00000111087, ENSG00000196659, ENSG00000168589, ENSG00000140474, ENSG00000081870, ENSG00000118965, ENSG00000187240, ENSG0000…	4378	48	20580	2.64419	2.78774e-05
	GO:0071013~catalytic step 2 spliceosome	40	0.734619	1.45655e-06	ENSG00000240344, ENSG00000109536, ENSG00000147274, ENSG00000110107, ENSG00000039123, ENSG00000135486, ENSG00000265241, ENSG00000171566, ENSG00000111196, ENSG00000130332, ENSG00000060688, ENSG00000113593, ENSG00000139343, ENSG00000143977, ENSG00000125944, ENSG00000100028, ENSG00000167088, ENSG00000128739, ENSG00000169045, ENSG00000125743, ENSG00000183431, ENSG00000182004, ENSG00000105298, ENSG0000…	4378	89	20580	2.11271	6.70014e-05
	GO:0016607~nuclear speck	134	2.46097	1.8508e-06	ENSG00000180530, ENSG00000165819, ENSG00000186918, ENSG00000105879, ENSG00000130956, ENSG00000039123, ENSG00000138398, ENSG00000009780, ENSG00000164172, ENSG00000273173, ENSG00000129968, ENSG00000105197, ENSG00000144048, ENSG00000125520, ENSG00000152332, ENSG00000108854, ENSG00000113649, ENSG00000239306, ENSG00000147140, ENSG00000150316, ENSG00000165392, ENSG00000116754, ENSG00000116752, ENSG0000…	4378	432	20580	1.45811	8.17313e-05
	GO:0000178~exosome (RNase complex)	13	0.238751	6.45415e-06	ENSG00000166938, ENSG00000077348, ENSG00000130713, ENSG00000171311, ENSG00000135698, ENSG00000120699, ENSG00000083520, ENSG00000123737, ENSG00000144535, ENSG00000223496, ENSG00000171824, ENSG00000107371, ENSG00000075914	4378	16	20580	3.81938	0.000263903
	GO:0035770~ribonucleoprotein granule	13	0.238751	6.45415e-06	ENSG00000047188, ENSG00000156990, ENSG00000132153, ENSG00000170144, ENSG00000138399, ENSG00000132463, ENSG00000118246, ENSG00000136270, ENSG00000167112, ENSG00000124279, ENSG00000165526, ENSG00000164896, ENSG00000182810	4378	16	20580	3.81938	0.000263903
	GO:0036064~ciliary basal body	62	1.13866	7.94757e-06	ENSG00000156787, ENSG00000070761, ENSG00000103494, ENSG00000180376, ENSG00000046651, ENSG00000068885, ENSG00000203780, ENSG00000197579, ENSG00000138036, ENSG00000136811, ENSG00000122417, ENSG00000187535, ENSG00000178053, ENSG00000125124, ENSG00000075945, ENSG00000106477, ENSG00000157869, ENSG00000153140, ENSG00000170264, ENSG00000139537, ENSG00000163093, ENSG00000135931, ENSG00000138686, ENSG0000…	4378	170	20580	1.7144	0.000313361
	GO:0030532~small nuclear ribonucleoprotein complex	12	0.220386	2.29635e-05	ENSG00000131876, ENSG00000164167, ENSG00000139343, ENSG00000143977, ENSG00000100028, ENSG00000167088, ENSG00000128739, ENSG00000179409, ENSG00000125743, ENSG00000174720, ENSG00000182004, ENSG00000137574	4378	15	20580	3.76062	0.000874196
	GO:0071005~U2-type precatalytic spliceosome	25	0.459137	2.3878e-05	ENSG00000111196, ENSG00000134597, ENSG00000130332, ENSG00000139343, ENSG00000143977, ENSG00000100028, ENSG00000167088, ENSG00000125743, ENSG00000183431, ENSG00000128534, ENSG00000182004, ENSG00000130520, ENSG00000131876, ENSG00000125352, ENSG00000134748, ENSG00000141759, ENSG00000170860, ENSG00000115524, ENSG00000164167, ENSG00000100138, ENSG00000117360, ENSG00000100410, ENSG00000125870, ENSG0000…	4378	50	20580	2.35039	0.000878712
	GO:0005737~cytoplasm	1297	23.82	2.49488e-05	ENSG00000183527, ENSG00000066583, ENSG00000160408, ENSG00000113658, ENSG00000114744, ENSG00000114503, ENSG00000158321, ENSG00000116922, ENSG00000253719, ENSG00000135205, ENSG00000131089, ENSG00000167280, ENSG00000172867, ENSG00000151929, ENSG00000166197, ENSG00000151923, ENSG00000204311, ENSG00000167286, ENSG00000174807, ENSG00000122378, ENSG00000058729, ENSG00000114739, ENSG00000156136, ENSG0000…	4378	5593	20580	1.0901	0.000888498
	GO:0001650~fibrillar center	54	0.991736	3.97801e-05	ENSG00000152464, ENSG00000180530, ENSG00000119285, ENSG00000083635, ENSG00000177889, ENSG00000133740, ENSG00000166477, ENSG00000166197, ENSG00000164338, ENSG00000130826, ENSG00000144048, ENSG00000187736, ENSG00000152495, ENSG00000131931, ENSG00000147140, ENSG00000145041, ENSG00000153147, ENSG00000006062, ENSG00000163811, ENSG00000101665, ENSG00000121058, ENSG00000166801, ENSG00000107960, ENSG0000…	4378	149	20580	1.70364	0.00137241
	GO:0042645~mitochondrial nucleoid	23	0.422406	5.55398e-05	ENSG00000172171, ENSG00000174173, ENSG00000184428, ENSG00000029639, ENSG00000106028, ENSG00000099821, ENSG00000107815, ENSG00000132153, ENSG00000137288, ENSG00000137992, ENSG00000132463, ENSG00000156502, ENSG00000113013, ENSG00000118246, ENSG00000120832, ENSG00000256525, ENSG00000138095, ENSG00000127989, ENSG00000108064, ENSG00000103423, ENSG00000162851, ENSG00000182810, ENSG00000100890	4378	46	20580	2.35039	0.00181804
	GO:0033290~eukaryotic 48S preinitiation complex	12	0.220386	5.9284e-05	ENSG00000178982, ENSG00000084623, ENSG00000149100, ENSG00000100129, ENSG00000130811, ENSG00000107581, ENSG00000134001, ENSG00000104408, ENSG00000100353, ENSG00000175390, ENSG00000104131, ENSG00000147677	4378	16	20580	3.52558	0.00181804
	GO:0005852~eukaryotic translation initiation factor 3 complex	12	0.220386	5.9284e-05	ENSG00000178982, ENSG00000084623, ENSG00000149100, ENSG00000100129, ENSG00000130811, ENSG00000107581, ENSG00000121022, ENSG00000104408, ENSG00000100353, ENSG00000175390, ENSG00000104131, ENSG00000147677	4378	16	20580	3.52558	0.00181804
	GO:0008180~COP9 signalosome	12	0.220386	5.9284e-05	ENSG00000168090, ENSG00000144524, ENSG00000166200, ENSG00000135426, ENSG00000172428, ENSG00000124181, ENSG00000121022, ENSG00000213658, ENSG00000172673, ENSG00000198612, ENSG00000138663, ENSG00000154016	4378	16	20580	3.52558	0.00181804
	GO:0000177~cytoplasmic exosome (RNase complex)	11	0.20202	7.99768e-05	ENSG00000123737, ENSG00000120699, ENSG00000083520, ENSG00000223496, ENSG00000171824, ENSG00000077348, ENSG00000166938, ENSG00000130713, ENSG00000107371, ENSG00000171311, ENSG00000075914	4378	14	20580	3.69347	0.00238633
	GO:0000176~nuclear exosome (RNase complex)	10	0.183655	0.00010318	ENSG00000123737, ENSG00000120699, ENSG00000083520, ENSG00000223496, ENSG00000171824, ENSG00000077348, ENSG00000130713, ENSG00000107371, ENSG00000171311, ENSG00000075914	4378	12	20580	3.91731	0.00299766
	GO:0101031~chaperone complex	17	0.312213	0.00011279	ENSG00000183527, ENSG00000213551, ENSG00000110958, ENSG00000112208, ENSG00000175792, ENSG00000204220, ENSG00000151929, ENSG00000005175, ENSG00000088356, ENSG00000128789, ENSG00000165506, ENSG00000126756, ENSG00000011485, ENSG00000168439, ENSG00000105176, ENSG00000109971, ENSG00000143256	4378	30	20580	2.66377	0.00319283
	GO:0101019~nucleolar exosome (RNase complex)	9	0.165289	0.000123436	ENSG00000123737, ENSG00000120699, ENSG00000223496, ENSG00000171824, ENSG00000077348, ENSG00000130713, ENSG00000107371, ENSG00000171311, ENSG00000075914	4378	10	20580	4.2307	0.00340683
	GO:0071011~precatalytic spliceosome	13	0.238751	0.000188275	ENSG00000134748, ENSG00000134186, ENSG00000170860, ENSG00000115128, ENSG00000134597, ENSG00000143977, ENSG00000100138, ENSG00000100028, ENSG00000167088, ENSG00000125743, ENSG00000100410, ENSG00000128534, ENSG00000182004	4378	20	20580	3.0555	0.00506966
	GO:0005929~cilium	76	1.39578	0.00027598	ENSG00000070761, ENSG00000103494, ENSG00000156345, ENSG00000096872, ENSG00000106524, ENSG00000180376, ENSG00000179941, ENSG00000152061, ENSG00000046651, ENSG00000068885, ENSG00000203780, ENSG00000196169, ENSG00000078246, ENSG00000157796, ENSG00000116127, ENSG00000138036, ENSG00000136811, ENSG00000113971, ENSG00000163001, ENSG00000187535, ENSG00000178053, ENSG00000108423, ENSG00000034239, ENSG0000…	4378	243	20580	1.4702	0.00722773
	GO:0016282~eukaryotic 43S preinitiation complex	12	0.220386	0.000281515	ENSG00000178982, ENSG00000084623, ENSG00000149100, ENSG00000100129, ENSG00000130811, ENSG00000107581, ENSG00000067248, ENSG00000104408, ENSG00000100353, ENSG00000175390, ENSG00000104131, ENSG00000147677	4378	18	20580	3.13385	0.00722773
	GO:0005689~U12-type spliceosomal complex	16	0.293848	0.000288093	ENSG00000090470, ENSG00000109606, ENSG00000115128, ENSG00000115524, ENSG00000130332, ENSG00000169249, ENSG00000139343, ENSG00000168566, ENSG00000139168, ENSG00000143977, ENSG00000100028, ENSG00000167088, ENSG00000125743, ENSG00000100410, ENSG00000182004, ENSG00000089682	4378	29	20580	2.59353	0.00722851
	GO:0071007~U2-type catalytic step 2 spliceosome	16	0.293848	0.000463395	ENSG00000096401, ENSG00000131876, ENSG00000110107, ENSG00000150316, ENSG00000171566, ENSG00000116752, ENSG00000060688, ENSG00000139343, ENSG00000143977, ENSG00000100028, ENSG00000167088, ENSG00000125743, ENSG00000182004, ENSG00000125870, ENSG00000163510, ENSG00000084072	4378	30	20580	2.50708	0.0113686
	GO:0070761~pre-snoRNP complex	7	0.128558	0.00052846	ENSG00000101361, ENSG00000055044, ENSG00000104872, ENSG00000117174, ENSG00000083635, ENSG00000273611, ENSG00000273841	4378	7	20580	4.70078	0.0126136
	GO:0030992~intraciliary transport particle B	12	0.220386	0.000540156	ENSG00000103351, ENSG00000081870, ENSG00000096872, ENSG00000138002, ENSG00000128581, ENSG00000204104, ENSG00000068885, ENSG00000118096, ENSG00000197557, ENSG00000114446, ENSG00000032742, ENSG00000196659	4378	19	20580	2.96891	0.0126136
	GO:0005694~chromosome	78	1.43251	0.000548419	ENSG00000160208, ENSG00000132016, ENSG00000080608, ENSG00000198783, ENSG00000197498, ENSG00000020426, ENSG00000113456, ENSG00000143633, ENSG00000140320, ENSG00000105793, ENSG00000122376, ENSG00000089094, ENSG00000147140, ENSG00000171792, ENSG00000165392, ENSG00000145919, ENSG00000125817, ENSG00000116990, ENSG00000088205, ENSG00000134283, ENSG00000126749, ENSG00000126705, ENSG00000108055, ENSG0000…	4378	256	20580	1.43227	0.0126136
	GO:0005814~centriole	53	0.97337	0.000712318	ENSG00000070761, ENSG00000046651, ENSG00000119242, ENSG00000197579, ENSG00000116127, ENSG00000135205, ENSG00000136811, ENSG00000242220, ENSG00000150636, ENSG00000122417, ENSG00000187535, ENSG00000215041, ENSG00000121289, ENSG00000108423, ENSG00000106477, ENSG00000198331, ENSG00000153140, ENSG00000119650, ENSG00000135931, ENSG00000058453, ENSG00000133393, ENSG00000100578, ENSG00000101624, ENSG0000…	4378	161	20580	1.54746	0.0157319
	GO:0005685~U1 snRNP	17	0.312213	0.000712493	ENSG00000104852, ENSG00000108848, ENSG00000110844, ENSG00000196504, ENSG00000201183, ENSG00000139343, ENSG00000228775, ENSG00000007392, ENSG00000143977, ENSG00000100028, ENSG00000207205, ENSG00000167088, ENSG00000128739, ENSG00000185246, ENSG00000125743, ENSG00000182004, ENSG00000125870	4378	34	20580	2.35039	0.0157319
	GO:0042105~alpha-beta T cell receptor complex	9	0.165289	0.000896608	ENSG00000277734, ENSG00000211809, ENSG00000211772, ENSG00000198851, ENSG00000211751, ENSG00000167286, ENSG00000211746, ENSG00000198821, ENSG00000160654	4378	12	20580	3.52558	0.0190357
	GO:1990062~RPAP3/R2TP/prefoldin-like complex	9	0.165289	0.000896608	ENSG00000104872, ENSG00000243667, ENSG00000005175, ENSG00000175792, ENSG00000204220, ENSG00000088356, ENSG00000126756, ENSG00000105176, ENSG00000143256	4378	12	20580	3.52558	0.0190357
	GO:0005686~U2 snRNP	15	0.275482	0.00111382	ENSG00000102241, ENSG00000131876, ENSG00000115128, ENSG00000115524, ENSG00000134597, ENSG00000139343, ENSG00000143977, ENSG00000100028, ENSG00000167088, ENSG00000128739, ENSG00000125743, ENSG00000183431, ENSG00000100410, ENSG00000182004, ENSG00000125870	4378	29	20580	2.43144	0.0232011
	GO:0034719~SMN-Sm protein complex	11	0.20202	0.00149933	ENSG00000139343, ENSG00000143977, ENSG00000100028, ENSG00000167088, ENSG00000179409, ENSG00000125743, ENSG00000152147, ENSG00000182004, ENSG00000092208, ENSG00000046647, ENSG00000064703	4378	18	20580	2.8727	0.0306529
	GO:0036396~MIS complex	7	0.128558	0.00173067	ENSG00000165819, ENSG00000105879, ENSG00000164944, ENSG00000259956, ENSG00000145388, ENSG00000123200, ENSG00000162775	4378	8	20580	4.11318	0.0347393
	GO:0030686~90S preribosome	9	0.165289	0.00189643	ENSG00000171490, ENSG00000087269, ENSG00000120800, ENSG00000151304, ENSG00000204186, ENSG00000119285, ENSG00000183751, ENSG00000129347, ENSG00000165733	4378	13	20580	3.25438	0.0373868
	GO:0042106~gamma-delta T cell receptor complex	6	0.110193	0.00214479	ENSG00000211829, ENSG00000198851, ENSG00000227191, ENSG00000211689, ENSG00000198821, ENSG00000160654	4378	6	20580	4.70078	0.040825
	GO:0034715~pICln-Sm protein complex	6	0.110193	0.00214479	ENSG00000139343, ENSG00000100028, ENSG00000074201, ENSG00000167088, ENSG00000125743, ENSG00000182004	4378	6	20580	4.70078	0.040825

## Sheet: DAVID_BPandCC_UP_LEU_01
Category	Term	Count	%	PValue	Genes	List Total	Pop Hits	Pop Total	Fold Enrichment	FDR
GOTERM_BP_DIRECT	GO:0051301~cell division	133	3.23916	5.46495e-16	ENSG00000175063, ENSG00000104147, ENSG00000072864, ENSG00000197771, ENSG00000065135, ENSG00000169220, ENSG00000198901, ENSG00000173207, ENSG00000076382, ENSG00000100749, ENSG00000013810, ENSG00000143479, ENSG00000083642, ENSG00000100106, ENSG00000100865, ENSG00000108100, ENSG00000142945, ENSG00000161860, ENSG00000070831, ENSG00000164611, ENSG00000126581, ENSG00000175470, ENSG00000129055, ENSG0000…	3381	383	19333	1.98567	4.06975e-12
	GO:0006915~apoptotic process	186	4.52996	1.19512e-15	ENSG00000148481, ENSG00000185825, ENSG00000129562, ENSG00000092871, ENSG00000197256, ENSG00000172113, ENSG00000180370, ENSG00000110422, ENSG00000115310, ENSG00000137462, ENSG00000145779, ENSG00000143878, ENSG00000151923, ENSG00000127946, ENSG00000100985, ENSG00000121966, ENSG00000054523, ENSG00000160255, ENSG00000162711, ENSG00000102882, ENSG00000108984, ENSG00000126581, ENSG00000106799, ENSG0000…	3381	607	19333	1.75218	4.45001e-12
	GO:0006468~protein phosphorylation	159	3.87238	9.03108e-15	ENSG00000000457, ENSG00000135605, ENSG00000198586, ENSG00000198223, ENSG00000151414, ENSG00000105639, ENSG00000072062, ENSG00000180370, ENSG00000065534, ENSG00000082701, ENSG00000175224, ENSG00000110422, ENSG00000100749, ENSG00000134070, ENSG00000143479, ENSG00000165025, ENSG00000188305, ENSG00000070831, ENSG00000102882, ENSG00000126581, ENSG00000106799, ENSG00000198055, ENSG00000110931, ENSG0000…	3381	503	19333	1.80752	2.24182e-11
	GO:0006954~inflammatory response	127	3.09303	4.26977e-11	ENSG00000000457, ENSG00000174130, ENSG00000135046, ENSG00000172232, ENSG00000134198, ENSG00000151651, ENSG00000134070, ENSG00000148926, ENSG00000036257, ENSG00000164850, ENSG00000137462, ENSG00000121966, ENSG00000160255, ENSG00000162711, ENSG00000169902, ENSG00000167604, ENSG00000074416, ENSG00000181751, ENSG00000243646, ENSG00000244731, ENSG00000196954, ENSG00000197405, ENSG00000173578, ENSG0000…	3381	413	19333	1.75836	7.94924e-08
	GO:0043161~proteasome-mediated ubiquitin-dependent protein catabolic process	76	1.85095	2.72981e-10	ENSG00000104343, ENSG00000185627, ENSG00000101193, ENSG00000177565, ENSG00000092871, ENSG00000118193, ENSG00000159377, ENSG00000198742, ENSG00000119682, ENSG00000082701, ENSG00000119048, ENSG00000036257, ENSG00000100505, ENSG00000116044, ENSG00000100902, ENSG00000153827, ENSG00000145495, ENSG00000156381, ENSG00000197170, ENSG00000175197, ENSG00000215114, ENSG00000101182, ENSG00000196470, ENSG0000…	3381	212	19333	2.0499	4.06578e-07
	GO:0035556~intracellular signal transduction	131	3.19045	1.75454e-09	ENSG00000135605, ENSG00000099308, ENSG00000198586, ENSG00000169220, ENSG00000105639, ENSG00000180370, ENSG00000114346, ENSG00000082701, ENSG00000134070, ENSG00000165025, ENSG00000079308, ENSG00000102882, ENSG00000050327, ENSG00000106799, ENSG00000171150, ENSG00000136828, ENSG00000131370, ENSG00000067606, ENSG00000140350, ENSG00000120129, ENSG00000163932, ENSG00000125775, ENSG00000254087, ENSG0000…	3381	453	19333	1.65359	1.93999e-06
	GO:0007059~chromosome segregation	37	0.90112	1.82354e-09	ENSG00000104147, ENSG00000215301, ENSG00000072864, ENSG00000198586, ENSG00000122390, ENSG00000169220, ENSG00000138778, ENSG00000165480, ENSG00000203760, ENSG00000112742, ENSG00000076382, ENSG00000117650, ENSG00000166797, ENSG00000184661, ENSG00000166451, ENSG00000154839, ENSG00000089685, ENSG00000161888, ENSG00000166579, ENSG00000149636, ENSG00000123485, ENSG00000134108, ENSG00000152253, ENSG0000…	3381	76	19333	2.78383	1.93999e-06
	GO:0007049~cell cycle	109	2.65465	4.08807e-09	ENSG00000104147, ENSG00000198586, ENSG00000065135, ENSG00000159259, ENSG00000173207, ENSG00000143479, ENSG00000164850, ENSG00000143514, ENSG00000100106, ENSG00000100865, ENSG00000276043, ENSG00000102882, ENSG00000102760, ENSG00000175197, ENSG00000126581, ENSG00000131931, ENSG00000198176, ENSG00000129055, ENSG00000168303, ENSG00000137193, ENSG00000143228, ENSG00000186871, ENSG00000138160, ENSG0000…	3381	362	19333	1.72176	3.80548e-06
	GO:0006914~autophagy	56	1.36386	2.57903e-08	ENSG00000177169, ENSG00000116209, ENSG00000170296, ENSG00000138279, ENSG00000131165, ENSG00000171700, ENSG00000139644, ENSG00000040633, ENSG00000151532, ENSG00000169228, ENSG00000141452, ENSG00000034713, ENSG00000126581, ENSG00000158717, ENSG00000148396, ENSG00000130724, ENSG00000135018, ENSG00000196998, ENSG00000097033, ENSG00000150907, ENSG00000143546, ENSG00000051382, ENSG00000102710, ENSG0000…	3381	152	19333	2.10668	2.13401e-05
	GO:0030036~actin cytoskeleton organization	63	1.53434	3.74166e-08	ENSG00000105993, ENSG00000162704, ENSG00000133703, ENSG00000132376, ENSG00000116489, ENSG00000172830, ENSG00000196923, ENSG00000138594, ENSG00000141298, ENSG00000007168, ENSG00000149930, ENSG00000119729, ENSG00000070759, ENSG00000100266, ENSG00000070831, ENSG00000067560, ENSG00000050327, ENSG00000177731, ENSG00000072110, ENSG00000173210, ENSG00000155849, ENSG00000198898, ENSG00000196712, ENSG0000…	3381	181	19333	1.99029	2.78642e-05
	GO:0000045~autophagosome assembly	31	0.754993	8.43237e-08	ENSG00000157954, ENSG00000177169, ENSG00000070540, ENSG00000170296, ENSG00000168010, ENSG00000117758, ENSG00000175224, ENSG00000062716, ENSG00000198925, ENSG00000174903, ENSG00000166471, ENSG00000088833, ENSG00000144848, ENSG00000140941, ENSG00000034713, ENSG00000126581, ENSG00000215114, ENSG00000023287, ENSG00000172780, ENSG00000075785, ENSG00000164938, ENSG00000135018, ENSG00000138069, ENSG0000…	3381	65	19333	2.72711	5.70871e-05
	GO:0006886~intracellular protein transport	96	2.33804	1.90304e-07	ENSG00000175582, ENSG00000185825, ENSG00000135604, ENSG00000076944, ENSG00000109519, ENSG00000116729, ENSG00000105514, ENSG00000111237, ENSG00000198586, ENSG00000164609, ENSG00000129083, ENSG00000196961, ENSG00000064601, ENSG00000151532, ENSG00000169228, ENSG00000204634, ENSG00000124839, ENSG00000080371, ENSG00000143878, ENSG00000086598, ENSG00000154917, ENSG00000168374, ENSG00000169221, ENSG0000…	3381	329	19333	1.66851	0.0001181
	GO:0016241~regulation of macroautophagy	27	0.657574	3.37885e-07	ENSG00000047249, ENSG00000177169, ENSG00000116903, ENSG00000155097, ENSG00000113732, ENSG00000072062, ENSG00000177628, ENSG00000131100, ENSG00000117410, ENSG00000147416, ENSG00000126581, ENSG00000154277, ENSG00000106615, ENSG00000151502, ENSG00000069329, ENSG00000111640, ENSG00000069869, ENSG00000159720, ENSG00000178607, ENSG00000176749, ENSG00000135018, ENSG00000114573, ENSG00000097033, ENSG0000…	3381	55	19333	2.80708	0.000193556
	GO:0006511~ubiquitin-dependent protein catabolic process	84	2.04579	3.94232e-07	ENSG00000185627, ENSG00000175063, ENSG00000092871, ENSG00000198742, ENSG00000119682, ENSG00000151893, ENSG00000119048, ENSG00000036257, ENSG00000100902, ENSG00000082996, ENSG00000163162, ENSG00000118518, ENSG00000153827, ENSG00000256950, ENSG00000100225, ENSG00000276043, ENSG00000145332, ENSG00000163961, ENSG00000101182, ENSG00000196470, ENSG00000154277, ENSG00000198373, ENSG00000158717, ENSG0000…	3381	281	19333	1.70933	0.000209703
	GO:0015031~protein transport	119	2.8982	4.72661e-07	ENSG00000051009, ENSG00000104388, ENSG00000076944, ENSG00000099940, ENSG00000111237, ENSG00000170296, ENSG00000168010, ENSG00000114346, ENSG00000155975, ENSG00000080371, ENSG00000188026, ENSG00000100228, ENSG00000086598, ENSG00000100345, ENSG00000163406, ENSG00000013016, ENSG00000173171, ENSG00000181751, ENSG00000130724, ENSG00000065665, ENSG00000172007, ENSG00000156931, ENSG00000137478, ENSG0000…	3381	439	19333	1.55002	0.000222703
	GO:0071260~cellular response to mechanical stimulus	36	0.876766	4.78481e-07	ENSG00000111913, ENSG00000158769, ENSG00000068024, ENSG00000108821, ENSG00000026103, ENSG00000064666, ENSG00000065559, ENSG00000136238, ENSG00000240583, ENSG00000101916, ENSG00000134294, ENSG00000123700, ENSG00000117394, ENSG00000187554, ENSG00000186642, ENSG00000142867, ENSG00000259207, ENSG00000106144, ENSG00000102882, ENSG00000169967, ENSG00000140443, ENSG00000136869, ENSG00000090020, ENSG0000…	3381	87	19333	2.36612	0.000222703
	GO:0018105~peptidyl-serine phosphorylation	60	1.46128	6.71882e-07	ENSG00000177169, ENSG00000099308, ENSG00000151292, ENSG00000075413, ENSG00000067992, ENSG00000198586, ENSG00000151414, ENSG00000072062, ENSG00000180370, ENSG00000082701, ENSG00000110422, ENSG00000100749, ENSG00000143479, ENSG00000165025, ENSG00000102882, ENSG00000213341, ENSG00000106799, ENSG00000135932, ENSG00000157540, ENSG00000112079, ENSG00000067606, ENSG00000135250, ENSG00000163932, ENSG0000…	3381	182	19333	1.8851	0.000294324
	GO:0016192~vesicle-mediated transport	72	1.75353	8.94719e-07	ENSG00000105355, ENSG00000108669, ENSG00000104388, ENSG00000076944, ENSG00000204390, ENSG00000069974, ENSG00000049245, ENSG00000129083, ENSG00000196961, ENSG00000131165, ENSG00000089818, ENSG00000084733, ENSG00000198818, ENSG00000100228, ENSG00000120318, ENSG00000008294, ENSG00000168374, ENSG00000054523, ENSG00000164615, ENSG00000214078, ENSG00000162236, ENSG00000157823, ENSG00000073921, ENSG0000…	3381	234	19333	1.75942	0.000370165
	GO:0043407~negative regulation of MAP kinase activity	23	0.560156	1.31414e-06	ENSG00000154277, ENSG00000068001, ENSG00000149177, ENSG00000196396, ENSG00000090376, ENSG00000111679, ENSG00000169220, ENSG00000136158, ENSG00000177628, ENSG00000132376, ENSG00000196712, ENSG00000112079, ENSG00000116741, ENSG00000137642, ENSG00000164056, ENSG00000113161, ENSG00000051382, ENSG00000132170, ENSG00000125845, ENSG00000120129, ENSG00000168939, ENSG00000163932, ENSG00000254087	3381	45	19333	2.9226	0.000515073
	GO:0043154~negative regulation of cysteine-type endopeptidase activity involved in apoptotic process	30	0.730638	1.55456e-06	ENSG00000105993, ENSG00000051108, ENSG00000177189, ENSG00000215301, ENSG00000026508, ENSG00000217128, ENSG00000019991, ENSG00000204397, ENSG00000137801, ENSG00000132155, ENSG00000240583, ENSG00000117676, ENSG00000145779, ENSG00000127948, ENSG00000089685, ENSG00000089289, ENSG00000126432, ENSG00000015413, ENSG00000145335, ENSG00000129355, ENSG00000135679, ENSG00000135596, ENSG00000170540, ENSG0000…	3381	69	19333	2.48614	0.000578842
	GO:0008360~regulation of cell shape	52	1.26644	1.84564e-06	ENSG00000158769, ENSG00000073712, ENSG00000135046, ENSG00000143878, ENSG00000169860, ENSG00000149930, ENSG00000119729, ENSG00000100345, ENSG00000188305, ENSG00000160255, ENSG00000067560, ENSG00000147065, ENSG00000076356, ENSG00000118680, ENSG00000136541, ENSG00000105707, ENSG00000139132, ENSG00000149925, ENSG00000163171, ENSG00000187764, ENSG00000182511, ENSG00000186635, ENSG00000147010, ENSG0000…	3381	154	19333	1.9308	0.000605974
	GO:0000278~mitotic cell cycle	52	1.26644	1.84564e-06	ENSG00000019991, ENSG00000111679, ENSG00000243910, ENSG00000169220, ENSG00000171148, ENSG00000113575, ENSG00000036257, ENSG00000117650, ENSG00000118513, ENSG00000154839, ENSG00000126216, ENSG00000188229, ENSG00000127824, ENSG00000121481, ENSG00000175470, ENSG00000175073, ENSG00000156970, ENSG00000070371, ENSG00000173846, ENSG00000138160, ENSG00000116273, ENSG00000088325, ENSG00000143420, ENSG0000…	3381	154	19333	1.9308	0.000605974
	GO:0043066~negative regulation of apoptotic process	136	3.31223	1.87155e-06	ENSG00000162949, ENSG00000129562, ENSG00000019991, ENSG00000135046, ENSG00000180370, ENSG00000172232, ENSG00000082701, ENSG00000110422, ENSG00000181061, ENSG00000139644, ENSG00000143479, ENSG00000119888, ENSG00000145779, ENSG00000168374, ENSG00000100985, ENSG00000126581, ENSG00000106799, ENSG00000169230, ENSG00000138449, ENSG00000171310, ENSG00000171552, ENSG00000242550, ENSG00000067606, ENSG0000…	3381	530	19333	1.46729	0.000605974
	GO:0043065~positive regulation of apoptotic process	93	2.26498	2.09807e-06	ENSG00000128272, ENSG00000099860, ENSG00000115317, ENSG00000114346, ENSG00000118432, ENSG00000148926, ENSG00000164056, ENSG00000128918, ENSG00000164850, ENSG00000145779, ENSG00000163563, ENSG00000143878, ENSG00000132170, ENSG00000125845, ENSG00000100985, ENSG00000035681, ENSG00000163602, ENSG00000142867, ENSG00000100300, ENSG00000015475, ENSG00000111707, ENSG00000108984, ENSG00000145335, ENSG0000…	3381	332	19333	1.60177	0.000651012
	GO:0045893~positive regulation of transcription, DNA-templated	176	4.28641	2.22555e-06	ENSG00000214114, ENSG00000171148, ENSG00000154767, ENSG00000204713, ENSG00000167565, ENSG00000132170, ENSG00000256950, ENSG00000148400, ENSG00000176390, ENSG00000100461, ENSG00000175197, ENSG00000128245, ENSG00000106799, ENSG00000075624, ENSG00000072110, ENSG00000110931, ENSG00000115548, ENSG00000136146, ENSG00000005339, ENSG00000133794, ENSG00000186350, ENSG00000118689, ENSG00000137193, ENSG0000…	3381	724	19333	1.39004	0.000662947
	GO:0000079~regulation of cyclin-dependent protein serine/threonine kinase activity	25	0.608865	2.49658e-06	ENSG00000123080, ENSG00000197299, ENSG00000134057, ENSG00000158402, ENSG00000157456, ENSG00000111276, ENSG00000133101, ENSG00000134058, ENSG00000175305, ENSG00000135083, ENSG00000100526, ENSG00000118816, ENSG00000108100, ENSG00000127564, ENSG00000129355, ENSG00000075624, ENSG00000116717, ENSG00000115649, ENSG00000112576, ENSG00000176749, ENSG00000138764, ENSG00000164045, ENSG00000134480, ENSG0000…	3381	53	19333	2.69723	0.000715079
	GO:0032760~positive regulation of tumor necrosis factor production	40	0.974184	2.77971e-06	ENSG00000239998, ENSG00000126391, ENSG00000163737, ENSG00000149177, ENSG00000113811, ENSG00000081237, ENSG00000172232, ENSG00000175445, ENSG00000027697, ENSG00000137801, ENSG00000196843, ENSG00000118113, ENSG00000204592, ENSG00000154589, ENSG00000169403, ENSG00000116584, ENSG00000137462, ENSG00000165025, ENSG00000229314, ENSG00000168610, ENSG00000096968, ENSG00000187116, ENSG00000136869, ENSG0000…	3381	108	19333	2.11783	0.000766685
	GO:0007165~signal transduction	284	6.91671	3.22008e-06	ENSG00000174130, ENSG00000177885, ENSG00000153551, ENSG00000129682, ENSG00000077238, ENSG00000133703, ENSG00000175220, ENSG00000180370, ENSG00000082701, ENSG00000138835, ENSG00000150048, ENSG00000143514, ENSG00000132170, ENSG00000108061, ENSG00000185950, ENSG00000162711, ENSG00000105472, ENSG00000105352, ENSG00000108984, ENSG00000128245, ENSG00000240654, ENSG00000172081, ENSG00000106799, ENSG0000…	3381	1268	19333	1.28072	0.000856426
	GO:0046777~protein autophosphorylation	58	1.41257	3.49543e-06	ENSG00000177169, ENSG00000111837, ENSG00000090376, ENSG00000072062, ENSG00000180370, ENSG00000082701, ENSG00000175224, ENSG00000065613, ENSG00000171105, ENSG00000100749, ENSG00000117650, ENSG00000165025, ENSG00000149930, ENSG00000086232, ENSG00000140443, ENSG00000134602, ENSG00000110931, ENSG00000157540, ENSG00000113240, ENSG00000115661, ENSG00000137275, ENSG00000137193, ENSG00000008086, ENSG0000…	3381	182	19333	1.82226	0.000897603
	GO:0045944~positive regulation of transcription from RNA polymerase II promoter	272	6.62445	3.91595e-06	ENSG00000185947, ENSG00000181220, ENSG00000196843, ENSG00000119888, ENSG00000132170, ENSG00000188786, ENSG00000168374, ENSG00000148400, ENSG00000162711, ENSG00000276043, ENSG00000032219, ENSG00000102882, ENSG00000102760, ENSG00000092067, ENSG00000129691, ENSG00000189180, ENSG00000123908, ENSG00000135334, ENSG00000186350, ENSG00000164463, ENSG00000189067, ENSG00000204304, ENSG00000118689, ENSG0000…	3381	1210	19333	1.2854	0.000972069
	GO:0016236~macroautophagy	29	0.706283	5.3391e-06	ENSG00000136738, ENSG00000163719, ENSG00000177169, ENSG00000165280, ENSG00000170296, ENSG00000168010, ENSG00000119541, ENSG00000155975, ENSG00000083937, ENSG00000151532, ENSG00000139722, ENSG00000165861, ENSG00000140941, ENSG00000180667, ENSG00000034713, ENSG00000074319, ENSG00000126581, ENSG00000130724, ENSG00000135018, ENSG00000197548, ENSG00000131475, ENSG00000115561, ENSG00000139112, ENSG0000…	3381	69	19333	2.40327	0.00128259
	GO:0006909~phagocytosis	29	0.706283	7.42311e-06	ENSG00000135046, ENSG00000076662, ENSG00000116701, ENSG00000241399, ENSG00000064666, ENSG00000018280, ENSG00000110880, ENSG00000122359, ENSG00000143612, ENSG00000114383, ENSG00000138772, ENSG00000160255, ENSG00000100365, ENSG00000086232, ENSG00000105352, ENSG00000143398, ENSG00000079805, ENSG00000144566, ENSG00000136869, ENSG00000092067, ENSG00000197561, ENSG00000092445, ENSG00000070495, ENSG0000…	3381	70	19333	2.36894	0.0017275
	GO:0018107~peptidyl-threonine phosphorylation	29	0.706283	1.02253e-05	ENSG00000177169, ENSG00000135503, ENSG00000173020, ENSG00000072062, ENSG00000082701, ENSG00000110422, ENSG00000112742, ENSG00000170312, ENSG00000143479, ENSG00000072518, ENSG00000163349, ENSG00000164715, ENSG00000183735, ENSG00000100030, ENSG00000064393, ENSG00000106799, ENSG00000188906, ENSG00000105723, ENSG00000157540, ENSG00000169032, ENSG00000067900, ENSG00000253729, ENSG00000176749, ENSG0000…	3381	71	19333	2.33557	0.00230752
	GO:0030335~positive regulation of cell migration	75	1.8266	1.30025e-05	ENSG00000151694, ENSG00000073712, ENSG00000179820, ENSG00000108821, ENSG00000071054, ENSG00000107738, ENSG00000019991, ENSG00000167680, ENSG00000065534, ENSG00000058085, ENSG00000170379, ENSG00000171105, ENSG00000141298, ENSG00000164850, ENSG00000168610, ENSG00000185033, ENSG00000125845, ENSG00000008294, ENSG00000100985, ENSG00000164251, ENSG00000121966, ENSG00000185950, ENSG00000148400, ENSG0000…	3381	264	19333	1.62447	0.00284793
	GO:0019221~cytokine-mediated signaling pathway	50	1.21773	1.50195e-05	ENSG00000131724, ENSG00000149177, ENSG00000077238, ENSG00000133703, ENSG00000090376, ENSG00000111679, ENSG00000198223, ENSG00000105639, ENSG00000072062, ENSG00000027697, ENSG00000131042, ENSG00000134070, ENSG00000244482, ENSG00000168610, ENSG00000115590, ENSG00000102007, ENSG00000105397, ENSG00000171150, ENSG00000243646, ENSG00000249624, ENSG00000159128, ENSG00000117400, ENSG00000119535, ENSG0000…	3381	156	19333	1.83273	0.00319573
	GO:0016477~cell migration	76	1.85095	1.85016e-05	ENSG00000000457, ENSG00000072864, ENSG00000135404, ENSG00000162704, ENSG00000141968, ENSG00000071051, ENSG00000152229, ENSG00000171862, ENSG00000079385, ENSG00000036257, ENSG00000143878, ENSG00000127507, ENSG00000100985, ENSG00000168374, ENSG00000149930, ENSG00000119729, ENSG00000160255, ENSG00000019995, ENSG00000168615, ENSG00000070831, ENSG00000143398, ENSG00000067560, ENSG00000198053, ENSG0000…	3381	271	19333	1.60361	0.00382726
	GO:0006986~response to unfolded protein	24	0.58451	2.02768e-05	ENSG00000051108, ENSG00000175197, ENSG00000204390, ENSG00000102580, ENSG00000164070, ENSG00000137801, ENSG00000023318, ENSG00000116688, ENSG00000132002, ENSG00000139644, ENSG00000139055, ENSG00000164463, ENSG00000113194, ENSG00000122557, ENSG00000225973, ENSG00000137094, ENSG00000204389, ENSG00000126803, ENSG00000170606, ENSG00000160087, ENSG00000165572, ENSG00000050130, ENSG00000088298, ENSG0000…	3381	55	19333	2.49518	0.00408112
	GO:0032496~response to lipopolysaccharide	50	1.21773	2.19238e-05	ENSG00000151694, ENSG00000069535, ENSG00000090376, ENSG00000174175, ENSG00000114861, ENSG00000151014, ENSG00000118432, ENSG00000006831, ENSG00000005381, ENSG00000148926, ENSG00000137462, ENSG00000162551, ENSG00000157150, ENSG00000148400, ENSG00000213341, ENSG00000145335, ENSG00000136869, ENSG00000196591, ENSG00000197561, ENSG00000064012, ENSG00000173334, ENSG00000197405, ENSG00000197329, ENSG0000…	3381	158	19333	1.80954	0.00429649
	GO:0051016~barbed-end actin filament capping	14	0.340964	2.7626e-05	ENSG00000135407, ENSG00000042493, ENSG00000077549, ENSG00000177731, ENSG00000197321, ENSG00000071051, ENSG00000151239, ENSG00000198898, ENSG00000148180, ENSG00000116489, ENSG00000247596, ENSG00000100106, ENSG00000087274, ENSG00000148700	3381	23	19333	3.4806	0.00518669
	GO:0060397~JAK-STAT cascade involved in growth hormone signaling pathway	9	0.219191	2.78592e-05	ENSG00000168610, ENSG00000126561, ENSG00000196396, ENSG00000105639, ENSG00000254087, ENSG00000096968, ENSG00000173757, ENSG00000105397, ENSG00000166888	3381	10	19333	5.14632	0.00518669
	GO:0071902~positive regulation of protein serine/threonine kinase activity	28	0.681929	3.16812e-05	ENSG00000215301, ENSG00000177885, ENSG00000114209, ENSG00000138617, ENSG00000133703, ENSG00000136158, ENSG00000198668, ENSG00000132155, ENSG00000113575, ENSG00000151726, ENSG00000143933, ENSG00000160691, ENSG00000125845, ENSG00000149930, ENSG00000185950, ENSG00000012223, ENSG00000145335, ENSG00000067560, ENSG00000135932, ENSG00000211459, ENSG00000169032, ENSG00000144118, ENSG00000137193, ENSG0000…	3381	71	19333	2.25504	0.00572468
	GO:0031663~lipopolysaccharide-mediated signaling pathway	19	0.462737	3.25463e-05	ENSG00000100030, ENSG00000136869, ENSG00000105329, ENSG00000066336, ENSG00000171132, ENSG00000197943, ENSG00000150782, ENSG00000100906, ENSG00000154589, ENSG00000134070, ENSG00000112062, ENSG00000172936, ENSG00000169403, ENSG00000137462, ENSG00000101425, ENSG00000101336, ENSG00000254087, ENSG00000142867, ENSG00000102882	3381	39	19333	2.78576	0.00572468
	GO:0006897~endocytosis	61	1.48563	3.30551e-05	ENSG00000151292, ENSG00000196961, ENSG00000099785, ENSG00000089818, ENSG00000164099, ENSG00000124839, ENSG00000147439, ENSG00000136011, ENSG00000127946, ENSG00000119729, ENSG00000070831, ENSG00000144566, ENSG00000013016, ENSG00000126581, ENSG00000177575, ENSG00000073921, ENSG00000075785, ENSG00000129493, ENSG00000134243, ENSG00000243244, ENSG00000197324, ENSG00000171552, ENSG00000077044, ENSG0000…	3381	208	19333	1.67695	0.00572468
	GO:0016567~protein ubiquitination	123	2.99562	3.98605e-05	ENSG00000175063, ENSG00000146063, ENSG00000198742, ENSG00000099785, ENSG00000119402, ENSG00000142784, ENSG00000036257, ENSG00000100505, ENSG00000204713, ENSG00000144848, ENSG00000145495, ENSG00000100225, ENSG00000276043, ENSG00000156381, ENSG00000070831, ENSG00000239305, ENSG00000196151, ENSG00000175073, ENSG00000158717, ENSG00000171150, ENSG00000130725, ENSG00000069869, ENSG00000154359, ENSG0000…	3381	498	19333	1.41231	0.00674639
	GO:0001774~microglial cell activation	16	0.389674	4.61657e-05	ENSG00000174130, ENSG00000105835, ENSG00000142192, ENSG00000172232, ENSG00000027697, ENSG00000174125, ENSG00000159128, ENSG00000171049, ENSG00000197405, ENSG00000204305, ENSG00000137462, ENSG00000169896, ENSG00000120885, ENSG00000160255, ENSG00000096968, ENSG00000145335	3381	30	19333	3.04967	0.00763991
	GO:0032731~positive regulation of interleukin-1 beta production	26	0.63322	4.93003e-05	ENSG00000174130, ENSG00000239998, ENSG00000243317, ENSG00000172232, ENSG00000175445, ENSG00000163362, ENSG00000101916, ENSG00000229314, ENSG00000163563, ENSG00000168610, ENSG00000164251, ENSG00000162711, ENSG00000096968, ENSG00000142405, ENSG00000187116, ENSG00000103313, ENSG00000136869, ENSG00000064012, ENSG00000142192, ENSG00000228278, ENSG00000156515, ENSG00000204305, ENSG00000172936, ENSG0000…	3381	65	19333	2.28725	0.00788138
	GO:0071222~cellular response to lipopolysaccharide	57	1.38821	4.97415e-05	ENSG00000240247, ENSG00000006638, ENSG00000146063, ENSG00000006712, ENSG00000172232, ENSG00000131042, ENSG00000204397, ENSG00000196843, ENSG00000034152, ENSG00000162711, ENSG00000142867, ENSG00000100300, ENSG00000168615, ENSG00000103257, ENSG00000166710, ENSG00000162676, ENSG00000067560, ENSG00000136869, ENSG00000198053, ENSG00000092067, ENSG00000206047, ENSG00000003436, ENSG00000064932, ENSG0000…	3381	193	19333	1.68877	0.00788138
	GO:0070527~platelet aggregation	21	0.511447	5.15075e-05	ENSG00000105851, ENSG00000151012, ENSG00000075624, ENSG00000092445, ENSG00000149781, ENSG00000111679, ENSG00000115414, ENSG00000213719, ENSG00000005961, ENSG00000117400, ENSG00000101608, ENSG00000166333, ENSG00000116266, ENSG00000051382, ENSG00000137076, ENSG00000100345, ENSG00000187800, ENSG00000101335, ENSG00000259207, ENSG00000184009, ENSG00000087460	3381	47	19333	2.55491	0.00799117
	GO:0000422~mitophagy	20	0.487092	6.19308e-05	ENSG00000157954, ENSG00000126581, ENSG00000177169, ENSG00000023287, ENSG00000158828, ENSG00000070540, ENSG00000170296, ENSG00000197548, ENSG00000196998, ENSG00000284820, ENSG00000198925, ENSG00000139112, ENSG00000144848, ENSG00000100225, ENSG00000072518, ENSG00000145782, ENSG00000140941, ENSG00000258102, ENSG00000143387, ENSG00000034713	3381	44	19333	2.59915	0.00941222
	GO:0021762~substantia nigra development	21	0.511447	7.38736e-05	ENSG00000067560, ENSG00000128245, ENSG00000108953, ENSG00000154277, ENSG00000075624, ENSG00000148396, ENSG00000069535, ENSG00000163848, ENSG00000044574, ENSG00000197971, ENSG00000176788, ENSG00000198668, ENSG00000116459, ENSG00000137757, ENSG00000154723, ENSG00000134333, ENSG00000117115, ENSG00000143933, ENSG00000160211, ENSG00000070831, ENSG00000111707	3381	48	19333	2.50168	0.0110027
	GO:0006898~receptor-mediated endocytosis	29	0.706283	7.62381e-05	ENSG00000133800, ENSG00000136933, ENSG00000136279, ENSG00000196961, ENSG00000260314, ENSG00000171049, ENSG00000159314, ENSG00000137642, ENSG00000196923, ENSG00000171105, ENSG00000136011, ENSG00000160255, ENSG00000179241, ENSG00000161921, ENSG00000219200, ENSG00000079805, ENSG00000131236, ENSG00000131238, ENSG00000073921, ENSG00000072571, ENSG00000070371, ENSG00000150337, ENSG00000196338, ENSG0000…	3381	78	19333	2.12597	0.0111323
	GO:0051092~positive regulation of NF-kappaB transcription factor activity	49	1.19338	8.00076e-05	ENSG00000174130, ENSG00000196083, ENSG00000133703, ENSG00000090376, ENSG00000204397, ENSG00000003402, ENSG00000151651, ENSG00000134070, ENSG00000137462, ENSG00000100902, ENSG00000204713, ENSG00000168610, ENSG00000160255, ENSG00000162711, ENSG00000142867, ENSG00000213341, ENSG00000132589, ENSG00000136869, ENSG00000134248, ENSG00000137312, ENSG00000067606, ENSG00000204305, ENSG00000165672, ENSG0000…	3381	161	19333	1.7403	0.011458
	GO:0002755~MyD88-dependent toll-like receptor signaling pathway	13	0.31661	9.06852e-05	ENSG00000174130, ENSG00000136869, ENSG00000198001, ENSG00000174123, ENSG00000090376, ENSG00000174125, ENSG00000150455, ENSG00000134070, ENSG00000101916, ENSG00000172936, ENSG00000145901, ENSG00000137462, ENSG00000187554	3381	22	19333	3.3789	0.0126338
	GO:0016197~endosomal transport	27	0.657574	9.27439e-05	ENSG00000111737, ENSG00000170091, ENSG00000178996, ENSG00000254470, ENSG00000175220, ENSG00000131381, ENSG00000135441, ENSG00000110047, ENSG00000264230, ENSG00000119541, ENSG00000110880, ENSG00000084733, ENSG00000149357, ENSG00000127527, ENSG00000143376, ENSG00000100284, ENSG00000013016, ENSG00000134108, ENSG00000196072, ENSG00000135439, ENSG00000073921, ENSG00000015285, ENSG00000169891, ENSG0000…	3381	71	19333	2.1745	0.0126338
	GO:0050729~positive regulation of inflammatory response	37	0.90112	9.33069e-05	ENSG00000177663, ENSG00000068001, ENSG00000099985, ENSG00000175445, ENSG00000245532, ENSG00000172216, ENSG00000150782, ENSG00000163220, ENSG00000163221, ENSG00000137462, ENSG00000162711, ENSG00000096968, ENSG00000142405, ENSG00000186642, ENSG00000187116, ENSG00000103313, ENSG00000145335, ENSG00000136869, ENSG00000245848, ENSG00000174123, ENSG00000213654, ENSG00000115602, ENSG00000142192, ENSG0000…	3381	111	19333	1.90604	0.0126338
	GO:0007080~mitotic metaphase plate congression	19	0.462737	0.000108382	ENSG00000126581, ENSG00000108424, ENSG00000118193, ENSG00000130724, ENSG00000146670, ENSG00000237649, ENSG00000138778, ENSG00000134057, ENSG00000175203, ENSG00000119541, ENSG00000131165, ENSG00000083937, ENSG00000115561, ENSG00000036257, ENSG00000134690, ENSG00000103769, ENSG00000142945, ENSG00000101421, ENSG00000255112	3381	42	19333	2.58677	0.0144129
	GO:0032755~positive regulation of interleukin-6 production	35	0.852411	0.000120969	ENSG00000174130, ENSG00000196083, ENSG00000177663, ENSG00000239998, ENSG00000068001, ENSG00000113811, ENSG00000197971, ENSG00000175445, ENSG00000131042, ENSG00000115598, ENSG00000196843, ENSG00000118113, ENSG00000163362, ENSG00000101916, ENSG00000169403, ENSG00000116584, ENSG00000137462, ENSG00000165025, ENSG00000168610, ENSG00000164251, ENSG00000142867, ENSG00000187116, ENSG00000136869, ENSG0000…	3381	104	19333	1.92437	0.0158045
	GO:0030041~actin filament polymerization	18	0.438383	0.000130058	ENSG00000158428, ENSG00000131504, ENSG00000180353, ENSG00000015285, ENSG00000148450, ENSG00000241553, ENSG00000152229, ENSG00000198736, ENSG00000148180, ENSG00000136238, ENSG00000007237, ENSG00000137460, ENSG00000085733, ENSG00000112290, ENSG00000124126, ENSG00000096968, ENSG00000120860, ENSG00000163466	3381	39	19333	2.63914	0.016699
	GO:0051726~regulation of cell cycle	84	2.04579	0.000135646	ENSG00000111913, ENSG00000070444, ENSG00000099860, ENSG00000072062, ENSG00000171223, ENSG00000007968, ENSG00000171148, ENSG00000171862, ENSG00000111276, ENSG00000175305, ENSG00000164850, ENSG00000168610, ENSG00000148400, ENSG00000108984, ENSG00000176390, ENSG00000102760, ENSG00000074319, ENSG00000175197, ENSG00000106799, ENSG00000198176, ENSG00000075624, ENSG00000104973, ENSG00000128482, ENSG0000…	3381	324	19333	1.48248	0.0171213
	GO:0032757~positive regulation of interleukin-8 production	25	0.608865	0.000146838	ENSG00000239998, ENSG00000068001, ENSG00000101916, ENSG00000137462, ENSG00000165025, ENSG00000168610, ENSG00000187554, ENSG00000164251, ENSG00000142867, ENSG00000175197, ENSG00000136869, ENSG00000156575, ENSG00000197561, ENSG00000116815, ENSG00000168040, ENSG00000174125, ENSG00000138069, ENSG00000134248, ENSG00000150455, ENSG00000172936, ENSG00000137275, ENSG00000164047, ENSG00000204389, ENSG0000…	3381	65	19333	2.19928	0.018225
	GO:0042119~neutrophil activation	11	0.267901	0.000154245	ENSG00000164047, ENSG00000156575, ENSG00000180871, ENSG00000100448, ENSG00000186431, ENSG00000115607, ENSG00000164251, ENSG00000124126, ENSG00000163932, ENSG00000135046, ENSG00000150782	3381	17	19333	3.69997	0.0188306
	GO:0045732~positive regulation of protein catabolic process	32	0.779347	0.000159018	ENSG00000028528, ENSG00000165280, ENSG00000198742, ENSG00000007944, ENSG00000119682, ENSG00000082701, ENSG00000104904, ENSG00000138411, ENSG00000111276, ENSG00000137642, ENSG00000102048, ENSG00000180304, ENSG00000145632, ENSG00000162236, ENSG00000181852, ENSG00000198373, ENSG00000147065, ENSG00000105723, ENSG00000075785, ENSG00000069329, ENSG00000069869, ENSG00000197548, ENSG00000118564, ENSG0000…	3381	93	19333	1.96753	0.0189305
	GO:0098869~cellular oxidant detoxification	28	0.681929	0.000160148	ENSG00000104687, ENSG00000095303, ENSG00000080546, ENSG00000198843, ENSG00000136810, ENSG00000163220, ENSG00000183291, ENSG00000008394, ENSG00000168454, ENSG00000117592, ENSG00000148344, ENSG00000126432, ENSG00000161544, ENSG00000129235, ENSG00000132965, ENSG00000198431, ENSG00000130766, ENSG00000164938, ENSG00000065621, ENSG00000165672, ENSG00000204444, ENSG00000085871, ENSG00000167693, ENSG0000…	3381	77	19333	2.07932	0.0189305
	GO:0072659~protein localization to plasma membrane	48	1.16902	0.00016433	ENSG00000158769, ENSG00000179820, ENSG00000126391, ENSG00000105514, ENSG00000129682, ENSG00000029534, ENSG00000198742, ENSG00000110047, ENSG00000132376, ENSG00000057294, ENSG00000135324, ENSG00000158987, ENSG00000163681, ENSG00000084733, ENSG00000144746, ENSG00000086598, ENSG00000169860, ENSG00000088992, ENSG00000070018, ENSG00000143398, ENSG00000013016, ENSG00000132589, ENSG00000157107, ENSG0000…	3381	161	19333	1.70478	0.0191214
	GO:0045087~innate immune response	141	3.434	0.000193379	ENSG00000174130, ENSG00000135046, ENSG00000105639, ENSG00000196843, ENSG00000117335, ENSG00000163362, ENSG00000164850, ENSG00000137462, ENSG00000204713, ENSG00000165025, ENSG00000132170, ENSG00000102921, ENSG00000162711, ENSG00000163406, ENSG00000081181, ENSG00000158717, ENSG00000244731, ENSG00000198736, ENSG00000159403, ENSG00000196954, ENSG00000135334, ENSG00000119414, ENSG00000120885, ENSG0000…	3381	605	19333	1.33266	0.0221553
	GO:0034097~response to cytokine	21	0.511447	0.000200589	ENSG00000136603, ENSG00000160712, ENSG00000107758, ENSG00000176890, ENSG00000131759, ENSG00000112658, ENSG00000174175, ENSG00000171552, ENSG00000113594, ENSG00000113140, ENSG00000128918, ENSG00000035862, ENSG00000157150, ENSG00000147883, ENSG00000143384, ENSG00000148344, ENSG00000100234, ENSG00000162889, ENSG00000161921, ENSG00000102265, ENSG00000055955	3381	51	19333	2.35452	0.0225192
	GO:0070301~cellular response to hydrogen peroxide	27	0.657574	0.000202604	ENSG00000135046, ENSG00000114346, ENSG00000170312, ENSG00000132510, ENSG00000240583, ENSG00000132356, ENSG00000116044, ENSG00000118513, ENSG00000143878, ENSG00000142185, ENSG00000148346, ENSG00000198053, ENSG00000126581, ENSG00000196591, ENSG00000135679, ENSG00000132823, ENSG00000115607, ENSG00000197442, ENSG00000178607, ENSG00000118520, ENSG00000150907, ENSG00000137275, ENSG00000118503, ENSG0000…	3381	74	19333	2.08634	0.0225192
	GO:0071407~cellular response to organic cyclic compound	22	0.535801	0.000218085	ENSG00000181631, ENSG00000245848, ENSG00000188906, ENSG00000105723, ENSG00000064012, ENSG00000105329, ENSG00000134046, ENSG00000180370, ENSG00000134057, ENSG00000170312, ENSG00000172216, ENSG00000150782, ENSG00000111276, ENSG00000144746, ENSG00000168610, ENSG00000162551, ENSG00000138061, ENSG00000125845, ENSG00000101146, ENSG00000102554, ENSG00000163659, ENSG00000127314	3381	55	19333	2.28725	0.0235648
	GO:0006470~protein dephosphorylation	46	1.12031	0.000218339	ENSG00000256591, ENSG00000138814, ENSG00000107758, ENSG00000149177, ENSG00000111679, ENSG00000066027, ENSG00000154845, ENSG00000139505, ENSG00000081237, ENSG00000113575, ENSG00000171862, ENSG00000158402, ENSG00000132334, ENSG00000172830, ENSG00000111110, ENSG00000138032, ENSG00000141298, ENSG00000164332, ENSG00000060069, ENSG00000100526, ENSG00000084112, ENSG00000188542, ENSG00000127947, ENSG0000…	3381	154	19333	1.70801	0.0235648
	GO:0030833~regulation of actin filament polymerization	17	0.414028	0.000228699	ENSG00000103187, ENSG00000153310, ENSG00000070610, ENSG00000108518, ENSG00000180353, ENSG00000162704, ENSG00000111229, ENSG00000197872, ENSG00000136279, ENSG00000241553, ENSG00000241685, ENSG00000137478, ENSG00000085733, ENSG00000119328, ENSG00000146122, ENSG00000130429, ENSG00000124126	3381	37	19333	2.62725	0.0243303
	GO:0043525~positive regulation of neuron apoptotic process	24	0.58451	0.000243252	ENSG00000067560, ENSG00000175197, ENSG00000068024, ENSG00000099804, ENSG00000105723, ENSG00000130725, ENSG00000128272, ENSG00000165917, ENSG00000142192, ENSG00000169174, ENSG00000176749, ENSG00000065559, ENSG00000196712, ENSG00000118689, ENSG00000118513, ENSG00000113580, ENSG00000168036, ENSG00000135250, ENSG00000124588, ENSG00000148346, ENSG00000132906, ENSG00000106144, ENSG00000070831, ENSG0000…	3381	63	19333	2.17834	0.0255141
	GO:0000281~mitotic cytokinesis	25	0.608865	0.000251208	ENSG00000111737, ENSG00000021574, ENSG00000178996, ENSG00000116903, ENSG00000114346, ENSG00000112984, ENSG00000178999, ENSG00000138175, ENSG00000166851, ENSG00000183690, ENSG00000143878, ENSG00000134690, ENSG00000124356, ENSG00000138190, ENSG00000089685, ENSG00000090889, ENSG00000135476, ENSG00000067900, ENSG00000122966, ENSG00000115163, ENSG00000172757, ENSG00000011426, ENSG00000138180, ENSG0000…	3381	67	19333	2.13363	0.0257161
	GO:0007568~aging	55	1.3395	0.000252085	ENSG00000091140, ENSG00000177885, ENSG00000105835, ENSG00000197971, ENSG00000115317, ENSG00000171862, ENSG00000118432, ENSG00000005381, ENSG00000148926, ENSG00000116044, ENSG00000168610, ENSG00000169860, ENSG00000160255, ENSG00000100300, ENSG00000102882, ENSG00000140443, ENSG00000145335, ENSG00000126581, ENSG00000133116, ENSG00000134046, ENSG00000198899, ENSG00000137673, ENSG00000118520, ENSG0000…	3381	195	19333	1.61281	0.0257161
	GO:0000209~protein polyubiquitination	50	1.21773	0.000268091	ENSG00000104343, ENSG00000176871, ENSG00000175063, ENSG00000198742, ENSG00000119682, ENSG00000119048, ENSG00000077152, ENSG00000036257, ENSG00000204713, ENSG00000153827, ENSG00000198060, ENSG00000198373, ENSG00000158717, ENSG00000077721, ENSG00000069869, ENSG00000197329, ENSG00000132388, ENSG00000186591, ENSG00000137393, ENSG00000162722, ENSG00000072401, ENSG00000108523, ENSG00000099804, ENSG0000…	3381	173	19333	1.65264	0.0260509
	GO:0002224~toll-like receptor signaling pathway	13	0.31661	0.000268331	ENSG00000177189, ENSG00000174130, ENSG00000136869, ENSG00000198001, ENSG00000174123, ENSG00000174125, ENSG00000197943, ENSG00000154589, ENSG00000101916, ENSG00000137462, ENSG00000187554, ENSG00000142867, ENSG00000162889	3381	24	19333	3.09732	0.0260509
	GO:1901673~regulation of mitotic spindle assembly	13	0.31661	0.000268331	ENSG00000111913, ENSG00000182504, ENSG00000130724, ENSG00000154429, ENSG00000119541, ENSG00000131165, ENSG00000083937, ENSG00000115561, ENSG00000166851, ENSG00000204389, ENSG00000204388, ENSG00000101421, ENSG00000255112	3381	24	19333	3.09732	0.0260509
	GO:0090148~membrane fission	18	0.438383	0.000271466	ENSG00000021574, ENSG00000136738, ENSG00000130724, ENSG00000116903, ENSG00000119541, ENSG00000131165, ENSG00000155975, ENSG00000083937, ENSG00000097033, ENSG00000139722, ENSG00000110880, ENSG00000131475, ENSG00000115561, ENSG00000138190, ENSG00000101421, ENSG00000165006, ENSG00000255112, ENSG00000074319	3381	41	19333	2.5104	0.0260509
	GO:0031623~receptor internalization	21	0.511447	0.000272857	ENSG00000028528, ENSG00000073921, ENSG00000158869, ENSG00000177885, ENSG00000180871, ENSG00000173020, ENSG00000168461, ENSG00000069869, ENSG00000064989, ENSG00000171105, ENSG00000148926, ENSG00000144118, ENSG00000165025, ENSG00000163464, ENSG00000141480, ENSG00000160255, ENSG00000087085, ENSG00000079805, ENSG00000141367, ENSG00000161203, ENSG00000145335	3381	52	19333	2.30925	0.0260509
	GO:2000377~regulation of reactive oxygen species metabolic process	12	0.292255	0.000287841	ENSG00000137509, ENSG00000181852, ENSG00000150907, ENSG00000137331, ENSG00000114383, ENSG00000138061, ENSG00000158828, ENSG00000067992, ENSG00000167186, ENSG00000168374, ENSG00000111206, ENSG00000164543	3381	21	19333	3.2675	0.026484
	GO:0032930~positive regulation of superoxide anion generation	12	0.292255	0.000287841	ENSG00000011600, ENSG00000165025, ENSG00000169896, ENSG00000164251, ENSG00000105329, ENSG00000065135, ENSG00000160255, ENSG00000163932, ENSG00000142192, ENSG00000171049, ENSG00000204936, ENSG00000114353	3381	21	19333	3.2675	0.026484
	GO:0007264~small GTPase mediated signal transduction	38	0.925475	0.000288063	ENSG00000108309, ENSG00000175220, ENSG00000147251, ENSG00000141968, ENSG00000075651, ENSG00000099246, ENSG00000177105, ENSG00000134215, ENSG00000136238, ENSG00000171700, ENSG00000158987, ENSG00000070081, ENSG00000138175, ENSG00000198915, ENSG00000146426, ENSG00000126858, ENSG00000159496, ENSG00000119729, ENSG00000183155, ENSG00000017797, ENSG00000070831, ENSG00000100485, ENSG00000067560, ENSG0000…	3381	121	19333	1.79578	0.026484
	GO:0000086~G2/M transition of mitotic cell cycle	23	0.560156	0.000306798	ENSG00000132688, ENSG00000111206, ENSG00000134057, ENSG00000142192, ENSG00000198668, ENSG00000058091, ENSG00000005812, ENSG00000170312, ENSG00000158402, ENSG00000122966, ENSG00000164045, ENSG00000173846, ENSG00000166851, ENSG00000143933, ENSG00000170836, ENSG00000147883, ENSG00000108100, ENSG00000087586, ENSG00000089685, ENSG00000145386, ENSG00000127564, ENSG00000143420, ENSG00000079805	3381	60	19333	2.19195	0.0278625
	GO:0070936~protein K48-linked ubiquitination	24	0.58451	0.000317541	ENSG00000072401, ENSG00000175063, ENSG00000099804, ENSG00000092871, ENSG00000113558, ENSG00000077721, ENSG00000077152, ENSG00000170633, ENSG00000197329, ENSG00000119048, ENSG00000132388, ENSG00000078140, ENSG00000036257, ENSG00000145868, ENSG00000186591, ENSG00000118503, ENSG00000165572, ENSG00000118518, ENSG00000131508, ENSG00000145495, ENSG00000109332, ENSG00000107341, ENSG00000078747, ENSG0000…	3381	64	19333	2.1443	0.0281677
	GO:0036258~multivesicular body assembly	15	0.365319	0.000324173	ENSG00000136738, ENSG00000130724, ENSG00000119541, ENSG00000131165, ENSG00000155975, ENSG00000083937, ENSG00000139722, ENSG00000131475, ENSG00000115561, ENSG00000103769, ENSG00000101421, ENSG00000165006, ENSG00000182149, ENSG00000255112, ENSG00000074319	3381	31	19333	2.76684	0.0281677
	GO:0043406~positive regulation of MAP kinase activity	28	0.681929	0.000327344	ENSG00000105851, ENSG00000114209, ENSG00000133703, ENSG00000140538, ENSG00000141506, ENSG00000081237, ENSG00000137801, ENSG00000151651, ENSG00000171105, ENSG00000166333, ENSG00000163221, ENSG00000102468, ENSG00000145431, ENSG00000168615, ENSG00000108984, ENSG00000136869, ENSG00000188906, ENSG00000197561, ENSG00000105329, ENSG00000142192, ENSG00000080815, ENSG00000009694, ENSG00000078401, ENSG0000…	3381	80	19333	2.00135	0.0281677
	GO:0032147~activation of protein kinase activity	28	0.681929	0.000327344	ENSG00000071054, ENSG00000118193, ENSG00000180370, ENSG00000114346, ENSG00000018280, ENSG00000171105, ENSG00000149930, ENSG00000072518, ENSG00000091436, ENSG00000259207, ENSG00000102760, ENSG00000092020, ENSG00000135439, ENSG00000172081, ENSG00000135932, ENSG00000130766, ENSG00000110931, ENSG00000114978, ENSG00000163806, ENSG00000213853, ENSG00000211459, ENSG00000169032, ENSG00000176749, ENSG0000…	3381	80	19333	2.00135	0.0281677
	GO:0010508~positive regulation of autophagy	27	0.657574	0.000329071	ENSG00000177169, ENSG00000198168, ENSG00000116209, ENSG00000082701, ENSG00000175224, ENSG00000169084, ENSG00000132356, ENSG00000118217, ENSG00000204713, ENSG00000108100, ENSG00000103313, ENSG00000145632, ENSG00000126581, ENSG00000188906, ENSG00000023287, ENSG00000105723, ENSG00000164938, ENSG00000067900, ENSG00000197548, ENSG00000097033, ENSG00000171206, ENSG00000150907, ENSG00000118689, ENSG0000…	3381	76	19333	2.03144	0.0281677
	GO:0032509~endosome transport via multivesicular body sorting pathway	8	0.194837	0.000363104	ENSG00000115561, ENSG00000119979, ENSG00000130724, ENSG00000134243, ENSG00000131165, ENSG00000104341, ENSG00000083937, ENSG00000255112	3381	10	19333	4.5745	0.0306947
	GO:0030218~erythrocyte differentiation	21	0.511447	0.00036689	ENSG00000064393, ENSG00000105610, ENSG00000180353, ENSG00000066336, ENSG00000105639, ENSG00000204420, ENSG00000116016, ENSG00000130770, ENSG00000173757, ENSG00000204613, ENSG00000169877, ENSG00000143479, ENSG00000118513, ENSG00000089902, ENSG00000254087, ENSG00000160199, ENSG00000096968, ENSG00000164466, ENSG00000185811, ENSG00000162367, ENSG00000122641	3381	53	19333	2.26567	0.0306947
	GO:0006464~cellular protein modification process	32	0.779347	0.000370958	ENSG00000099804, ENSG00000151292, ENSG00000113532, ENSG00000197930, ENSG00000159339, ENSG00000119402, ENSG00000144744, ENSG00000144848, ENSG00000109332, ENSG00000109472, ENSG00000074319, ENSG00000164414, ENSG00000115828, ENSG00000130985, ENSG00000198373, ENSG00000163902, ENSG00000163605, ENSG00000130725, ENSG00000198258, ENSG00000044446, ENSG00000253729, ENSG00000152952, ENSG00000112079, ENSG0000…	3381	97	19333	1.88639	0.0306947
	GO:0050790~regulation of catalytic activity	93	2.26498	0.000378424	ENSG00000108669, ENSG00000129562, ENSG00000150681, ENSG00000173281, ENSG00000006638, ENSG00000108309, ENSG00000175220, ENSG00000154845, ENSG00000175984, ENSG00000138835, ENSG00000064601, ENSG00000070081, ENSG00000035681, ENSG00000189157, ENSG00000108061, ENSG00000100664, ENSG00000155096, ENSG00000072818, ENSG00000164733, ENSG00000198053, ENSG00000126581, ENSG00000175470, ENSG00000111348, ENSG0000…	3381	377	19333	1.41057	0.0309684
	GO:0043547~positive regulation of GTPase activity	53	1.29079	0.000384551	ENSG00000158769, ENSG00000073712, ENSG00000071054, ENSG00000076864, ENSG00000179387, ENSG00000144283, ENSG00000141968, ENSG00000169220, ENSG00000114346, ENSG00000082701, ENSG00000153317, ENSG00000120318, ENSG00000145979, ENSG00000164251, ENSG00000159496, ENSG00000073921, ENSG00000136828, ENSG00000071189, ENSG00000196712, ENSG00000159842, ENSG00000144711, ENSG00000116473, ENSG00000008086, ENSG0000…	3381	189	19333	1.6035	0.0311277
	GO:0000132~establishment of mitotic spindle orientation	16	0.389674	0.000402065	ENSG00000215114, ENSG00000072864, ENSG00000136158, ENSG00000136861, ENSG00000186193, ENSG00000164056, ENSG00000115163, ENSG00000172977, ENSG00000166851, ENSG00000007168, ENSG00000088833, ENSG00000121957, ENSG00000188487, ENSG00000101367, ENSG00000166579, ENSG00000146425	3381	35	19333	2.614	0.0321955
	GO:0008625~extrinsic apoptotic signaling pathway via death domain receptors	17	0.414028	0.000471381	ENSG00000196072, ENSG00000215301, ENSG00000136603, ENSG00000064012, ENSG00000134243, ENSG00000170296, ENSG00000169372, ENSG00000168040, ENSG00000158796, ENSG00000132155, ENSG00000196712, ENSG00000160570, ENSG00000148841, ENSG00000015475, ENSG00000067182, ENSG00000164104, ENSG00000104375	3381	39	19333	2.49252	0.0373444
	GO:0032418~lysosome localization	15	0.365319	0.000484164	ENSG00000134108, ENSG00000196072, ENSG00000108523, ENSG00000225190, ENSG00000105649, ENSG00000135441, ENSG00000165782, ENSG00000008294, ENSG00000170759, ENSG00000254901, ENSG00000100345, ENSG00000165714, ENSG00000149357, ENSG00000140995, ENSG00000166579	3381	32	19333	2.68037	0.0379534
	GO:0036211~protein modification process	28	0.681929	0.000511028	ENSG00000099804, ENSG00000151292, ENSG00000113532, ENSG00000197930, ENSG00000159339, ENSG00000119402, ENSG00000144744, ENSG00000109332, ENSG00000109472, ENSG00000164414, ENSG00000115828, ENSG00000198373, ENSG00000163902, ENSG00000163605, ENSG00000130725, ENSG00000044446, ENSG00000253729, ENSG00000152952, ENSG00000112079, ENSG00000175806, ENSG00000120742, ENSG00000131508, ENSG00000102699, ENSG0000…	3381	82	19333	1.95253	0.0396419
	GO:0000082~G1/S transition of mitotic cell cycle	26	0.63322	0.000526878	ENSG00000135503, ENSG00000099804, ENSG00000138814, ENSG00000123080, ENSG00000112242, ENSG00000151893, ENSG00000111276, ENSG00000175305, ENSG00000036257, ENSG00000060982, ENSG00000100526, ENSG00000101412, ENSG00000101773, ENSG00000033800, ENSG00000176390, ENSG00000145632, ENSG00000129355, ENSG00000183856, ENSG00000163806, ENSG00000112576, ENSG00000150457, ENSG00000158290, ENSG00000164045, ENSG0000…	3381	74	19333	2.00907	0.0401006
[truncated: 114 more rows]

## Sheet: DAVID_BPandCC_Down_LEU_01
Category	Term	Count	%	PValue	Genes	List Total	Pop Hits	Pop Total	Fold Enrichment	FDR
[truncated: 37 more rows]

## Sheet: DAVID_BPandCC_UP_NONCOVID
Category	Term	Count	%	PValue	Genes	List Total	Pop Hits	Pop Total	Fold Enrichment	FDR
[truncated: 133 more rows]

## Sheet: DAVID_BPandCC_Down_NONCOVID
Category	Term	Count	%	PValue	Genes	List Total	Pop Hits	Pop Total	Fold Enrichment	FDR
[truncated: 57 more rows]
