# Supplementary material for: Integrated analysis of RNA-seq datasets reveals novel targets and regulators of COVID-19 severity
Source: Life Sci Alliance. 2024 Jan 23;7(4):e202302358. doi: 10.26508/lsa.202302358 (PMC10806258; doi:10.26508/lsa.202302358)
Supplement: Supplementary file 2 [file LSA-2023-02358_TableS2.xlsx]

## Sheet: SetUPCOVID
SetUPCOVID - GENE NAME	Ensembl_Gene_ID	log2(FC) _ WB_01	P-adj	log2(FC) _ WB_02	P-adj	log2(FC) _ WB_03	P-adj	log2(FC) _ LEUC_01	P-adj
RNASE1	ENSG00000129538	2.45704	0.0201584	1.37641	7.15428e-05	3.49153	2.33e-13	1.0023	0.00181698
DPRXP2	ENSG00000271304	2.55145	0.0230088	1.71888	4.61339e-10	2.37475	8.29e-13	0.737272	0.00350674
PKM	ENSG00000067225	0.606038	0.0245402	0.710003	7.17349e-07	0.831889	9.26e-13	0.624321	6.53836e-06
ITGA2B	ENSG00000005961	1.48329	0.00474779	0.885875	0.0164442	2.44444	2.65e-12	0.958059	7.41846e-05
TP53I3	ENSG00000115129	1.75532	4.20743e-07	1.05228	1.7497e-07	1.57509	9.37e-12	0.882979	7.11267e-06
SCN1B	ENSG00000105711	1.63892	0.00040614	1.07808	1.76201e-05	1.76109	1.01e-11	0.462363	0.017376
GAPDH	ENSG00000111640	1.00283	4.69631e-05	0.460388	0.00111771	0.808289	1.07e-11	0.554863	0.000324336
CTSA	ENSG00000064601	0.811289	0.00907854	0.745858	0.000225382	1.10509	6.92e-11	0.313147	0.0177686
FERMT3	ENSG00000149781	0.598838	0.0153617	0.831835	3.92681e-08	0.856026	2.2e-10	0.358177	0.0383058
GALNT14	ENSG00000158089	2.62072	1.37513e-05	1.73733	1.47716e-09	2.32068	2.61e-10	1.02543	4.79546e-06
E2F1	ENSG00000101412	1.64542	0.00184269	0.753321	0.00810747	1.58116	5.98e-10	0.765875	0.000484578
MIR4435-2HG	ENSG00000172965	1.02401	0.00358199	0.541547	0.00304808	1.24295	1.2e-09	0.512828	0.000421005
NTSR1	ENSG00000101188	2.26637	0.00391104	0.849772	0.00640445	1.84401	1.54e-09	1.05372	0.000282145
CAMP	ENSG00000164047	2.25598	0.000178298	1.34845	0.00119625	1.96142	1.93e-09	1.14904	0.000438055
SELP	ENSG00000174175	1.03755	0.0170143	0.849786	0.0035637	1.46394	2.22e-09	0.64691	0.000262267
KIAA0930	ENSG00000100364	0.535327	0.0403911	0.707186	5.62032e-05	0.730935	2.22e-09	0.429701	0.00145974
FAH	ENSG00000103876	0.918897	0.0128019	0.559183	0.00123592	0.819762	2.23e-09	0.556886	0.000577831
P2RX1	ENSG00000108405	0.84448	0.0106015	0.72312	0.000641627	1.12816	2.34e-09	0.581822	7.9342e-05
NLRP9P1	ENSG00000256581	1.69977	0.0394169	0.90767	0.000284658	1.78753	3.21e-09	0.907481	4.5549e-06
CKAP4	ENSG00000136026	1.26794	7.07546e-05	1.28084	1.90321e-10	1.4977	3.93e-09	1.2273	1.6086e-16
GBA	ENSG00000177628	0.881552	0.00224799	0.781091	2.10423e-06	0.914936	8.52e-09	0.60017	3.64869e-05
MGST1	ENSG00000008394	1.14347	0.00377214	1.03974	6.52072e-10	1.05956	1.03e-08	0.360786	0.0213202
PSTPIP2	ENSG00000152229	0.88722	0.0137632	1.44391	9.05641e-11	1.486	1.32e-08	0.881586	3.02718e-05
PRDX6-AS1	ENSG00000203739	1.09901	0.00116041	0.693019	2.93545e-05	1.07303	1.44e-08	0.768705	1.78339e-10
TMEM38A	ENSG00000072954	1.42348	0.000427582	0.678217	4.3344e-05	0.988038	1.61e-08	0.751289	3.84085e-06
OPRL1	ENSG00000125510	0.723864	0.0474998	0.72624	5.48587e-05	1.08973	1.63e-08	0.407046	0.0165388
GADD45G	ENSG00000130222	1.81826	0.00427109	1.08123	4.5848e-07	1.28036	1.85e-08	0.652809	0.0263625
CITED4	ENSG00000179862	0.983128	0.00335176	0.698025	0.00260771	1.41299	1.87e-08	1.19775	3.62494e-05
SEMA4A	ENSG00000196189	1.00712	0.00931819	0.893613	2.55848e-05	1.42546	2e-08	0.793387	5.66167e-09
SLC44A1	ENSG00000070214	0.682143	0.0414001	0.45015	9.55183e-05	0.660678	2e-08	0.374302	0.000133868
UPB1	ENSG00000100024	2.0177	0.00190141	1.37714	2.06916e-08	1.49111	2.45e-08	0.500348	0.0217363
QSOX1	ENSG00000116260	0.710936	0.00787284	0.818073	1.90107e-05	0.928531	3.52e-08	0.738067	3.49419e-06
CCDC17	ENSG00000159588	1.27673	0.00313576	0.515465	0.00366478	0.985017	4.12e-08	0.847934	1.5907e-06
INSC	ENSG00000188487	2.22288	0.0263618	1.31668	1.20027e-06	1.77622	5.59e-08	0.817191	0.000291722
TPST2	ENSG00000128294	0.944247	0.000107715	0.685009	3.91631e-05	0.736455	5.8e-08	0.580421	2.6311e-07
AGTRAP	ENSG00000177674	1.50431	7.53785e-05	0.926671	5.35247e-09	1.05816	6.98e-08	0.546461	0.00623451
LINC00937	ENSG00000226091	1.51421	0.00230929	0.848082	0.000821811	1.47566	7.6e-08	0.799762	0.00011719
TOR4A	ENSG00000198113	0.739905	0.00545932	0.759481	1.98287e-06	0.56665	7.8e-08	0.302371	0.040808
CMTM5	ENSG00000166091	1.58998	0.00182376	0.941172	0.00457447	1.53984	8.84e-08	0.506826	0.0305604
RSPH9	ENSG00000172426	2.69179	0.00291978	1.44593	2.08988e-08	1.78105	8.89e-08	0.555557	0.0351266
DEFA3	ENSG00000239839	2.77984	0.00849245	1.07287	0.0369463	2.91227	9.94e-08	1.21983	0.00321088
CACNA1E	ENSG00000198216	1.99236	0.000385212	1.72348	1.71767e-09	1.77634	1.02e-07	0.829831	5.28384e-05
RGS16	ENSG00000143333	1.90248	0.0303881	0.564567	0.0151189	1.32026	1.03e-07	0.560861	0.0162753
OSCAR	ENSG00000170909	1.01172	0.00389418	0.907218	2.49864e-07	1.02558	1.03e-07	0.45566	0.0053069
TSPO	ENSG00000100300	1.48566	1.76541e-06	0.983072	6.85238e-06	0.935533	1.13e-07	0.793658	0.0016646
CAPG	ENSG00000042493	1.13742	0.00207081	0.952224	3.87589e-11	0.876656	1.13e-07	0.433313	0.0281649
UPP1	ENSG00000183696	1.64573	5.13287e-06	1.27227	5.87158e-10	1.31946	1.16e-07	1.3739	1.46972e-14
TREML1	ENSG00000161911	1.1214	0.0274709	0.902856	0.00849147	1.60562	1.27e-07	0.957113	5.08969e-06
MYBPC3	ENSG00000134571	1.57075	0.000740921	1.17217	2.69142e-07	1.34986	1.3e-07	0.630254	0.00180033
DCTN2	ENSG00000175203	0.371033	0.00177778	0.416298	0.000189081	0.443791	1.45e-07	0.438119	7.03333e-06
RAB32	ENSG00000118508	1.15798	0.000453445	1.1754	3.80111e-10	1.02349	1.86e-07	0.856581	2.21476e-09
HSD3B7	ENSG00000099377	2.30987	0.000426859	1.69265	7.28634e-10	1.4481	2e-07	0.641706	0.00391815
OLR1	ENSG00000173391	2.87296	0.0151891	1.39379	0.001387	2.36112	2.5e-07	1.64063	3.64319e-06
CD63	ENSG00000135404	1.22865	0.000694755	1.08138	3.69299e-10	0.954245	3.15e-07	0.824478	5.27155e-07
SLPI	ENSG00000124107	3.14462	4.26801e-07	1.81822	3.39738e-08	1.94329	3.25e-07	1.32834	2.85911e-08
PGLYRP1	ENSG00000008438	1.78538	0.000205034	1.21116	2.34939e-06	1.62192	4.99e-07	1.51986	1.19541e-06
PLIN4	ENSG00000167676	1.0436	0.0426168	0.841091	0.00114655	1.75244	5.73e-07	1.32239	5.84359e-10
MROH6	ENSG00000204839	1.45513	0.000222486	1.22711	9.17632e-08	1.0567	6.3e-07	0.720074	0.000877456
POC1A	ENSG00000164087	1.19343	0.0240139	0.317549	0.0437904	0.982682	6.53e-07	0.59475	0.000973291
MICAL1	ENSG00000135596	0.776646	0.00421617	0.626744	0.000412333	0.754372	8.33e-07	0.772459	2.47681e-11
AGPAT2	ENSG00000169692	1.02601	0.000617254	0.52546	0.000216858	0.721861	8.41e-07	0.666354	0.0025391
BTBD19	ENSG00000222009	1.40051	0.0328488	1.2069	1.38976e-05	1.46075	1.06e-06	1.30993	1.29492e-09
ECE1	ENSG00000117298	0.727675	0.0483951	0.773773	2.02702e-05	1.04846	1.15e-06	0.610113	9.52254e-07
HOMER3	ENSG00000051128	0.849629	0.0270695	0.533054	0.000725389	0.816407	1.36e-06	0.385764	0.0211077
BIK	ENSG00000100290	1.3306	2.74103e-05	0.534211	0.00369208	0.860803	1.5e-06	0.692129	0.000378873
STXBP2	ENSG00000076944	1.08536	0.00399827	0.694766	4.58401e-05	0.801952	1.69e-06	0.681098	8.5518e-05
INSL3	ENSG00000248099	2.34919	4.05393e-07	1.24742	2.07744e-06	1.37203	1.74e-06	0.775076	0.00107997
LINC01503	ENSG00000233901	1.36209	0.00170279	1.21608	2.17556e-11	1.034	1.8e-06	0.554465	0.00183019
GLA	ENSG00000102393	0.900018	0.000415336	0.672129	3.33643e-06	0.564529	1.89e-06	0.450535	2.59382e-07
DHRS7B	ENSG00000109016	0.675455	0.0471381	0.371446	0.00299156	0.644166	1.93e-06	0.645319	1.80873e-11
FCGR1A	ENSG00000150337	2.0551	0.00127558	2.16974	2.64696e-13	1.44856	1.97e-06	0.553669	0.0295265
PGRMC1	ENSG00000101856	0.684824	0.0471381	0.754372	0.00240944	1.0048	2.09e-06	0.489221	0.00107309
TG	ENSG00000042832	1.77058	0.01114	1.16303	3.18648e-07	1.23911	2.16e-06	0.830416	0.000232321
ACAA1	ENSG00000060971	0.741477	0.00454762	0.408958	0.000527817	0.572912	2.22e-06	0.466369	2.62315e-05
TOM1	ENSG00000100284	1.02733	0.00378143	0.695026	2.72546e-06	0.824847	2.27e-06	0.436808	0.0219593
ADAM17	ENSG00000151694	0.998325	0.00422087	0.737858	6.95185e-09	0.896638	2.66e-06	1.0167	3.40578e-10
CRACR2B	ENSG00000177685	1.51413	0.00284171	0.517138	0.00928001	1.07431	2.74e-06	0.94089	0.000489431
LAMTOR1	ENSG00000149357	0.934572	5.78208e-07	0.590045	1.73492e-05	0.522522	2.77e-06	0.563304	2.9238e-05
TMEM92	ENSG00000167105	2.44971	0.0112961	2.03243	2.26763e-13	1.7263	3.23e-06	1.01554	0.00118916
OPLAH	ENSG00000178814	1.59761	0.00078123	1.68737	6.98057e-11	1.48189	3.38e-06	0.927044	0.00071737
AIG1	ENSG00000146416	0.798464	4.59029e-05	0.849084	2.2046e-07	0.525033	3.41e-06	0.518075	1.76614e-05
PLIN5	ENSG00000214456	1.22758	0.00994948	0.882479	0.000676382	1.62496	3.54e-06	1.50031	2.58355e-13
BASP1-AS1	ENSG00000215196	2.4731	0.00952278	1.79067	2.4737e-11	1.68214	3.68e-06	1.25385	1.42091e-07
KIFC3	ENSG00000140859	1.28377	0.00142152	0.869605	0.000377553	1.10749	3.79e-06	0.449399	0.0152943
UBTD1	ENSG00000165886	1.2014	0.000265447	0.808862	2.66775e-06	0.995785	4.34e-06	0.625786	0.00443061
SQOR	ENSG00000137767	0.829399	0.0188925	1.04928	3.17814e-10	0.759843	4.36e-06	0.656765	2.13045e-05
ANKRD9	ENSG00000156381	2.41628	6.385e-06	0.881092	0.00343451	1.60349	4.65e-06	0.916884	5.80035e-06
SLC9A1	ENSG00000090020	0.647988	0.0457696	0.649461	0.00393766	0.883191	4.65e-06	0.29719	0.0310784
RAP1GAP	ENSG00000076864	3.67833	0.000127694	1.17439	0.0105687	2.43271	4.97e-06	0.887744	0.00129594
EDEM2	ENSG00000088298	0.741653	0.00790037	0.571761	1.37347e-06	0.528985	5.32e-06	0.340318	0.00320904
ADM2	ENSG00000128165	1.2706	0.00940859	0.794821	0.00275652	0.84866	5.58e-06	0.422961	0.0432629
SLC26A6	ENSG00000225697	0.975475	4.05362e-06	0.594286	1.92087e-05	0.789405	5.69e-06	0.963108	3.77344e-09
PYGM	ENSG00000068976	1.08462	0.00963378	0.553032	0.00284749	0.937634	5.77e-06	0.634927	0.000182466
MS4A3	ENSG00000149516	2.24341	0.00613342	1.60548	0.000110133	1.97077	6.8e-06	1.71976	3.44324e-08
EXOSC4	ENSG00000178896	1.74001	2.84911e-05	1.09312	3.8004e-07	0.797698	7.19e-06	0.725091	0.00374135
CLEC1B	ENSG00000165682	1.64121	0.00925872	1.33068	2.40274e-07	1.23567	7.77e-06	0.538625	0.0368576
SHKBP1	ENSG00000160410	1.13678	0.002769	0.570443	0.00195087	0.97836	8.28e-06	0.785131	1.44885e-06
TNIP1	ENSG00000145901	0.662231	0.0127241	0.604009	3.96955e-06	0.678351	9.03e-06	0.335893	0.0195889
CEBPA	ENSG00000245848	0.594494	0.0190456	0.831632	1.54727e-06	0.647824	1.07e-05	0.714547	5.64847e-06
ADCY4	ENSG00000129467	0.816353	0.0290661	0.601552	0.00178097	0.806489	1.18e-05	0.330812	0.0279484
PSMD9	ENSG00000110801	1.04812	1.29588e-07	0.280092	0.00881926	0.423209	1.2e-05	0.414917	0.000751267
PSMD4	ENSG00000159352	0.543849	0.0218337	0.339389	0.00297157	0.411817	1.21e-05	0.394254	0.000116669
MARK3	ENSG00000075413	0.664824	0.0114451	0.386213	0.00303198	0.442873	1.25e-05	0.462656	5.10294e-10
SLC22A1	ENSG00000175003	1.1049	0.0400907	0.564307	0.0247486	1.09247	1.35e-05	0.644234	0.0030078
TMEM91	ENSG00000142046	1.04335	0.0138172	0.604387	0.00026474	0.912331	1.43e-05	0.561635	0.000402569
NFKBIL1	ENSG00000204498	0.836702	0.000857402	0.397418	0.000503949	0.362626	1.48e-05	0.383665	0.031361
SOCS3-DT	ENSG00000266970	3.01667	0.00953234	2.29752	1.37026e-13	1.56954	1.65e-05	1.18146	2.10876e-06
JAK3	ENSG00000105639	0.896179	0.00424612	1.13597	1.54141e-08	0.81087	1.77e-05	0.723499	6.35895e-08
NEU1	ENSG00000204386	0.594509	0.0189367	0.50701	2.78647e-05	0.562606	1.88e-05	0.237949	0.018821
TMEM40	ENSG00000088726	1.26435	0.00816436	0.784318	0.0055377	0.959644	2.09e-05	0.515699	0.0180223
PDXK	ENSG00000160209	0.539039	0.0140824	0.396477	4.30706e-05	0.4613	2.16e-05	0.304904	0.0238059
MED8	ENSG00000159479	0.30354	0.0446071	0.265838	0.000222856	0.245891	2.16e-05	0.254834	4.86663e-05
C19orf38	ENSG00000214212	0.837449	0.0121044	0.752698	1.27238e-05	0.7107	2.25e-05	0.549656	0.000280916
ROPN1L	ENSG00000145491	1.12798	0.0166397	1.08273	2.52862e-07	1.07904	2.28e-05	1.21785	1.60784e-13
MIR503HG	ENSG00000223749	2.10864	0.032068	1.10326	6.52508e-05	0.902712	2.51e-05	0.696086	0.00188122
FLOT2	ENSG00000132589	0.842339	0.0223123	1.08745	3.8424e-09	0.997692	2.56e-05	0.956053	9.43319e-09
GPRIN1	ENSG00000169258	1.31476	0.0411504	0.69064	0.00369208	1.05029	2.57e-05	0.600124	0.000136191
TMEM88	ENSG00000167874	1.30765	0.00812967	0.687347	0.00516138	1.03635	2.61e-05	0.604222	0.00162123
GPR108	ENSG00000125734	0.57972	0.0346962	0.396394	0.000984073	0.574967	2.69e-05	0.424805	0.000421005
TPM1	ENSG00000140416	0.927224	0.0164977	0.786074	0.00241356	0.684515	2.79e-05	0.576569	0.000183264
CCDC71L	ENSG00000253276	1.25656	0.00639081	1.14264	3.4705e-08	1.02829	2.98e-05	0.701476	0.000615241
VPS9D1	ENSG00000075399	1.46932	1.94551e-06	1.15977	8.34743e-09	0.796171	3.01e-05	0.680951	0.000651354
NQO2	ENSG00000124588	1.64565	0.000139916	1.03579	1.72832e-06	1.03261	3.08e-05	1.21672	1.12555e-13
TADA3	ENSG00000171148	0.603706	0.00415486	0.514086	2.80104e-06	0.445001	3.08e-05	0.34326	0.0148819
DDAH2	ENSG00000213722	1.44384	0.000311863	1.34734	1.38033e-09	0.900956	3.27e-05	0.474118	0.028984
SLC16A5	ENSG00000170190	0.572068	0.035725	0.444016	0.00644318	0.64803	3.37e-05	0.344448	0.00394918
CDKN2D	ENSG00000129355	1.1299	1.64603e-05	0.835217	1.02774e-05	0.89135	3.39e-05	0.946399	1.69872e-09
ALPL	ENSG00000162551	1.74534	0.00608238	1.57295	5.69007e-08	1.50913	3.47e-05	1.29825	1.84483e-09
MAN1A1	ENSG00000111885	1.16188	0.042094	0.504023	0.000515307	0.743719	3.89e-05	0.686051	8.26104e-05
SPI1	ENSG00000066336	0.962325	0.0158012	0.905042	2.03597e-07	0.914609	3.92e-05	0.567654	0.000681033
GADD45B	ENSG00000099860	0.881165	0.011454	1.07104	1.19433e-08	0.867378	4.04e-05	0.649691	0.000588887
ABCA2	ENSG00000107331	0.733685	0.0209177	0.694065	0.000801462	0.747411	4.35e-05	0.376408	0.0410934
EFCAB2	ENSG00000203666	1.09475	0.0492258	1.16895	3.32669e-07	0.765907	4.49e-05	0.497407	0.044018
CD58	ENSG00000116815	1.0336	0.00732025	0.840452	4.95841e-09	0.631041	4.54e-05	0.622001	3.6833e-06
ERMAP	ENSG00000164010	1.11388	0.00996115	0.514867	0.00462134	0.687858	4.76e-05	0.449475	3.82052e-05
RTN2	ENSG00000125744	1.27514	0.000400502	0.81356	8.58636e-05	0.766952	4.94e-05	0.540974	0.00177257
F12	ENSG00000131187	1.21689	0.00517954	0.814933	3.72489e-05	0.87874	5.72e-05	0.589338	0.00170037
HPSE	ENSG00000173083	1.22785	0.000173107	1.1594	2.57031e-10	0.797637	5.73e-05	0.636993	0.00104154
KMT5A	ENSG00000183955	0.519021	0.00578328	0.494901	3.28945e-07	0.391472	6.61e-05	0.468167	1.66576e-07
S100A9	ENSG00000163220	2.3102	9.21604e-07	1.90157	1.92603e-16	1.0206	6.71e-05	0.943357	2.13662e-06
LY6G6C	ENSG00000204421	2.8619	0.00640513	1.41543	0.00141462	1.85466	7.5e-05	0.656599	0.00949447
TMEM234	ENSG00000160055	0.674846	0.0117027	0.39916	0.00106614	0.439262	7.85e-05	0.368115	0.00215727
THBS3	ENSG00000169231	0.578709	0.0221442	0.381153	0.0134912	0.611934	8.08e-05	0.717749	1.19961e-10
BRI3	ENSG00000164713	0.88132	0.002071	0.770847	1.03985e-08	0.651549	9.65e-05	0.439882	0.00497934
CDA	ENSG00000158825	0.899756	0.0462664	0.68224	0.000415756	0.941501	0.000100552	0.795485	1.03485e-06
ZNF429	ENSG00000197013	1.19196	0.0147068	0.713999	0.00348368	0.760175	0.000101912	0.523775	0.0327834
SH3BP2	ENSG00000087266	0.535023	0.0410245	0.434704	0.0100901	0.478562	0.000102163	0.238312	0.0195592
CD151	ENSG00000177697	0.739697	0.0229454	0.820817	0.00389301	0.737071	0.000109801	0.450499	0.0381648
QPCT	ENSG00000115828	1.19327	0.0108531	1.1194	2.01421e-07	0.991111	0.000111555	0.853858	1.19886e-06
RAB1B	ENSG00000174903	0.431808	0.0276629	0.371017	0.0190768	0.473801	0.000112631	0.42866	8.45811e-05
TMUB2	ENSG00000168591	0.544885	0.00287157	0.490059	3.78103e-05	0.509474	0.000112695	0.378612	3.90188e-05
ST3GAL2	ENSG00000157350	0.703556	0.00290806	0.631185	1.3282e-05	0.595531	0.000118926	0.382392	0.00141972
NFE2	ENSG00000123405	1.14141	0.00641277	0.915577	2.07811e-06	0.903392	0.0001282	0.76165	2.66552e-05
PDLIM7	ENSG00000196923	0.778798	0.0404179	0.557095	0.00366664	0.836944	0.000137552	0.489056	0.00783123
RGS19	ENSG00000171700	0.561896	0.00882588	0.648419	2.93571e-06	0.612227	0.000145865	0.562688	0.000188434
DHRS12	ENSG00000102796	1.28309	0.00421617	0.696923	0.00104188	0.773498	0.000154928	0.392229	0.0207124
OSM	ENSG00000099985	1.71775	0.0031322	1.77627	8.55269e-13	1.11236	0.000156839	0.990174	3.30216e-05
ERFE	ENSG00000178752	2.42098	0.0346461	2.51722	3.52522e-09	1.82193	0.000165328	0.770249	0.0219386
LINC01002	ENSG00000282508	0.83651	0.0471381	1.09582	7.8868e-07	0.930537	0.000166511	0.479512	0.0149141
RHOG	ENSG00000177105	0.852421	0.0156397	0.882296	6.15857e-07	0.736097	0.000178527	0.787116	4.03341e-06
ZNF787	ENSG00000142409	0.914312	0.000596075	0.679252	4.33392e-07	0.516646	0.000193938	0.787589	3.73277e-07
PLOD1	ENSG00000083444	0.608872	0.041783	0.440732	0.014027	0.773835	0.000196155	0.544649	0.000123529
COQ8B	ENSG00000123815	0.595995	0.00828546	0.326724	0.0117968	0.444759	0.000202956	0.621937	5.2414e-05
REEP2	ENSG00000132563	2.0814	0.0460811	0.743972	0.00292455	0.955964	0.00021324	0.82767	0.00172459
MSRB2	ENSG00000148450	0.875666	0.0231906	0.841656	8.71922e-06	0.708789	0.000214938	0.671646	0.000136271
HTATIP2	ENSG00000109854	0.710346	0.0172661	0.910609	3.5356e-10	0.576748	0.000217304	0.701327	5.84512e-08
C1R	ENSG00000159403	1.10037	0.0200626	0.622138	0.00136398	0.850981	0.000231572	0.650463	1.95337e-07
SIAH2	ENSG00000181788	1.91013	0.000235329	0.666736	0.0395862	1.16042	0.000234617	0.803493	4.72458e-13
TMEM11	ENSG00000178307	0.780922	9.48017e-05	0.349002	0.000276205	0.369187	0.000235521	0.560411	7.84964e-07
RIPOR3	ENSG00000042062	3.32106	7.11206e-05	0.965128	0.000411158	1.08458	0.000240162	0.521024	0.0423876
EFCAB12	ENSG00000172771	1.63837	0.00155451	0.864032	1.26644e-05	1.00548	0.000248592	0.749998	0.00100035
RCVRN	ENSG00000109047	2.19234	0.0200626	1.12769	0.00225495	1.34481	0.000263362	1.11579	0.000118798
SLC16A3	ENSG00000141526	0.826286	0.0286827	0.719591	0.000133511	0.746438	0.000270054	0.620761	0.00198552
TRAPPC1	ENSG00000170043	0.56644	0.028482	0.29512	0.0491845	0.4042	0.000287611	0.498617	7.43647e-05
ADGRG3	ENSG00000182885	1.18384	0.0262103	1.35611	6.77214e-09	1.10097	0.000298846	1.01856	1.3825e-08
LINC00963	ENSG00000204054	0.910856	0.00427481	0.759045	1.20699e-05	0.792904	0.000304084	0.722166	2.22243e-08
DHRS13	ENSG00000167536	1.20402	0.00360186	1.21457	7.26743e-09	0.974083	0.000322222	0.841839	1.92825e-05
MPZ	ENSG00000158887	1.0684	0.00207635	0.833293	6.7634e-05	0.674814	0.000331537	0.383984	0.0235327
LRP10	ENSG00000197324	0.645322	0.025695	0.757485	3.51164e-06	0.782272	0.00036433	0.709951	1.90729e-08
STK16	ENSG00000115661	1.09329	6.47582e-06	0.368119	0.00179684	0.599903	0.000428743	0.876322	1.62045e-13
SRA1	ENSG00000213523	0.993794	7.17102e-05	0.451114	7.35522e-06	0.488389	0.000452022	0.329712	0.0188408
FOLR3	ENSG00000110203	3.20721	2.12654e-05	1.52228	5.01284e-06	1.38558	0.00046904	1.33302	5.76879e-06
TIMP1	ENSG00000102265	0.963486	0.0069228	0.647523	0.00615687	0.799035	0.000521702	0.533693	0.0112671
RETREG2	ENSG00000144567	0.559467	0.00463217	0.330623	0.0250379	0.635808	0.00056343	0.424846	5.47837e-06
PRR7	ENSG00000131188	0.664616	0.0172661	0.365456	0.0238401	0.512406	0.000574961	0.420461	0.00861093
GRK6	ENSG00000198055	0.477491	0.00134285	0.512879	4.3813e-08	0.399992	0.000590237	0.512991	0.000110893
S100A11	ENSG00000163191	1.15913	0.00442945	0.8928	3.37084e-07	0.835172	0.000637152	0.87601	5.79329e-08
ARPC1B	ENSG00000130429	0.768201	0.000565414	0.475221	2.78485e-05	0.366194	0.00063993	0.490354	0.000845082
RAB5IF	ENSG00000101084	1.13135	3.95232e-05	0.870573	9.43121e-09	0.567056	0.000663641	0.724667	2.89284e-08
TWF2	ENSG00000247596	0.399315	0.0344609	0.282818	0.0485521	0.384793	0.000677286	0.389866	0.0276725
UBALD2	ENSG00000185262	0.831371	0.000348867	0.630399	2.97533e-06	0.632168	0.000701076	0.63449	0.000853081
FPR1	ENSG00000171051	1.10005	0.0101771	0.992555	3.22997e-06	0.88035	0.000709762	0.824072	3.54308e-08
CKLF	ENSG00000217555	0.963169	0.00408138	0.724959	2.37394e-06	0.567806	0.000741578	0.72758	3.66765e-06
CYBC1	ENSG00000178927	0.845505	0.00167672	0.690511	7.39967e-06	0.507455	0.000760851	0.374404	0.0199011
CD59	ENSG00000085063	0.87792	0.00610342	1.12761	1.40105e-08	0.848991	0.000764282	1.3628	1.07135e-16
DHX34	ENSG00000134815	0.850592	0.0166736	0.55181	0.000639134	0.644382	0.000773794	0.538769	0.00017123
NAIPP4	ENSG00000251634	1.41369	0.0190846	0.907471	0.0252	0.901412	0.000799742	0.815254	0.0237175
DGAT2	ENSG00000062282	1.10962	0.0176414	1.02744	6.17833e-05	1.00723	0.000800073	1.07052	9.73673e-11
NCF4	ENSG00000100365	1.18838	0.00391104	1.05545	5.36147e-11	0.738349	0.00081854	0.74803	1.8287e-06
MOSPD3	ENSG00000106330	0.708948	0.000356283	0.677661	9.63842e-05	0.528369	0.000854126	0.420435	0.0367179
MSRB1	ENSG00000198736	1.23793	0.00103794	1.01332	1.4115e-08	0.780286	0.000893559	0.712597	0.000203844
RARA-AS1	ENSG00000265666	1.30201	0.00330838	1.05524	1.75247e-07	0.863632	0.000915554	0.664419	0.000377576
NFKBID	ENSG00000167604	0.69691	0.00225655	0.288127	0.0151224	0.307289	0.00109869	0.251462	0.0367398
KIAA2013	ENSG00000116685	0.743809	0.000338415	0.285328	0.04198	0.491928	0.00112247	0.480313	0.00048206
FBXL5	ENSG00000118564	0.675012	0.0322034	1.1164	9.60377e-11	0.607956	0.00112372	0.514702	0.000276284
FTH1	ENSG00000167996	0.816234	0.00135558	1.03475	3.64998e-07	0.607451	0.00117544	0.576275	0.00081697
NARF	ENSG00000141562	1.04342	4.13857e-05	0.71752	2.00371e-08	0.533104	0.00121391	0.647864	1.42924e-05
TLCD4	ENSG00000152078	2.59721	0.0392783	0.849996	0.017764	1.05691	0.00123981	2.23772	1.53254e-13
GLIPR2	ENSG00000122694	0.829584	0.00153201	0.632498	1.5445e-05	0.5089	0.00134573	0.443793	0.000101147
BLOC1S1	ENSG00000135441	1.37909	5.33161e-05	0.785325	5.34832e-06	0.387122	0.0013956	0.649737	0.000436735
PIK3CD-AS1	ENSG00000179840	1.19929	0.0109713	1.02275	6.63902e-09	0.710022	0.00142709	0.86077	9.81239e-08
HSPA1L	ENSG00000204390	0.543498	0.0366123	0.441879	0.000162177	0.437296	0.00142951	0.82542	1.23421e-10
HTRA2	ENSG00000115317	0.734445	0.000140007	0.320373	0.000653376	0.312926	0.00159239	0.295483	0.00489101
CA2	ENSG00000104267	1.85578	0.00155451	0.753022	0.033017	0.870344	0.0016151	0.552398	0.0127815
S100A6	ENSG00000197956	1.02629	0.00451142	0.859371	4.15874e-07	0.537543	0.00163789	0.619742	3.26326e-05
GLTP	ENSG00000139433	0.393623	0.000511497	0.34899	0.00412501	0.271762	0.00168045	0.375765	2.94724e-06
RAC1	ENSG00000136238	0.675595	0.0231371	0.444402	0.000107235	0.416185	0.00169978	0.344375	0.000768656
RELT	ENSG00000054967	0.559478	0.00640633	0.462362	0.00188664	0.413716	0.00177299	0.297476	0.0151528
CTNNAL1	ENSG00000119326	2.75579	0.000157139	0.959493	0.00103343	0.851428	0.00197654	0.554577	0.000682184
GAPDHP1	No data available	0.810727	0.0496126	1.29443	5.906e-12	0.703917	0.0020094	0.63616	0.0238157
SFT2D1	ENSG00000198818	0.70198	0.000980034	0.605873	3.37782e-09	0.331716	0.00210751	0.44716	7.037e-06
KCTD2	ENSG00000180901	0.324916	0.0462985	0.337934	0.00126537	0.387598	0.00217138	0.40337	4.79696e-07
IFITM2	ENSG00000185201	1.0138	0.0242424	0.958095	3.11327e-05	0.850867	0.002226	0.781125	2.58907e-05
TMEM120A	ENSG00000189077	0.895666	0.022109	0.596601	0.000281065	0.605407	0.00252118	0.71597	9.08275e-06
DENND3-AS1	ENSG00000253210	1.07449	0.00888955	0.883489	9.93034e-07	0.686731	0.00278713	0.735418	3.85853e-05
ZC3H12A	ENSG00000163874	1.1491	4.4536e-05	0.6823	0.000387281	0.493646	0.00282336	0.460308	0.00268595
RABAC1	ENSG00000105404	1.09388	0.000131643	0.421731	0.00741575	0.455379	0.00290269	0.536492	0.00534224
CHMP1A	ENSG00000131165	0.545414	0.00465799	0.375323	0.00195087	0.307386	0.00323942	0.306155	0.0495471
SRSF9	ENSG00000111786	0.253209	0.00636941	0.205854	0.000259254	0.166487	0.00328293	0.293378	8.79679e-06
ARID5A	ENSG00000196843	0.810031	0.0270171	0.661384	0.000495841	0.66114	0.00331983	0.931528	1.63298e-06
METTL22	ENSG00000067365	0.797313	3.52533e-05	0.261871	0.020101	0.205293	0.00352241	0.375241	3.01304e-05
TRIOBP	ENSG00000100106	0.508452	0.0254835	0.33601	0.0100899	0.354047	0.00352505	0.242876	0.0314883
EMC7	ENSG00000134153	0.816778	3.72748e-06	0.225834	0.0161922	0.268858	0.00364376	0.33592	6.14066e-06
FAM157A	ENSG00000236438	0.954816	0.0412287	1.45954	7.48005e-09	0.797695	0.00378725	0.459991	0.0465539
POMP	ENSG00000132963	0.915243	0.000480924	0.662137	3.37782e-09	0.285282	0.00390067	0.426395	6.78534e-05
JMJD6	ENSG00000070495	0.55989	0.0154591	0.521633	1.8518e-05	0.371408	0.0040422	0.8058	3.4896e-07
UFD1	ENSG00000070010	0.796233	3.34613e-07	0.298641	4.90936e-05	0.226242	0.00415678	0.482597	8.15138e-11
ZBTB8OS	ENSG00000176261	0.788488	0.00247138	0.348762	0.0140397	0.234903	0.0049698	0.513682	1.61599e-07
RAB24	ENSG00000169228	0.842898	0.0442134	0.700369	1.86765e-05	0.436682	0.00522463	0.354209	0.04558
ACAP1	ENSG00000072818	0.62858	0.0180709	0.582867	2.39829e-06	0.321153	0.00567343	0.414705	0.0012442
COQ2	ENSG00000173085	0.670479	0.000610657	0.438587	0.00435381	0.351357	0.0059149	0.339232	0.00320479
AHSP	ENSG00000169877	4.04317	6.2588e-06	0.980975	0.0467669	1.17682	0.00595412	1.10344	0.00117513
FAM120AOS	ENSG00000188938	0.327403	0.0292056	0.300527	0.000629702	0.266379	0.00596618	0.195533	0.0171429
MTX1	ENSG00000173171	1.01581	0.000474753	0.712098	1.54913e-05	0.557431	0.00636386	0.771791	1.92649e-10
WSB2	ENSG00000176871	0.487053	0.016561	0.692128	4.7759e-08	0.412397	0.00693012	0.640686	1.87261e-07
SAT1	ENSG00000130066	0.923596	0.0141417	1.07898	7.0047e-11	0.546848	0.0069395	0.480205	0.0045254
DEDD2	ENSG00000160570	0.545894	0.0204533	0.307511	0.024582	0.404796	0.00713965	0.350756	0.00981138
RHBDD2	ENSG00000005486	0.641327	0.00670206	0.419686	0.00536472	0.425113	0.00718071	0.543342	0.0004364
JUNB	ENSG00000171223	0.765936	0.0129098	0.844053	2.8077e-05	0.59972	0.00760235	0.582473	0.00891033
FAM126B	ENSG00000155744	1.24435	0.0124573	1.03977	1.38449e-09	0.690022	0.00789558	1.02988	2.52364e-07
HLA-A	ENSG00000206503	0.737797	0.0150675	0.397259	0.0286502	0.457977	0.00795103	0.316212	0.0325243
CTDSP1	ENSG00000144579	0.403081	0.0266601	0.302608	0.00869751	0.282036	0.00796906	0.453283	0.00162146
PRR14	ENSG00000156858	0.416269	0.0456726	0.295486	0.00441213	0.333204	0.00803336	0.3278	0.0217087
NDUFAF1	ENSG00000137806	0.747637	9.53162e-05	0.668556	6.45033e-08	0.272509	0.00808512	0.377748	0.00189973
TNFAIP6	ENSG00000123610	1.74053	0.0499138	1.74777	4.68719e-09	0.955512	0.00811596	0.686909	0.00667707
TREML3P	ENSG00000184106	2.20754	0.000498198	1.03789	3.56961e-05	0.949969	0.00813779	0.943531	2.99291e-05
GPSM3	ENSG00000213654	0.655261	0.0144179	0.695622	6.65093e-05	0.43118	0.00821926	0.739779	4.32501e-07
LY96	ENSG00000154589	1.9067	0.000182227	1.17196	1.54985e-07	0.632796	0.00861424	0.770998	1.78618e-05
TRAPPC3	ENSG00000054116	0.382299	0.0194849	0.224304	0.00207432	0.122781	0.00888318	0.226348	0.00974222
UBE2M	ENSG00000130725	0.579293	0.00195278	0.346999	0.00756514	0.346964	0.00910475	0.406897	0.00132638
BORCS8	ENSG00000254901	0.616321	0.00290806	0.363215	0.00984299	0.342924	0.00997735	0.528814	8.7183e-05
LILRA5	ENSG00000187116	2.23489	5.91142e-07	1.4015	6.36995e-08	0.690954	0.0102184	1.01409	3.73899e-07
RFX2	ENSG00000087903	1.05042	0.0409992	0.757064	0.00220654	0.831263	0.0105286	1.23038	1.94216e-12
EFHD2	ENSG00000142634	0.542175	0.0296637	0.623516	1.46079e-05	0.350964	0.0105523	0.315543	0.0249442
UBE2J2	ENSG00000160087	0.318836	0.00963378	0.210267	0.00742716	0.179505	0.0108161	0.215678	0.0211861
LINC00672	ENSG00000263874	0.998898	0.000615788	0.409916	0.0425234	0.469559	0.0110821	0.633337	7.51815e-05
CINP	ENSG00000100865	0.507602	0.0132434	0.288167	0.000350684	0.228299	0.0110894	0.277614	0.0216154
JPT1	ENSG00000189159	0.764871	0.0127636	0.64762	0.000280802	0.448948	0.0120689	0.575009	0.000257053
GSTO1	ENSG00000148834	1.41922	8.55761e-06	0.85332	1.09541e-08	0.280214	0.012921	0.310209	0.0356685
ATP6V0E1	ENSG00000113732	0.794678	0.0175669	0.765123	2.64943e-08	0.404072	0.0139949	0.777618	1.28272e-09
PSMB3	ENSG00000277791	0.654683	0.0312479	0.470677	0.000353714	0.309587	0.0159869	0.450943	0.00688726
NUP214	ENSG00000126883	0.605835	0.0199917	0.507651	4.685e-06	0.219087	0.0170122	0.431492	0.00591582
NANS	ENSG00000095380	0.935657	0.000558086	0.261063	0.0471457	0.267797	0.0214067	0.471641	0.000288444
CARS2	ENSG00000134905	0.564736	0.0215335	0.373156	0.000758447	0.182162	0.0217492	0.213852	0.0450987
ERP44	ENSG00000023318	0.383808	0.0145124	0.333982	4.29674e-06	0.173253	0.0238642	0.264267	0.00345068
ADGRE1	ENSG00000174837	0.716213	0.0357567	1.33421	5.815e-06	0.597126	0.0248953	0.547357	0.0182054
CLIC1	ENSG00000213719	1.04579	0.000301667	0.803925	1.47449e-07	0.398745	0.0250516	0.628472	3.92854e-07
UBE2F	ENSG00000184182	0.838256	0.0141219	0.6757	1.18471e-07	0.235369	0.0253488	0.389518	0.00203647
ISCU	ENSG00000136003	0.614945	0.00302508	0.375637	0.0149751	0.296727	0.0264824	0.312538	2.41831e-05
FHDC1	ENSG00000137460	1.57923	0.0311578	1.24114	8.54418e-07	0.614483	0.029386	1.02012	6.93033e-05
YIPF3	ENSG00000137207	0.435366	0.0470006	0.437811	0.00336879	0.312785	0.0301663	0.372548	0.00198642
NUDT4	ENSG00000173598	1.27091	0.00207635	0.534914	0.00906338	0.389098	0.0304364	0.521826	1.23728e-07
S100A4	ENSG00000196154	0.896672	0.00373469	0.529996	0.000566558	0.268955	0.0346649	0.501048	0.00248483
DYRK3	ENSG00000143479	2.74063	0.00016372	1.05844	0.00271131	0.630903	0.0370545	1.45153	1.02286e-07
TSPAN2	ENSG00000134198	1.13677	0.00291978	0.881607	0.000115878	0.570171	0.0432239	1.19194	1.47586e-11
ARPC4	ENSG00000241553	0.659425	0.0181585	0.301438	0.0253186	0.209304	0.0437063	0.395002	0.0154957
RNF167	ENSG00000108523	0.564683	0.0152802	0.251918	0.0374986	0.238832	0.0439764	0.493924	1.27427e-06
IFIT1B	ENSG00000204010	3.7357	3.63955e-05	1.3442	0.00427428	0.820197	0.0456112	1.12379	0.000958821
LYSMD1	ENSG00000163155	0.940512	0.0358719	0.888334	1.37198e-08	0.331066	0.0456645	0.631005	0.00146949
NSUN3	ENSG00000178694	1.1456	0.00424612	0.624411	2.06916e-08	0.170227	0.0490442	0.379665	0.00125841
NOP10	ENSG00000182117	0.931343	0.00253514	0.77973	4.94919e-08	0.382963	0.049312	0.536786	0.000463091
CDC42	ENSG00000070831	0.290186	0.0483201	0.373422	0.000288953	0.139863	0.0493158	0.471069	1.61873e-07
ATF4	ENSG00000128272	0.739136	2.61601e-08	0.230214	0.00604709	0.176822	0.0496029	0.280982	0.00571489
B9D2	ENSG00000123810	0.653631	0.0192679	0.57157	0.000204073	0.334032	0.0223956	0.534262	0.00245768
ATP6V0B	ENSG00000117410	0.922127	0.000553599	0.428746	0.00745013	0.361501	0.0225669	0.544182	0.000146961
DDIT3	ENSG00000175197	0.884946	0.0156289	0.738192	8.6871e-06	0.378742	0.022875	0.431445	0.0281795
RHCE	ENSG00000188672	3.04984	0.00674227	1.13689	0.00162909	0.721436	0.0248421	1.33612	1.28916e-05
YPEL4	ENSG00000166793	2.73581	0.000139522	0.740615	0.0404236	0.595612	0.027121	0.873119	0.000849145
ATP6V1D	ENSG00000100554	0.671704	0.0361541	0.703726	1.53019e-05	0.169187	0.0275673	0.385745	3.2612e-05
FTH1P10	ENSG00000223361	0.752027	0.0477335	1.76627	4.06228e-07	0.489628	0.0284191	0.736247	0.00181256
NMRK1	ENSG00000106733	0.834745	0.000805263	0.517303	0.000387139	0.274023	0.0330022	0.287877	0.0200807
PELO	ENSG00000152684	0.528772	0.00669317	0.746101	1.34455e-10	0.260047	0.0384151	0.477031	0.00074497
H3-3A	ENSG00000163041	0.57923	0.0159051	0.602065	8.79206e-05	0.328536	0.0440326	0.543732	1.45556e-05
TYROBP	ENSG00000011600	0.870299	0.0166491	0.731926	2.57276e-05	0.290807	0.0458453	0.413648	0.0218981
KMT2E-AS1	ENSG00000239569	0.791398	0.0345253	0.376686	0.036034	0.265529	0.0488844	0.408765	0.0371135

## Sheet: SetUPALL
SetUPALL - GENE NAME	Ensembl ID	log2(FC) _ WB_01	P-adj	log2(FC) _ WB_02	P-adj	log2(FC) _ WB_03	P-adj	log2(FC) _ LEUC_01	P-adj	log2(FC) _ NONCOVID	P-adj
CD177	ENSG00000204936	5.1858	2.25165e-09	3.32047	4.95642e-14	4.64273	2.26e-20	2.3569	7.03455e-12	1.69603	0.0255846
PRTN3	ENSG00000196415	2.44051	0.0136509	1.94494	1.0081e-07	4.20257	2.16e-19	1.1962	0.00597112	1.59413	0.0240149
ADAMTS2	ENSG00000087116	3.77583	0.0116677	1.59668	4.10256e-05	4.94661	2.5e-18	1.58072	1.19045e-05	2.14289	0.00571312
GPR84	ENSG00000139572	2.37926	9.22324e-07	2.72899	3.13419e-19	2.87665	3.34e-18	1.14991	3.2086e-05	1.24287	0.0401388
ITGA7	ENSG00000135424	3.12445	0.00197638	2.22651	4.35014e-10	3.56105	1.27e-17	1.66458	1.86813e-09	1.61878	0.00565428
AMPH	ENSG00000078053	3.44933	0.0115457	1.75376	4.33986e-06	4.60121	1.29e-17	2.15146	6.48522e-10	2.45796	0.00083561
MPO	ENSG00000005381	1.70235	0.00155451	1.08859	0.00387585	3.32754	1.11e-16	1.58701	3.10223e-06	1.1611	0.0228294
OLAH	ENSG00000152463	2.56659	0.0213976	2.64331	5.21966e-10	4.83632	1.38e-16	3.217	7.95689e-17	2.11987	0.00614216
ELANE	ENSG00000197561	2.55896	0.000392358	1.26388	0.00346823	3.67096	1.39e-16	2.16166	2.17527e-08	1.95452	0.0068782
MMP8	ENSG00000118113	3.63939	2.84911e-05	2.59243	2.35037e-11	3.72064	1.94e-15	2.45751	3.71233e-12	2.18377	0.00215128
LTF	ENSG00000012223	1.81843	0.0174897	1.19258	0.00270094	3.44769	2.99e-15	1.60822	5.52955e-06	1.49739	0.0300079
CEACAM8	ENSG00000124469	2.1557	0.025027	1.13508	0.00592674	3.34196	4.27e-15	1.76111	2.64988e-07	1.71125	0.0114391
AZU1	ENSG00000172232	2.1146	0.00151489	0.920408	0.0287609	3.33828	6.4e-15	1.92134	8.20393e-07	1.36544	0.0420162
LCN2	ENSG00000148346	2.41494	0.000260352	1.35841	0.000302086	3.08983	1.07e-14	1.92508	7.46357e-08	1.7308	0.00807451
GRB10	ENSG00000106070	1.91299	0.00366353	1.36143	2.32135e-05	3.29321	1.49e-14	2.36329	9.03883e-22	2.08635	0.000716213
DEFA4	ENSG00000164821	2.87124	0.000468065	1.17792	0.0159043	3.46465	1.56e-14	1.6792	7.04162e-06	1.90837	0.00717448
TMEM119	ENSG00000183160	3.22754	0.000111549	1.36447	0.000187306	3.19732	2.72e-14	1.43863	7.91516e-06	1.77129	0.00733938
CEACAM6	ENSG00000086548	1.9	0.0434789	1.41516	0.000425802	3.36034	3.54e-14	1.6981	1.641e-06	1.72696	0.0107812
DUSP13	ENSG00000079393	2.53558	0.00287157	1.55994	1.40105e-08	2.7787	4.65e-14	1.56183	2.67634e-08	1.18222	0.0380665
BPI	ENSG00000101425	1.57169	0.0159051	1.12898	0.00089972	2.95931	1.77e-13	1.73451	1.38554e-07	1.44092	0.0152624
CHIT1	ENSG00000133063	2.01951	0.00670704	1.14909	8.35123e-05	2.52442	3e-13	1.13909	0.000900592	1.89719	0.000588198
ARG1	ENSG00000118520	2.20086	0.00393589	1.40925	0.000493091	3.15196	3.24e-13	2.75689	7.32474e-19	2.25322	0.00129792
ZDHHC19	ENSG00000163958	4.33513	2.33672e-06	2.62121	6.19289e-10	3.4464	3.36e-13	1.08585	0.00329776	2.14636	0.00426641
PPARG	ENSG00000132170	3.11624	0.00663702	1.90784	5.65473e-12	2.75822	3.83e-13	0.916575	0.000185543	1.43464	0.00819025
OLFM4	ENSG00000102837	2.47722	0.0171002	1.27555	0.00879414	3.49654	7.1e-13	2.54272	1.68935e-11	2.66335	0.000736542
KCNE1	ENSG00000180509	1.5954	0.000244249	1.0633	4.46555e-05	2.47836	1.4e-12	1.27564	9.79426e-09	1.58198	0.00233024
MAFG	ENSG00000197063	0.917154	6.2426e-06	1.24907	9.74263e-17	1.17256	1.62e-12	0.900956	6.42411e-11	1.16835	0.000983845
SLC26A8	ENSG00000112053	2.04486	0.00303303	1.55364	2.16881e-09	2.34664	1.7e-12	0.563503	0.0238153	0.957462	0.0394504
HK3	ENSG00000160883	1.45203	0.000260352	1.39657	1.01343e-10	1.58465	1.72e-12	0.760083	2.07753e-06	1.19075	0.00767548
IRAK3	ENSG00000090376	0.897797	0.0342942	1.26614	9.17632e-08	2.22658	1.37e-11	1.53679	3.07191e-12	1.61673	0.00334121
CTSG	ENSG00000100448	2.35982	0.00645216	1.38601	0.00387202	3.10771	1.82e-11	1.97161	2.54082e-07	2.05244	0.00348405
LINC02009	ENSG00000283646	2.8442	0.00279056	1.43588	0.000339631	2.90905	2.22e-11	1.60371	2.3058e-06	1.44136	0.0384083
HP	ENSG00000257017	2.73665	0.000139522	2.2483	1.20646e-11	2.6551	2.74e-11	1.6762	2.30089e-08	1.30334	0.0428314
CRISP3	ENSG00000096006	2.03347	0.0483796	1.6434	0.000136642	2.62981	3.07e-11	1.57287	6.33537e-07	1.93648	0.00392128
GADD45A	ENSG00000116717	1.71158	0.00321102	1.32397	2.26516e-07	2.12056	3.19e-11	1.78806	9.40834e-19	1.9513	0.000976894
RETN	ENSG00000104918	2.57259	4.26801e-07	2.32573	9.61667e-14	2.25085	3.85e-11	1.78583	6.4385e-08	1.1287	0.0470457
MMP9	ENSG00000100985	1.47731	0.011621	1.88162	2.17556e-11	2.48938	3.93e-11	1.40452	1.29309e-07	1.73126	0.00735712
MCEMP1	ENSG00000183019	3.18423	5.84352e-08	2.83534	1.99331e-22	2.41387	6.04e-11	1.70799	2.26583e-12	1.84694	0.00392128
LINC02649	ENSG00000215244	1.34709	0.025054	1.42645	2.73103e-07	2.06306	6.16e-11	0.689598	0.000802631	0.918523	0.0392474
CAPN13	ENSG00000162949	3.18499	0.00334393	1.4455	0.000122386	2.91908	8.83e-11	0.72457	0.0186591	2.35573	0.00108719
TRPM2	ENSG00000142185	1.42811	0.000323156	1.38804	7.6125e-08	1.34813	1.02e-10	0.592883	0.00679586	0.985677	0.0213847
ASPH	ENSG00000198363	1.34962	0.000680888	1.35773	1.26018e-07	2.10375	1.23e-10	1.94887	9.40834e-19	1.88766	0.000898446
NME8	ENSG00000086288	1.0282	0.000344701	0.765222	0.000121343	1.31617	1.73e-10	0.839038	2.91461e-07	1.21701	0.000530599
MYO10	ENSG00000145555	2.04936	0.0369357	1.93057	4.1254e-11	2.53999	2.31e-10	1.14017	4.5113e-06	1.65441	0.00219477
SERPINB10	ENSG00000242550	2.61011	0.00656252	1.77653	8.41982e-06	2.66096	3.32e-10	1.8719	3.92786e-09	1.50179	0.0234924
SMIM3	ENSG00000256235	0.708614	0.00418374	0.727	0.000396477	1.2487	3.32e-10	0.731512	1.48057e-07	0.867826	0.00130531
SMARCD3	ENSG00000082014	1.88004	4.19472e-06	0.841415	9.46241e-06	1.65932	7.79e-10	0.775373	8.53635e-05	0.739406	0.0308525
TDRD9	ENSG00000156414	1.52761	0.0382538	1.98629	3.01301e-11	2.13727	9.28e-10	0.871563	0.00103709	2.03754	0.000249488
GGH	ENSG00000137563	2.05717	0.0228442	0.57125	0.00773771	1.5282	1.26e-09	0.938185	5.43443e-07	1.10189	0.0165986
C3AR1	ENSG00000171860	1.32475	0.0375462	1.6882	8.14756e-10	1.75446	1.39e-09	0.856566	0.000514221	1.01325	0.0354574
TLR2	ENSG00000137462	1.00238	0.0167628	0.944491	2.39816e-05	1.58706	1.85e-09	0.94254	1.17466e-07	1.1186	0.0118209
SLC36A1	ENSG00000123643	0.700811	0.011454	0.692703	0.000246652	1.18456	1.97e-09	0.823928	1.23038e-08	1.31459	0.00126722
ITGAM	ENSG00000169896	0.794834	0.0114551	1.29534	1.47604e-12	1.3584	2.39e-09	0.656403	7.46689e-07	0.927576	0.00626521
VNN1	ENSG00000112299	2.49776	0.000279126	1.76184	5.29651e-08	2.32707	4.07e-09	1.66182	1.45715e-09	1.89197	0.00163593
F5	ENSG00000198734	1.14427	0.0126529	1.36648	3.46794e-09	1.50789	4.32e-09	0.470536	0.0133507	0.997247	0.0247365
ANO10	ENSG00000160746	0.950505	0.00880653	0.918672	4.049e-11	1.02088	5.91e-09	1.06264	2.89222e-16	0.980663	0.00245998
FCAR	ENSG00000186431	1.14195	0.00670206	1.49072	1.07389e-10	1.67659	7.59e-09	1.05744	2.0613e-06	1.32489	0.0180663
GYG1	ENSG00000163754	1.4401	4.78533e-06	1.62487	1.91884e-11	1.55032	7.95e-09	1.50749	1.23077e-14	1.86653	0.00100717
PGD	ENSG00000142657	0.900678	0.0215626	1.15066	6.96344e-09	1.42104	8.42e-09	1.21153	4.99666e-17	1.05376	0.00842238
TCN1	ENSG00000134827	1.57118	0.00198275	1.83289	3.07042e-07	2.06922	8.44e-09	1.99041	1.48191e-11	1.56105	0.00214986
RNASE3	ENSG00000169397	2.04285	0.00178384	1.44995	0.000323519	2.57938	1.22e-08	1.7168	1.40057e-07	1.23454	0.0300798
CYP1B1	ENSG00000138061	1.66678	0.0157806	1.70741	4.22767e-09	2.06409	1.51e-08	0.869421	0.000812248	1.39017	0.00562526
CR1	ENSG00000203710	1.08782	0.0215335	1.47531	1.88065e-10	1.65861	1.61e-08	0.838228	9.14095e-06	1.2416	0.010632
UBE2J1	ENSG00000198833	1.04036	0.000386154	0.858608	6.8286e-07	1.06254	1.96e-08	0.759886	5.02364e-08	1.0272	0.0122237
CARD6	ENSG00000132357	0.777742	0.025045	1.30918	9.53247e-17	1.09825	3.58e-08	0.983045	1.85506e-08	1.18356	0.00735291
LINC00671	ENSG00000213373	1.5086	0.0343512	1.28864	6.83117e-07	1.69335	3.61e-08	1.00107	7.97596e-07	1.16878	0.00644274
CHPT1	ENSG00000111666	1.23979	0.00141398	0.853576	0.00023055	1.18051	3.66e-08	1.07057	1.02455e-11	1.03022	0.00474802
STOM	ENSG00000148175	1.95336	1.38849e-07	1.43161	7.34043e-11	1.24695	4.12e-08	1.4091	5.08168e-14	1.41751	0.00428685
DNASE1L1	ENSG00000013563	0.606907	0.0106133	0.56931	0.00104866	0.641172	4.31e-08	0.51957	2.79341e-07	0.664126	0.00766902
AGFG1	ENSG00000173744	0.591843	0.0242991	1.05163	3.37782e-09	1.24831	6.3e-08	1.33585	1.31445e-13	1.61876	0.00093616
CA4	ENSG00000167434	1.92143	0.0010759	1.0776	5.01481e-05	1.88724	6.96e-08	1.48652	1.51328e-12	1.11232	0.0499656
RNASE2CP	NA	1.58669	0.0248016	1.81102	7.05608e-13	1.78018	6.98e-08	0.725679	0.00206214	1.30625	0.00442893
PLBD1	ENSG00000121316	1.05417	0.00278619	1.36617	3.01382e-12	1.27	7.2e-08	0.686713	2.31814e-05	1.20069	0.00321446
DRAM1	ENSG00000136048	1.3824	4.64215e-06	1.37003	1.38835e-12	0.997129	8.45e-08	0.86091	2.67713e-10	0.976528	0.00601861
SAMSN1	ENSG00000155307	1.24168	7.75416e-05	1.34769	1.40107e-09	1.59897	1.01e-07	1.63053	9.32251e-12	1.83972	0.000736542
ANXA3	ENSG00000138772	2.41107	0.000102408	2.28991	1.75233e-14	1.82665	1.15e-07	1.40613	6.99562e-10	1.58186	0.00622821
GAS7	ENSG00000007237	0.853644	0.0122773	1.20232	5.58362e-08	1.46704	1.86e-07	1.039	9.23757e-11	1.38279	0.0016064
PLP2	ENSG00000102007	0.993411	0.00573771	0.78346	1.37965e-06	0.773549	1.96e-07	0.809383	1.31714e-08	0.857944	0.0394121
PHTF1	ENSG00000116793	0.853972	0.0148798	1.1621	8.63498e-12	1.27092	2.63e-07	1.2529	8.80682e-15	0.920247	0.0394121
WIPI1	ENSG00000070540	0.4198	0.0365901	0.61844	5.68277e-05	0.871056	2.71e-07	0.926671	2.13122e-12	1.08964	0.00437665
CAMKK2	ENSG00000110931	0.698057	0.0319684	0.734723	4.12598e-05	1.08027	3.34e-07	1.0033	8.13978e-15	0.566496	0.0446709
CLEC4D	ENSG00000166527	2.78739	8.617e-05	1.7812	5.53996e-11	1.55327	3.46e-07	1.29309	1.22755e-07	1.70663	0.00281164
AP3B2	ENSG00000103723	2.03068	0.0201268	2.56063	8.41905e-11	2.1251	3.89e-07	1.02087	0.00216938	1.46507	0.0301648
LDHA	ENSG00000134333	0.915035	5.30369e-05	0.669038	5.44517e-05	0.81765	3.92e-07	1.03957	4.66355e-14	1.35433	0.00130531
NFKBIA	ENSG00000100906	0.713974	0.0144699	0.892386	1.91231e-06	1.33066	4.34e-07	0.910683	3.95984e-06	0.979159	0.0132932
MCU	ENSG00000156026	0.637524	0.00444876	0.753535	1.86429e-10	0.63637	4.5e-07	0.664832	1.06129e-08	0.725058	0.00721639
LTB4R	ENSG00000213903	0.605229	0.0335105	0.893431	9.85525e-06	1.0789	6.29e-07	0.786147	9.12264e-08	0.935553	0.00717825
RNASE2	ENSG00000169385	2.0958	0.000699324	1.83464	8.55269e-13	1.56065	7.44e-07	0.815567	0.000517446	1.09777	0.0101482
JDP2	ENSG00000140044	0.723947	0.0167593	0.562713	0.00555844	1.17413	8.74e-07	1.04327	8.33907e-11	0.779597	0.00561866
SFXN5	ENSG00000144040	0.638193	0.0317174	0.560028	0.000155814	0.797505	9.47e-07	0.418205	7.97747e-05	0.659441	0.00737336
CD177P1	No data available	5.2032	8.617e-05	2.37563	1.83667e-07	3.10542	1e-06	2.71847	2.46552e-11	2.3084	0.00369811
LMNB1	ENSG00000113368	0.762846	0.0319684	1.38639	1.44548e-13	0.875204	1.05e-06	0.719596	0.000125351	1.27802	0.00493525
CLEC4E	ENSG00000166523	0.970057	0.0242991	1.0186	6.1185e-06	1.57709	1.11e-06	1.28161	6.4506e-10	1.37099	0.00490983
LRRFIP2	ENSG00000093167	0.375779	0.0101599	0.652894	3.08764e-07	0.649592	1.17e-06	0.789658	6.07801e-12	0.841738	0.0131441
RGL4	ENSG00000159496	1.56569	0.000135038	1.66341	2.04825e-10	1.24046	1.23e-06	1.50343	6.72157e-12	1.14289	0.0341652
DOK3	ENSG00000146094	0.914019	0.026175	0.909561	2.02905e-06	1.20482	1.71e-06	0.757279	2.13964e-08	0.863198	0.0098901
SRPK1	ENSG00000096063	0.853991	0.0072001	1.22004	5.60361e-12	1.12982	1.89e-06	1.15155	8.32659e-11	1.12807	0.0159784
FHIP1B	NA	0.61582	0.00168642	0.744229	1.03973e-05	0.738507	2e-06	0.579906	2.65358e-07	0.724951	0.00989446
ARL8A	ENSG00000143862	0.667724	0.0241067	0.88588	3.04518e-10	0.815292	2.05e-06	0.677457	4.13017e-08	0.840808	0.00575081
UGCG	ENSG00000148154	1.27983	0.00395699	1.75931	1.75233e-14	1.1649	2.15e-06	1.55605	3.11182e-16	1.79328	0.000648158
CNGA4	ENSG00000132259	2.2753	0.0135586	1.58012	4.32391e-07	1.50317	2.41e-06	0.968462	0.000343247	1.10218	0.0386932
PLTP	ENSG00000100979	1.23529	0.0150675	0.764204	6.70488e-05	0.827068	3.8e-06	0.808383	0.000138384	1.01291	0.0407865
SERPINB1	ENSG00000021355	1.13015	0.000981363	1.39174	8.79563e-10	1.00175	4.21e-06	1.18209	2.62286e-15	1.28469	0.0033323
USB1	ENSG00000103005	0.723473	0.0181046	0.983605	5.14847e-08	0.928134	4.35e-06	0.561341	6.29416e-05	0.801348	0.0223342
C3orf86	No data available	1.34016	0.0143483	1.31252	6.67433e-08	1.49662	4.36e-06	1.3297	3.11886e-10	1.1277	0.0232379
CDC42EP3	ENSG00000163171	0.808746	0.0072001	1.05069	1.01686e-10	0.908383	5.35e-06	0.551011	0.000184962	1.00786	0.00556433
CYSTM1	ENSG00000120306	2.4288	5.01866e-07	1.83575	3.8424e-09	1.35482	5.77e-06	1.52176	5.5835e-13	1.2548	0.0280617
CST7	ENSG00000077984	2.47252	1.94551e-06	1.621	4.40544e-11	1.32475	7.06e-06	1.18701	3.30907e-07	1.18283	0.027411
CEBPD	ENSG00000221869	0.742716	0.039281	0.741654	0.000823184	1.24941	7.52e-06	1.05056	3.5117e-09	1.02652	0.011131
CPEB4	ENSG00000113742	1.22548	0.000991906	1.10365	6.32834e-13	0.921403	8.25e-06	0.585112	0.00848292	1.36282	0.0077898
METTL9	ENSG00000197006	1.39243	7.11637e-07	1.4744	1.37026e-13	0.803602	9.01e-06	0.895455	5.05834e-10	1.05802	0.00978803
PYGL	ENSG00000100504	0.886619	0.0422495	1.24167	2.00573e-08	1.22736	9.45e-06	1.20768	2.82806e-13	1.07643	0.0116869
ACER3	ENSG00000078124	0.892052	0.00157858	1.11864	3.87212e-10	0.581913	9.67e-06	0.380395	0.0108988	0.995111	0.0126781
SLC11A1	ENSG00000018280	0.824567	0.0302343	0.862278	0.000342484	1.32265	1.01e-05	1.14991	5.17656e-11	1.07328	0.0128319
TRIM25	ENSG00000121060	0.759749	0.0487974	1.15606	4.47742e-09	1.02202	1.28e-05	0.530332	0.00232626	1.07039	0.00676494
KREMEN1	ENSG00000183762	1.52006	0.00828942	1.56917	9.29285e-10	1.51146	1.3e-05	1.00665	4.82922e-06	1.08408	0.0344172
CSF2RA	ENSG00000198223	0.650443	0.0474998	0.589932	0.000878552	0.901223	1.3e-05	0.834452	4.86521e-09	1.10686	0.00135251
SLC22A4	ENSG00000197208	1.50834	0.00121726	1.21775	9.26623e-09	1.17969	1.31e-05	0.993847	3.52177e-08	1.13003	0.0175279
SLC9A8	ENSG00000197818	0.99332	0.00100756	0.807986	2.51978e-07	0.887475	1.41e-05	0.805884	7.12277e-09	0.676004	0.045021
CYB5R1	ENSG00000159348	0.310738	0.0314272	0.422694	0.00963294	0.480323	1.73e-05	0.48633	1.40215e-05	0.650056	0.035694
ZBTB7B	ENSG00000160685	0.518273	0.0115457	0.680914	1.45178e-05	0.583219	1.81e-05	0.560136	2.0031e-07	0.572083	0.0286057
FCER1G	ENSG00000158869	1.01908	0.0291456	1.4797	6.70087e-12	0.883485	2.22e-05	0.87406	3.82714e-07	0.90793	0.0429778
IL18RAP	ENSG00000115607	1.5173	0.000892457	1.3824	2.85676e-07	1.54812	2.6e-05	1.65177	3.95728e-12	1.75427	0.00314341
GRAMD1A	ENSG00000089351	0.971915	0.00232589	0.917176	2.26129e-06	0.782399	2.64e-05	0.577911	2.48103e-05	0.983922	0.00717448
APMAP	ENSG00000101474	0.846131	0.0142486	1.05571	1.07475e-09	0.936115	2.69e-05	1.10695	1.15113e-15	0.89134	0.0206985
DEDD	ENSG00000158796	0.339235	0.0299433	0.540361	4.7921e-05	0.480048	2.78e-05	0.409886	7.81104e-07	0.537724	0.00844449
POR	ENSG00000127948	1.00784	0.0118057	1.0565	2.93282e-07	1.09576	2.86e-05	0.849916	9.18098e-07	1.27647	0.00183536
MAP3K20	ENSG00000091436	1.13315	0.00412627	1.40968	4.4331e-11	0.913581	3.21e-05	0.460224	0.0171061	1.22613	0.00300621
S100A12	ENSG00000163221	2.42711	8.36078e-05	2.65215	4.55546e-15	1.3909	3.47e-05	1.6876	1.15996e-11	1.42945	0.0213743
TFDP1	ENSG00000198176	0.995028	0.00424704	0.508867	0.0209688	0.661332	3.52e-05	0.389323	0.000562955	0.899736	0.000976932
SLC2A3	ENSG00000059804	1.21963	0.00659424	1.44694	5.89996e-11	1.10196	3.84e-05	0.978105	1.74284e-09	1.14628	0.00911493
LRPAP1	ENSG00000163956	1.0517	0.00121726	0.607121	4.15628e-05	0.688163	3.85e-05	0.680054	6.7873e-07	0.628359	0.0394121
LRG1	ENSG00000171236	1.27818	0.0122329	1.38071	1.87454e-08	1.35794	5.25e-05	1.23614	3.49717e-10	1.21495	0.0150325
TFE3	ENSG00000068323	0.560881	0.029644	0.689644	3.05556e-07	0.696245	5.75e-05	0.468289	1.48392e-05	0.55255	0.0195612
HAUS4	ENSG00000092036	0.993436	0.0125493	1.11161	2.76777e-07	0.987192	5.86e-05	0.978118	4.0843e-10	1.09546	0.0157574
NATD1	ENSG00000274180	1.07619	0.00106722	0.804765	0.000103428	1.15003	7.07e-05	0.818553	1.74009e-07	1.05289	0.00334521
SLC49A4	ENSG00000138463	0.748672	0.0165453	0.810932	3.68697e-06	0.761081	0.000100467	1.06775	2.65735e-12	1.17802	0.0011175
TP53I11	ENSG00000175274	1.00386	0.0131284	1.038	5.18296e-08	0.866437	0.000104225	0.771851	3.06597e-08	0.860621	0.0261754
IGFBP7	ENSG00000163453	1.2996	0.00367654	0.498717	0.00346578	0.625209	0.000110531	0.56553	1.52316e-05	1.21406	0.000588198
NPL	ENSG00000135838	0.688258	0.0132434	0.564202	0.000880607	0.731641	0.00011474	0.326557	0.0270205	0.926019	0.00281252
GCLM	ENSG00000023909	1.0224	0.0482316	1.24012	2.86931e-19	0.538685	0.000124147	1.0082	5.34053e-10	1.32266	0.00237881
SEMA6B	ENSG00000167680	2.06563	0.0152802	1.8354	1.20646e-11	1.48924	0.000127153	1.34875	1.25662e-05	1.53389	0.0164748
MAP1LC3B	ENSG00000140941	0.787186	0.000118944	0.517769	1.37157e-05	0.702259	0.000148875	0.895394	5.51979e-11	0.741989	0.0196171
SH3GLB1	ENSG00000097033	1.0059	0.00175991	1.13083	1.25943e-10	0.797156	0.000155441	0.786037	8.47225e-06	1.18998	0.00417294
ZDHHC3	ENSG00000163812	0.582945	5.54263e-06	0.428876	0.000556275	0.417664	0.000194495	0.69211	3.95031e-14	0.823172	0.00523349
AMN1	ENSG00000151743	0.887111	0.0431865	0.941468	1.27007e-08	0.6636	0.000198975	0.669987	4.86417e-05	0.806303	0.0258172
ARF4	ENSG00000168374	0.710534	3.47792e-05	0.428222	6.23402e-06	0.376957	0.000211577	0.38992	1.83723e-05	0.602891	0.00455719
YIPF1	ENSG00000058799	0.832515	0.00957789	0.675646	1.20699e-05	0.677951	0.000215859	0.761753	1.62394e-09	0.65207	0.0487477
ALOX5AP	ENSG00000132965	1.02995	0.0165337	1.08936	3.42253e-07	1.07372	0.00027364	1.16255	4.18911e-12	0.977731	0.0495209
GNG5	ENSG00000174021	0.88979	0.0272265	0.922823	8.16384e-12	0.567226	0.00028077	0.524422	2.20235e-05	0.927934	0.00237695
RAB10	ENSG00000084733	0.667911	0.000548928	0.793561	9.74263e-17	0.369142	0.000291971	0.285173	0.0332151	0.715553	0.012227
UBAP1	ENSG00000165006	0.749687	0.00101486	0.738411	4.20335e-06	0.702278	0.000327916	0.768268	2.18595e-09	0.938768	0.00423349
CD82	ENSG00000085117	0.944633	0.00261785	1.1279	2.04636e-09	0.738074	0.000335719	0.647967	6.05906e-05	0.947161	0.0206295
FLOT1	ENSG00000137312	1.26127	0.00078409	1.15553	2.76317e-10	0.911158	0.000352221	0.99965	2.40576e-11	0.827978	0.0476949
FADD	ENSG00000168040	0.69351	0.00779672	0.527979	8.83327e-05	0.56417	0.000399447	0.741755	5.18256e-07	0.670766	0.011462
CA1	ENSG00000133742	2.37765	0.00645216	1.22057	0.00484671	1.61525	0.000428435	1.70352	7.9354e-06	2.09882	0.00210987
PPM1M	ENSG00000164088	0.636908	0.00206207	0.553164	0.000523877	0.452097	0.000433121	0.620234	1.11283e-07	0.690236	0.0432057
CREG1	ENSG00000143162	1.54672	4.51481e-05	0.919453	6.14218e-07	0.658939	0.000447237	0.421652	0.000272754	0.41295	0.042666
MSL3	ENSG00000005302	0.535961	0.0165453	0.810079	4.80991e-07	0.706647	0.000511024	1.01622	2.60743e-13	1.12761	0.00296402
HMGB2	ENSG00000164104	0.998599	0.0164262	0.920803	1.83412e-05	0.937603	0.00056448	1.37945	1.93302e-13	1.53392	0.000194295
CD55	ENSG00000196352	0.851951	0.0215335	1.31335	2.50646e-10	0.874502	0.000566839	1.26754	1.06206e-14	1.50516	0.000570019
SLC25A37	ENSG00000147454	1.32912	0.0129098	0.74069	0.00678278	0.879371	0.000654275	0.839671	2.89461e-07	0.896651	0.0342817
AOAH-IT1	ENSG00000230539	2.0323	0.0214693	0.55693	0.00225303	0.480287	0.00113263	1.33461	1.03942e-07	1.68407	0.00578156
TPD52L2	ENSG00000101150	0.497734	0.030061	0.646395	9.67558e-07	0.530618	0.00117631	0.478099	2.43877e-05	0.59027	0.0140606
MXD3	ENSG00000213347	1.37585	1.05107e-05	0.946893	2.48496e-07	0.751634	0.00118957	0.440092	0.00492611	0.770603	0.0446965
SPPL2A	ENSG00000138600	0.59568	0.00941664	0.700548	1.06114e-09	0.316362	0.00132453	0.380725	0.00143603	0.689689	0.0172805
KCMF1	ENSG00000176407	0.410438	0.000784636	0.465958	1.15792e-08	0.306545	0.00154644	0.537389	3.71872e-11	0.620061	0.00726074
CHIC2	ENSG00000109220	0.619255	0.0321151	0.611179	3.36051e-06	0.525453	0.00164674	0.743407	4.06554e-07	0.725532	0.0195612
MLX	ENSG00000108788	0.418909	0.00670206	0.248935	0.0125221	0.336602	0.00178803	0.543098	1.62053e-11	0.564773	0.00716344
ATP6V1C1	ENSG00000155097	0.782765	0.00759218	1.07571	6.27948e-10	0.537695	0.0019929	1.02945	2.22203e-09	1.61183	0.000827387
PGK1	ENSG00000102144	0.593392	0.000467304	0.629128	4.93319e-06	0.409166	0.00231021	0.725787	2.40576e-11	0.998718	0.00241204
SDHB	ENSG00000117118	0.595932	0.00133616	0.37319	1.15914e-05	0.275912	0.00284953	0.447936	4.95905e-09	0.473845	0.0161319
SNX3	ENSG00000112335	1.18454	2.6928e-05	0.908326	0.000242413	0.578394	0.0028979	1.00829	3.3018e-13	1.31345	0.000719307
SEPHS2	ENSG00000179918	0.38474	0.00952278	0.68807	1.80523e-07	0.381109	0.00307983	0.591113	1.45676e-09	0.641751	0.0077589
PCMT1	ENSG00000120265	0.574824	0.0439972	0.916978	2.64151e-10	0.351198	0.00324936	0.721001	2.88037e-11	0.762268	0.00829771
MS4A6A	ENSG00000110077	0.559857	0.0488647	0.592446	0.00573212	0.501434	0.00330416	0.472485	9.85025e-05	0.808098	0.00170913
HEBP2	ENSG00000051620	0.623043	0.0236518	0.630453	9.19249e-07	0.495348	0.00350171	0.693418	8.66185e-09	0.568972	0.0410655
EMB	ENSG00000170571	0.625532	0.00448338	0.897805	8.41758e-09	0.444361	0.00350512	0.894045	5.25634e-10	1.12596	0.00500393
CXCL16	ENSG00000161921	0.810408	0.0330449	0.916774	8.21177e-05	0.749716	0.00400277	0.940105	4.99413e-07	0.802302	0.0238604
EFEMP2	ENSG00000172638	1.18726	0.00109525	0.522876	0.00380139	0.511815	0.00435334	0.824705	1.46184e-07	0.835522	0.0427306
GDE1	ENSG00000006007	0.975334	0.00167672	0.481618	0.00745013	0.50405	0.00536765	0.708959	5.82333e-10	0.550577	0.0322206
BPGM	ENSG00000172331	3.40678	1.14992e-05	0.861563	0.0417221	0.999674	0.00666178	0.660716	6.20102e-05	0.832959	0.0100122
IFNGR1	ENSG00000027697	0.896403	0.00553063	0.820063	2.5251e-05	0.551888	0.00671861	0.873305	3.41693e-09	1.21228	0.0012092
TOR1A	ENSG00000136827	0.561706	0.0112583	0.551482	1.14597e-08	0.256888	0.00671995	0.305172	0.000463995	0.461825	0.0300566
MYL12A	ENSG00000101608	0.587792	0.0161547	0.729795	4.6091e-09	0.364188	0.00695062	0.625607	3.97766e-07	0.817688	0.00511391
ATF6	ENSG00000118217	0.486914	0.0321151	0.606062	3.22425e-05	0.521762	0.00775076	0.605763	4.4844e-05	1.03837	0.00540147
VAPA	ENSG00000101558	0.564463	0.00526363	0.806617	5.32575e-10	0.446504	0.00778705	0.889634	1.38587e-10	1.07151	0.000983845
SAP30L	ENSG00000164576	0.448601	0.0277578	0.534904	7.84384e-08	0.341241	0.00861134	0.49061	9.08932e-07	0.496011	0.0383563
GABARAPL2	ENSG00000034713	1.31778	3.28233e-05	0.673959	0.00747495	0.534521	0.00861174	0.79714	8.8032e-13	0.630307	0.0304396
SLC12A9	ENSG00000146828	0.744702	0.0137433	0.699185	8.12146e-05	0.503273	0.0088089	0.390039	0.00421235	0.599564	0.0463878
GLRX	ENSG00000173221	0.710495	0.00810329	0.814716	2.30969e-10	0.325192	0.00944407	0.516496	7.51439e-05	0.59007	0.026624
EIF1B	ENSG00000114784	0.835267	0.00607984	0.646474	2.64656e-07	0.463367	0.00960875	0.69354	8.33907e-11	0.848382	0.0052548
FAM89A	ENSG00000182118	0.988765	0.00241576	1.27063	8.15915e-08	0.558851	0.0109334	1.27467	2.79309e-10	1.19948	0.0100332
CHMP3	ENSG00000115561	0.361181	0.0185723	0.373773	0.000809895	0.297868	0.0121865	0.553302	9.86999e-07	0.688701	0.00818814
YIPF4	ENSG00000119820	0.689973	0.0196089	0.36594	0.000567443	0.30299	0.0129237	0.499829	2.64063e-05	0.576343	0.0147682
TMEM33	ENSG00000109133	0.507442	0.0386949	0.65102	2.08224e-08	0.380398	0.0143917	0.531122	8.21934e-05	0.789061	0.0125082
MIA2	ENSG00000150527	0.480041	0.0343211	0.442061	5.40541e-06	0.23927	0.0168811	0.428092	0.000101078	0.748462	0.00529271
CCNDBP1	ENSG00000166946	1.13588	0.000309427	0.711381	0.000243478	0.364601	0.0205319	0.756529	1.72257e-11	0.718509	0.0128389
LAPTM4A	ENSG00000068697	0.472531	0.020853	0.519878	0.000135973	0.272626	0.0213008	0.261479	0.0128088	0.663488	0.00213632
MMADHC	ENSG00000168288	0.663238	0.000674038	0.824992	4.64521e-09	0.279376	0.0353414	0.735088	5.79517e-10	0.899177	0.00473809
RIOK3	ENSG00000101782	2.10967	9.387e-05	0.928473	0.0032042	0.501431	0.0359716	0.51742	2.16209e-05	0.534372	0.0202549
TMEM50A	ENSG00000183726	0.450677	0.00824453	0.444272	1.63684e-05	0.225082	0.0377743	0.317926	0.000483926	0.465738	0.019539
RRAGA	ENSG00000155876	0.406249	0.00349956	0.361426	9.99448e-05	0.184191	0.0383659	0.355599	1.26957e-07	0.460414	0.0146153
RAB11A	ENSG00000103769	0.401674	0.0306588	0.613033	5.72852e-09	0.189671	0.0404622	0.319365	0.000119505	0.3988	0.0396857
LAMTOR5	ENSG00000134248	1.06719	1.98244e-07	0.686034	2.43998e-05	0.297609	0.020657	0.798576	4.97724e-11	0.868798	0.0108471
STMP1	ENSG00000243317	0.940656	0.0189367	0.459349	0.0399384	0.319563	0.0270958	0.412979	1.33026e-06	0.416516	0.0284776
UGP2	ENSG00000169764	0.264115	0.0353777	0.503661	1.46713e-07	0.142333	0.0276215	0.449785	1.80682e-09	0.492079	0.0198965
DHRS7	ENSG00000100612	0.612445	0.0123065	0.522304	0.000494161	0.260694	0.0298783	0.670207	3.2137e-08	0.81205	0.00683366
FAM177A1	ENSG00000151327	0.789905	0.000703536	0.600475	2.33904e-07	0.245082	0.030313	0.657895	1.16018e-11	0.627698	0.0213842
UBE2B	ENSG00000119048	0.806162	0.00624786	0.75895	3.48377e-07	0.340323	0.0304852	0.817912	1.67388e-08	0.836019	0.0119721
RHEB	ENSG00000106615	0.417594	0.0010759	0.361984	0.000161489	0.101569	0.0352071	0.311659	0.000197818	0.509363	0.00668561
PPM1A	ENSG00000100614	1.18383	0.0157806	0.483646	0.00605186	0.339198	0.0364202	0.610978	3.77735e-08	0.669824	0.0189257
PSMD6	ENSG00000163636	0.440826	0.01262	0.345148	2.84174e-06	0.130347	0.0371658	0.407324	7.80666e-09	0.474325	0.0216175
UBE2A	ENSG00000077721	0.563062	5.9739e-07	0.506648	1.79995e-10	0.15391	0.0406774	0.362762	3.98964e-06	0.450228	0.023993
MFF	ENSG00000168958	0.62096	0.000615788	0.456776	9.33697e-06	0.184129	0.0409718	0.548278	2.87953e-10	0.655773	0.014478
CDC123	ENSG00000151465	0.38512	0.0394096	0.282264	0.044339	0.301863	0.0423103	1.06437	2.65121e-12	0.93744	0.00558019
TNPO1	ENSG00000083312	0.624798	0.0497732	0.49759	2.6156e-07	0.179395	0.045276	0.393968	0.0195971	0.882267	0.0119721
TSG101	ENSG00000074319	0.514427	0.00544038	0.378988	0.000164788	0.154471	0.0462441	0.523051	6.37184e-10	0.520692	0.0120844

## Sheet: SetDOWNCOVID
SetDOWNCOVID - GENE NAME	SetDOWNCOVID - GENE NAME	log2(FC) _ WB_01	P-adj	log2(FC) _ WB_02	P-adj	log2(FC) _ WB_03	P-adj	log2(FC) _ LEUC_01	P-adj
NPAT	ENSG00000149308	-0.779246	0.0137872	-0.264067	0.00456768	-0.457056	2.79e-08	-0.527835	0.000115363
ATXN7L3B	ENSG00000253719	-0.411675	0.025045	-0.193372	0.0014551	-0.311546	5.54e-08	-0.276299	0.000430357
SNRPD3	ENSG00000100028	-0.589599	0.00013696	-0.382274	0.00316811	-0.478747	4.03e-07	-0.177359	0.0387877
PAQR8	ENSG00000170915	-0.867562	0.000123168	-0.549415	6.51832e-06	-0.722881	6.48e-07	-0.415713	0.00209756
GARRE1	ENSG00000166398	-0.866605	0.0285565	-0.325981	0.00387202	-0.468071	9.61e-07	-0.641273	4.38847e-07
NSMCE3	ENSG00000185115	-0.475142	0.00349956	-0.349547	0.000374932	-0.525044	1.14e-06	-0.369488	0.000343356
LSG1	ENSG00000041802	-0.531022	0.00109525	-0.333877	0.000385876	-0.448958	1.24e-06	-0.413804	4.84727e-05
ZNF227	ENSG00000131115	-0.766804	0.00114289	-0.322451	0.00245607	-0.418339	1.31e-06	-0.241527	0.00387499
ZNF134	ENSG00000213762	-0.600937	0.0130906	-0.383496	7.88653e-05	-0.505489	1.91e-06	-0.358867	0.000754968
SALL2	ENSG00000165821	-1.33947	0.0342117	-0.556546	0.0436848	-0.83445	6.26e-06	-0.930974	3.95611e-05
ZNF543	ENSG00000178229	-1.1481	0.00327635	-0.562716	8.05322e-09	-0.563327	6.67e-06	-0.684415	2.86981e-07
NT5E	ENSG00000135318	-1.43535	0.00973052	-0.520428	0.0292932	-1.23688	9.84e-06	-0.659624	0.0144513
ZXDB	ENSG00000198455	-0.995957	0.0402816	-0.420403	0.00853934	-0.553652	1.11e-05	-0.776255	6.69362e-07
ZNF649	ENSG00000198093	-0.920159	0.00682887	-0.478019	5.31827e-05	-0.600643	1.38e-05	-0.650207	6.98619e-06
ZNF549	ENSG00000121406	-0.913896	0.00764582	-0.562431	1.28115e-05	-0.640959	1.65e-05	-0.819398	7.85441e-07
DDX27	ENSG00000124228	-0.42217	0.00470759	-0.36307	1.50361e-05	-0.251079	2.18e-05	-0.239917	0.0171016
TWNK	ENSG00000107815	-0.641807	0.00243988	-0.515352	1.48491e-05	-0.522175	3.44e-05	-0.544881	0.000192881
ABCB1	ENSG00000085563	-0.907331	0.0442255	-0.753586	0.000102862	-0.806324	4.16e-05	-1.04997	2.79996e-07
ZNF600	ENSG00000189190	-0.86512	0.0110189	-0.548771	0.00663623	-0.687829	4.26e-05	-0.95393	1.72529e-11
TRIM4	ENSG00000146833	-0.493251	0.0214738	-0.184249	0.00145809	-0.269588	4.34e-05	-0.263879	0.00524984
DCAF16	ENSG00000163257	-0.581117	0.0312519	-0.436578	6.27787e-08	-0.389888	4.45e-05	-0.418197	0.000412458
TMEM177	ENSG00000144120	-0.61816	0.0300665	-0.565779	1.52033e-06	-0.604422	4.64e-05	-0.537376	0.00147812
OLFM2	ENSG00000105088	-0.982053	0.00181155	-0.94303	5.58362e-08	-0.873221	5.57e-05	-0.970706	2.43114e-05
RTL6	ENSG00000188636	-0.851587	0.00315709	-0.652039	1.13148e-05	-0.60374	5.97e-05	-0.957635	7.83252e-11
DENND2D	ENSG00000162777	-0.417075	0.0345255	-0.287191	0.00390953	-0.420703	6.18e-05	-0.496988	1.82815e-06
RTL10	ENSG00000215012	-0.56889	0.000363749	-0.41728	1.91312e-05	-0.308678	6.5e-05	-0.287422	0.000620141
ZNF343	ENSG00000088876	-0.960165	6.83732e-05	-0.418565	2.26663e-06	-0.422404	6.92e-05	-0.384889	0.000131779
TRAV38-1	ENSG00000211816	-1.37157	0.0369357	-0.800015	0.000935417	-1.28148	7.34e-05	-1.18077	9.30106e-05
TRBV3-1	ENSG00000237702	-1.24455	0.00132162	-0.863935	0.000398953	-1.04287	8.06e-05	-1.24438	7.65834e-07
CCR9	ENSG00000173585	-1.84878	0.00596335	-0.92483	0.00110501	-1.33559	8.21e-05	-1.32871	2.74645e-06
HNRNPR	ENSG00000125944	-0.386555	0.0108531	-0.250121	0.0102337	-0.318786	0.000101652	-0.307187	8.52049e-05
LUZP1	ENSG00000169641	-0.561943	0.048536	-0.216541	0.0216258	-0.358013	0.000102379	-0.541053	0.000110308
RCAN3	ENSG00000117602	-0.833629	0.0135286	-0.453205	0.00872237	-0.782387	0.000129619	-0.808983	8.10685e-06
TSHZ1	ENSG00000179981	-1.06376	0.00847621	-0.390423	0.00620277	-0.455342	0.000136386	-0.789222	4.46949e-08
NELL2	ENSG00000184613	-1.12171	0.0114186	-0.890847	6.93972e-05	-1.11864	0.000137252	-1.32165	1.64669e-06
GPR55	ENSG00000135898	-0.711059	0.0375462	-0.831193	1.86302e-08	-0.713252	0.00013736	-0.951395	2.98123e-06
TRDV1	ENSG00000211804	-1.33747	0.00900114	-0.859375	0.00638596	-1.22927	0.000187591	-1.62793	1.66355e-07
C2CD4D-AS1	ENSG00000234614	-1.7521	0.0179762	-0.825115	9.95844e-05	-0.807366	0.000223027	-1.17753	5.7773e-08
ZNF304	ENSG00000131845	-0.905348	0.0152841	-0.630309	1.52384e-06	-0.502158	0.000224624	-0.753278	4.79828e-06
NEURL4	ENSG00000215041	-0.383163	0.028561	-0.46103	2.77353e-06	-0.264203	0.000234805	-0.471227	9.34708e-06
IL2RB	ENSG00000100385	-0.914241	0.00300897	-1.00251	2.90619e-08	-0.722278	0.000243643	-1.3254	4.25703e-12
B3GNT7	ENSG00000156966	-1.40332	4.26801e-07	-0.611573	0.023613	-0.796279	0.000308826	-0.641957	0.0294212
TARS3	ENSG00000185418	-0.473967	0.0271717	-0.427693	0.000272861	-0.436546	0.000435333	-0.345417	0.0056137
ARL10	ENSG00000175414	-0.743098	0.0424799	-0.478425	0.00285933	-0.59671	0.000462302	-0.916749	7.81769e-07
AARS2	ENSG00000124608	-0.557832	0.00439741	-0.621994	1.17724e-08	-0.395749	0.000489497	-0.510389	0.000390838
PWWP3A	ENSG00000160953	-0.47878	0.0237534	-0.333876	0.00338659	-0.311929	0.000533009	-0.364497	0.000303375
MGA	ENSG00000174197	-0.531746	0.0190456	-0.321971	0.000137388	-0.297746	0.000578392	-0.553829	3.04968e-06
TRDV2	ENSG00000211821	-2.06032	0.00531246	-1.8955	1.04915e-07	-1.51039	0.000715224	-2.19587	1.27216e-08
CD160	ENSG00000117281	-1.14165	0.00445381	-0.899493	0.000370338	-1.03429	0.000792854	-1.46268	1.76282e-08
TRIM44	ENSG00000166326	-0.567099	0.00349956	-0.320006	0.00187639	-0.372415	0.000815781	-0.701667	2.84983e-09
IL21R	ENSG00000103522	-0.70923	0.000456119	-0.617653	7.50065e-05	-0.635144	0.000864831	-0.939277	1.73002e-06
HTATSF1	ENSG00000102241	-0.596803	0.00124585	-0.347306	0.00371814	-0.390549	0.000897878	-0.308083	0.000345011
NCALD	ENSG00000104490	-0.791554	0.0239619	-1.01108	9.31605e-08	-0.654878	0.000927503	-1.12464	1.45429e-10
HOXB2	ENSG00000173917	-0.79803	0.0151239	-0.531153	0.00402308	-0.648763	0.000927989	-0.592996	0.00568954
GIMAP6	ENSG00000133561	-0.627857	0.00620308	-0.547476	1.27718e-07	-0.331324	0.000935993	-0.577539	3.08867e-06
ZNHIT6	ENSG00000117174	-0.494816	0.0335105	-0.421401	0.000882858	-0.413298	0.000949514	-0.642856	3.41248e-07
GPD1L	ENSG00000152642	-0.716986	0.0456312	-0.410524	1.01817e-05	-0.300056	0.00100165	-0.361724	0.000421005
PYHIN1	ENSG00000163564	-0.6728	0.00958821	-0.798401	0.000136274	-0.688202	0.00111073	-1.19622	1.88235e-12
GPR68	ENSG00000119714	-0.896316	0.0165337	-1.31008	6.28144e-15	-0.714218	0.00122311	-1.46325	2.07141e-11
ETS1	ENSG00000134954	-1.15532	0.000287647	-0.662056	1.49203e-06	-0.49879	0.00123288	-0.829283	6.04524e-07
CBLB	ENSG00000114423	-0.649748	0.023411	-0.592993	3.69588e-05	-0.446282	0.00137556	-0.738357	2.52958e-08
ZCCHC18	ENSG00000166707	-1.589	0.00831426	-1.07377	1.20609e-12	-0.609285	0.00148641	-0.915391	2.15701e-06
AHNAK	ENSG00000124942	-0.608114	0.00349956	-0.684135	4.77749e-07	-0.361449	0.00149884	-0.909703	3.09721e-07
RBM15B	ENSG00000259956	-0.352849	0.0186659	-0.292056	3.01215e-06	-0.178695	0.00151835	-0.202987	0.00166862
IL10RA	ENSG00000110324	-0.475182	0.017739	-0.42514	9.70233e-06	-0.274356	0.00152854	-0.55989	3.44821e-10
FAM78A	ENSG00000126882	-0.359653	0.0142753	-0.354645	0.00019166	-0.248118	0.00153048	-0.35437	0.00112573
TSEN2	ENSG00000154743	-0.63575	0.0435233	-0.411039	0.000247241	-0.4059	0.00161724	-0.459975	0.000747645
NCOA5	ENSG00000124160	-0.470568	0.000960954	-0.23231	0.0206295	-0.208465	0.00163628	-0.312075	4.15579e-06
HLA-DMB	ENSG00000242574	-0.657127	0.0448399	-0.892534	5.28623e-07	-0.539026	0.00165843	-0.751687	2.5006e-06
PRAG1	ENSG00000275342	-0.89815	0.00531565	-0.671892	0.000677779	-0.528739	0.0016775	-0.885295	1.07783e-05
UBIAD1	ENSG00000120942	-0.376701	0.0248775	-0.469316	9.68507e-06	-0.380278	0.00174237	-0.555782	6.33924e-08
ZBTB40	ENSG00000184677	-0.612647	0.00260041	-0.432962	4.102e-05	-0.31853	0.00177304	-0.753852	5.11013e-09
MAP3K14	ENSG00000006062	-0.507972	1.09756e-05	-0.556	2.07241e-05	-0.245879	0.00179674	-0.451484	0.00146332
NR3C2	ENSG00000151623	-1.03941	0.00869121	-0.610946	0.00232806	-0.676336	0.00196602	-1.05191	9.85956e-06
LMLN	ENSG00000185621	-1.2879	0.0426392	-0.275195	0.0382023	-0.334184	0.00199121	-0.492334	0.00123535
MPRIP	ENSG00000133030	-0.501435	0.0157296	-0.63004	4.11622e-07	-0.33904	0.00201666	-0.600727	4.73267e-07
WDR3	ENSG00000065183	-0.983889	1.70353e-06	-0.353064	0.00229893	-0.295503	0.00213163	-0.499764	0.000248948
KAT6B	ENSG00000156650	-1.05741	2.11774e-05	-0.34451	0.000497284	-0.265854	0.00218983	-0.379941	0.0172371
NMUR1	ENSG00000171596	-0.762075	0.00783399	-0.949444	0.000184016	-0.650684	0.00222137	-1.01784	3.68233e-05
EFL1	ENSG00000140598	-0.715703	0.000169365	-0.274673	0.00754184	-0.308706	0.00226656	-0.323587	0.000589276
CARD11	ENSG00000198286	-0.686841	0.000795602	-0.556365	0.00327215	-0.490032	0.0023776	-0.992942	1.17904e-08
LLGL2	ENSG00000073350	-0.530364	0.0112575	-0.782785	4.97207e-06	-0.516938	0.00247443	-1.15494	5.82129e-08
ENGASE	ENSG00000167280	-0.855379	0.000149069	-0.62898	5.03046e-06	-0.346147	0.00266022	-0.553636	0.000133448
ZNF577	ENSG00000161551	-1.24557	0.00135809	-0.457784	9.34652e-07	-0.377982	0.00267724	-0.625785	2.12641e-05
NLRC3	ENSG00000167984	-0.713643	0.0271714	-0.889468	7.25139e-11	-0.489678	0.00290577	-1.08421	2.91207e-11
TRAV13-1	ENSG00000211788	-0.997401	0.0146659	-0.562681	0.00805402	-0.832485	0.00327251	-1.1985	3.14564e-07
ITFG2	ENSG00000111203	-0.462851	0.0160087	-0.59354	1.04328e-09	-0.359313	0.00340944	-0.624027	2.28515e-09
PHC1	ENSG00000111752	-0.810077	0.0328488	-0.376852	0.0150879	-0.463876	0.00363305	-0.843277	4.39641e-08
PRKCH	ENSG00000027075	-0.776331	0.00676667	-0.77409	6.28449e-09	-0.467995	0.00364217	-0.683402	3.52674e-07
TRIM68	ENSG00000167333	-0.764014	0.000716524	-0.345841	3.54799e-05	-0.253584	0.0038189	-0.410357	4.39319e-06
PRSS23	ENSG00000150687	-1.07499	0.00713317	-1.30945	2.45766e-06	-0.806001	0.00391832	-1.38101	1.468e-08
TRAV8-4	ENSG00000211790	-0.870795	0.0478479	-0.885314	9.81103e-06	-0.706722	0.00408047	-1.13339	6.90174e-05
PCYOX1L	ENSG00000145882	-0.623948	0.0325342	-0.508945	3.33173e-06	-0.335627	0.00434129	-0.288564	0.0197066
FUT11	ENSG00000196968	-0.569961	0.00367654	-0.559196	8.58894e-10	-0.353855	0.0044101	-0.603655	4.79536e-11
DDX24	ENSG00000089737	-0.667253	8.12676e-05	-0.435405	8.3221e-05	-0.279498	0.00495631	-0.440426	8.27358e-06
CDKAL1	ENSG00000145996	-0.381931	0.0200626	-0.30771	0.00168242	-0.30854	0.00527757	-0.50465	3.80465e-07
GLOD4	ENSG00000167699	-0.479322	0.0169024	-0.451965	4.77888e-07	-0.313414	0.00548678	-0.483238	8.81999e-07
LFNG	ENSG00000106003	-0.462997	0.00301646	-0.534005	0.000747005	-0.433716	0.00557979	-0.613307	0.00785682
NCL	ENSG00000115053	-0.511186	0.00481387	-0.433839	0.000173909	-0.265922	0.00561767	-0.403081	1.49259e-06
C1orf21	ENSG00000116667	-0.62274	0.0347238	-0.696793	0.0021745	-0.666398	0.00582904	-0.983964	6.35895e-08
TRBV2	ENSG00000226660	-0.654127	0.0188838	-0.59658	0.0169578	-0.828873	0.00589163	-1.13314	4.89783e-07
MAP3K4	ENSG00000085511	-0.650749	0.00296236	-0.415481	4.46915e-05	-0.291462	0.00690244	-0.568237	7.4092e-08
TNIK	ENSG00000154310	-0.528343	0.0483796	-0.374806	0.00499818	-0.246504	0.00711534	-0.440905	0.000357752
PPP1R16B	ENSG00000101445	-0.691849	0.0080083	-0.588639	7.33833e-05	-0.40277	0.00727513	-0.812946	1.30921e-07
HNRNPH1	ENSG00000169045	-0.49445	0.0132931	-0.290363	0.000728821	-0.235739	0.00733927	-0.365862	0.000126054
TRBV11-2	ENSG00000241657	-0.82857	0.0358719	-0.714158	0.00124474	-0.80632	0.00744265	-1.47609	2.89622e-09
CNOT11	ENSG00000158435	-0.242789	0.0172655	-0.22683	9.62275e-06	-0.149129	0.00781391	-0.160622	0.00859739
SBK1	ENSG00000188322	-0.772754	0.00145854	-0.718284	0.000151392	-0.592353	0.0085297	-1.34185	7.14164e-11
NFATC2	ENSG00000101096	-0.773811	0.00266022	-0.722478	8.23136e-05	-0.458136	0.00875208	-1.10131	7.60721e-11
RBBP7	ENSG00000102054	-0.320264	0.0355394	-0.40751	1.61126e-06	-0.263318	0.00880132	-0.218847	0.0148095
MAN1C1	ENSG00000117643	-1.00068	0.000964089	-0.750025	1.03543e-05	-0.592579	0.008994	-0.926267	5.36455e-07
ANAPC1	ENSG00000153107	-0.612699	0.0110501	-0.449406	1.76159e-05	-0.301083	0.00957594	-0.672213	1.01528e-06
TRMT2B	ENSG00000188917	-0.458793	0.0019625	-0.287067	0.0014518	-0.219058	0.00981159	-0.356875	3.28868e-06
TRAV20	ENSG00000211800	-0.842581	0.0473465	-0.931066	6.95214e-06	-0.758626	0.0108005	-1.20119	4.98355e-06
CLCF1	ENSG00000175505	-0.67528	0.00915339	-0.523174	0.00301973	-0.505834	0.0110443	-0.552844	0.00623451
CYSLTR2	ENSG00000152207	-1.18926	0.031062	-0.815992	0.00109592	-0.926325	0.0114973	-1.20932	1.18014e-06
PLCH2	ENSG00000149527	-0.612085	0.0230624	-0.718321	0.00248153	-0.487892	0.0115212	-1.06419	2.23318e-06
ZNF689	ENSG00000156853	-0.658924	0.00849954	-0.527219	3.54612e-12	-0.221346	0.0116038	-0.354526	7.12042e-05
RAI1	ENSG00000108557	-0.763914	0.0042492	-0.407378	0.018543	-0.312371	0.0117396	-0.512928	0.00132215
S1PR5	ENSG00000180739	-0.930844	0.000110987	-1.14365	9.73173e-07	-0.679539	0.0119631	-1.19754	9.78394e-07
AMER1	ENSG00000184675	-0.826985	0.00738734	-0.576208	0.000124114	-0.314783	0.011969	-0.811977	1.07162e-07
IL27RA	ENSG00000104998	-0.387927	0.00456026	-0.457455	1.63684e-05	-0.266389	0.0123992	-0.516455	7.26277e-05
UST	ENSG00000111962	-0.877818	0.0019279	-0.597435	5.31322e-05	-0.493029	0.0127661	-0.793658	1.34141e-05
NUP133	ENSG00000069248	-0.504826	0.000413452	-0.296366	3.79993e-06	-0.160075	0.0133305	-0.234308	0.00702874
IKZF3	ENSG00000161405	-0.687741	4.55936e-05	-0.597512	0.000838971	-0.384446	0.0135829	-1.03702	1.19961e-10
CMKLR1	ENSG00000174600	-1.25534	0.000773619	-0.845816	8.131e-05	-0.576615	0.0135915	-0.982042	1.01128e-06
AKAP1	ENSG00000121057	-0.74588	0.00013297	-0.621433	1.0518e-08	-0.293779	0.0143456	-0.53656	8.02313e-06
SUPT16H	ENSG00000092201	-0.332719	0.00483806	-0.281289	0.000207704	-0.170945	0.0144766	-0.196172	0.0100128
SUN2	ENSG00000100242	-0.45312	0.00210206	-0.345531	0.00043619	-0.187693	0.0151959	-0.27295	0.00865454
COG2	ENSG00000135775	-0.356244	0.0303394	-0.353996	1.21911e-06	-0.259593	0.0159226	-0.394662	3.55548e-05
CDC23	ENSG00000094880	-0.612781	0.0069957	-0.345622	3.08838e-05	-0.218369	0.015924	-0.428975	8.83015e-05
ZNF554	ENSG00000172006	-0.787391	0.00078574	-0.398254	0.00109581	-0.28753	0.0164878	-0.330769	0.0280574
DDX31	ENSG00000125485	-0.606445	0.00519257	-0.451619	0.00031516	-0.336303	0.016586	-0.598429	4.37985e-06
LARS1	ENSG00000133706	-0.440378	0.000903189	-0.268411	0.00809763	-0.240205	0.0165892	-0.475063	2.24268e-05
TP53	ENSG00000141510	-0.596742	0.000825177	-0.410785	0.00117418	-0.26779	0.0167732	-0.669744	1.18371e-08
BACH2	ENSG00000112182	-1.19507	0.00434052	-0.632677	0.000791328	-0.538625	0.0173683	-0.762675	0.000468465
SOCS7	ENSG00000274211	-0.743379	0.00650061	-0.355408	6.25751e-05	-0.221775	0.0184741	-0.547883	6.44295e-05
ANGEL1	ENSG00000013523	-0.513121	0.0454894	-0.423888	0.000173966	-0.296197	0.0186814	-0.637083	7.95304e-07
HVCN1	ENSG00000122986	-0.753133	0.00394032	-0.619294	1.06469e-05	-0.334971	0.018821	-0.422559	0.000529564
KLF3-AS1	ENSG00000231160	-0.998348	0.006534	-0.68291	1.63877e-06	-0.430778	0.019971	-0.602163	0.00159294
BBS9	ENSG00000122507	-0.556295	0.0488839	-0.302442	0.00156064	-0.252324	0.0211922	-0.33568	0.000361309
FYN	ENSG00000010810	-0.539682	0.0042184	-0.636783	3.74512e-09	-0.333735	0.0216031	-0.833484	2.94502e-12
KLRG1	ENSG00000139187	-0.786742	0.0458792	-0.961895	3.55847e-05	-0.60008	0.0249268	-1.49584	1.3689e-13
NAT10	ENSG00000135372	-0.722333	6.30698e-06	-0.59921	2.00963e-07	-0.256525	0.0266925	-0.5821	5.07924e-07
LRIG1	ENSG00000144749	-0.911598	0.0143921	-0.519096	5.19204e-06	-0.321436	0.0303907	-0.531206	0.00100035
TRAV26-2	ENSG00000211812	-1.29186	0.0370428	-0.650441	0.00316654	-0.657986	0.0306199	-1.03447	0.00141787
HEATR1	ENSG00000119285	-0.327508	0.0308069	-0.375324	0.00030227	-0.258882	0.0313869	-0.719908	1.54624e-07
RPTOR	ENSG00000141564	-0.924049	8.40479e-08	-0.565511	0.000138244	-0.298381	0.0314471	-0.757828	1.21407e-06
DIS3L	ENSG00000166938	-0.420036	0.0342695	-0.379462	5.32435e-06	-0.243265	0.0321321	-0.502866	5.26977e-05
LINC01238	ENSG00000237940	-0.906899	0.0138658	-1.25744	1.30146e-07	-0.567666	0.0325597	-0.648812	0.0319731
PAN2	ENSG00000135473	-0.746397	0.000101601	-0.329645	0.0119626	-0.187415	0.0336201	-0.495705	9.88957e-07
DROSHA	ENSG00000113360	-0.521874	0.00608238	-0.258504	0.0266419	-0.220609	0.033937	-0.480383	1.40242e-06
ATP1A1	ENSG00000163399	-0.491237	2.28235e-05	-0.287686	0.0344231	-0.184485	0.0361645	-0.275531	0.00169138
ZNF317	ENSG00000130803	-0.562305	1.99236e-06	-0.176484	0.00469884	-0.0856668	0.039785	-0.190451	0.00770713
ELP1	ENSG00000070061	-0.66928	0.00167444	-0.343581	2.42278e-06	-0.17304	0.0401325	-0.352548	0.00145892
URB1	ENSG00000142207	-0.510433	0.0413645	-0.448169	0.00152339	-0.241613	0.0427477	-0.577744	0.000256621
DCAF1	ENSG00000145041	-0.6094	0.00801381	-0.400205	7.86781e-05	-0.198871	0.0428752	-0.567604	8.02897e-08
HSPA9	ENSG00000113013	-0.364464	0.031025	-0.263413	0.018465	-0.171915	0.0434554	-0.270465	0.0102885
TANGO6	ENSG00000103047	-0.550052	0.0418396	-0.394785	6.834e-06	-0.227575	0.043765	-0.510228	8.12267e-07
MORC2	ENSG00000133422	-0.508055	0.00336083	-0.572977	5.2289e-09	-0.226625	0.0467844	-0.589933	3.90722e-07
ZNF609	ENSG00000180357	-0.762681	0.00168133	-0.510112	6.68767e-06	-0.180622	0.0471903	-0.44544	0.00111402
MYBBP1A	ENSG00000132382	-0.494468	0.00880653	-0.381968	0.0460027	-0.229078	0.0274522	-0.689424	2.48593e-05
LRBA	ENSG00000198589	-0.856816	0.000165892	-0.42027	0.000265188	-0.230807	2.04e-05	-0.595213	1.23827e-05
ALMS1	ENSG00000116127	-0.655912	0.0163752	-0.482626	3.44079e-05	-0.256475	0.00887973	-0.642692	7.25642e-05
YLPM1	ENSG00000119596	-0.816819	5.4942e-05	-0.314397	0.00601443	-0.142659	0.0115287	-0.240828	0.0114952
KCNG1	ENSG00000026559	-1.54792	0.0390849	-0.571192	0.0290092	-0.689535	0.00321565	-0.982456	0.00761635
CXCR6	ENSG00000172215	-0.919277	0.0418233	-1.19113	5.83108e-10	-0.478132	6.29e-06	-0.697689	0.00191971
NOLC1	ENSG00000166197	-0.615131	0.0012108	-0.454441	0.000482049	-0.1965	0.000255336	-0.522002	5.23756e-07
SPIN3	ENSG00000204271	-1.01367	0.04623	-0.535322	5.60477e-06	-0.276881	0.000600982	-0.802418	2.14869e-06
CHD6	ENSG00000124177	-0.74123	0.00409952	-0.599716	4.29283e-09	-0.220438	0.000298516	-0.857102	4.15832e-08
ZNF251	ENSG00000198169	-0.605952	0.0356887	-0.33892	0.00100062	-0.150922	2.76e-05	-0.543177	1.49399e-06
NOL6	ENSG00000165271	-0.613424	7.49389e-05	-0.412148	0.00881458	-0.191451	0.000364245	-0.518872	1.34637e-05
NUP160	ENSG00000030066	-0.559651	0.0315662	-0.249805	0.00434721	-0.148696	2.71e-06	-0.517964	5.24359e-05
ST6GAL1	ENSG00000073849	-0.720308	0.00326096	-0.459516	0.000544759	-0.193519	0.00112728	-0.44855	0.000827888
NOP14	ENSG00000087269	-0.458642	0.0117027	-0.568362	2.17755e-08	-0.184759	9.24e-05	-0.465906	1.2826e-05
ZW10	ENSG00000086827	-0.478021	0.048735	-0.207915	0.0144011	-0.129091	0.0391948	-0.276532	0.00131427
EIF3A	ENSG00000107581	-0.533086	0.00191609	-0.274484	5.68277e-05	-0.108979	0.000199578	-0.272781	0.0329135
COG1	ENSG00000166685	-0.449561	0.00026652	-0.330032	8.33019e-05	-0.108705	0.000758642	-0.222045	0.00424342
MYCL	ENSG00000116990	-0.986997	0.0030475	-0.799908	0.000277584	-0.370497	6.11e-06	-0.961072	7.57239e-08

## Sheet: SetDOWNALL
SetDOWNALL - GENE NAME	Ensembl ID	log2(FC) _ WB_01	P-adj	log2(FC) _ WB_02	P-adj	log2(FC) _ WB_03	P-adj	log2(FC) _ LEUC_01	P-adj	log2(FC) _ NONCOVID	P-adj
P2RY10	ENSG00000078589	-1.00108	0.011006	-0.646034	7.05676e-05	-1.08803	4.13e-08	-0.944828	2.11465e-08	-1.05262	0.017681
LRRN3	ENSG00000173114	-1.84584	0.0271461	-1.17586	4.32871e-05	-1.93639	1.01e-06	-1.54145	6.35118e-06	-1.4736	0.0403037
PLXDC1	ENSG00000161381	-0.841016	0.0414001	-0.917591	1.47833e-06	-1.17122	2.06e-06	-1.34156	1.20522e-07	-1.29807	0.00975072
PRKRA	ENSG00000180228	-0.433633	0.0332572	-0.212245	0.0272745	-0.443787	3.46e-06	-0.205749	0.0124875	-0.450973	0.0148249
CA5B	ENSG00000169239	-0.643684	0.0130906	-0.741854	2.80138e-11	-0.53064	7.13e-06	-0.538279	2.27328e-06	-0.50012	0.0212128
CD96	ENSG00000153283	-0.559514	0.0474998	-0.793886	1.76164e-07	-0.830605	7.38e-06	-1.01765	8.87717e-10	-0.882055	0.0331297
SEPTIN6	ENSG00000125354	-0.367111	0.0131284	-0.404898	8.49218e-05	-0.546002	8.44e-06	-0.399315	8.58758e-06	-0.476504	0.0487959
MTERF4	ENSG00000122085	-0.571866	0.00533346	-0.456081	1.75514e-08	-0.419865	1.72e-05	-0.3885	5.72627e-06	-0.556626	0.00868953
TDP1	ENSG00000042088	-0.357627	0.0280049	-0.476008	2.58833e-07	-0.395283	1.93e-05	-0.232809	0.0309716	-0.585385	0.0214924
NPTXR	ENSG00000221890	-1.09074	0.000420601	-0.708559	0.00236331	-0.795934	3.63e-05	-0.967991	4.47415e-05	-0.834848	0.0124217
IL7R	ENSG00000168685	-0.850515	0.0457696	-0.66477	0.000751435	-0.803572	5.02e-05	-1.00949	1.35886e-06	-0.861249	0.0414621
KAT14	ENSG00000149474	-0.542855	0.000991906	-0.615523	1.39442e-08	-0.447094	5.28e-05	-0.618285	8.40886e-08	-0.514463	0.044028
TRBV7-3	No data available	-1.11399	0.0234527	-0.646665	0.0124835	-1.11403	5.29e-05	-0.973691	0.000323795	-1.41339	0.000194295
LY9	ENSG00000122224	-0.523136	0.00737713	-0.649674	6.907e-05	-0.709077	5.31e-05	-1.02672	1.17904e-08	-0.985769	0.0113544
ABLIM1	ENSG00000099204	-1.10894	5.4942e-05	-0.541928	0.00102752	-0.707858	6.79e-05	-0.884747	2.90486e-07	-0.926738	0.0172805
GATA3	ENSG00000107485	-0.779494	0.000301667	-0.565642	0.00768703	-0.736805	7.27e-05	-1.15162	5.41083e-08	-1.54327	0.00464253
BTBD11	ENSG00000151136	-1.19419	0.000390237	-0.948352	3.63269e-08	-0.692378	7.29e-05	-0.607698	0.000425205	-0.946631	0.018971
CD40LG	ENSG00000102245	-0.602627	0.0105262	-0.648973	0.000102063	-0.937614	7.29e-05	-1.10338	6.56506e-08	-1.08954	0.014177
FMNL3	ENSG00000161791	-0.810701	0.000370101	-0.693112	5.9357e-05	-0.69462	8.55e-05	-0.87754	7.16108e-09	-0.793708	0.0088065
IFFO2	ENSG00000169991	-0.52701	0.010288	-0.818489	3.68379e-13	-0.546886	0.00011029	-0.94677	1.22334e-11	-0.719417	0.0292894
LBH	ENSG00000213626	-1.00405	0.00116041	-0.978481	1.1616e-11	-0.661649	0.00011493	-0.900419	1.79807e-08	-0.829747	0.03633
CHD3	ENSG00000170004	-0.455123	0.00320739	-0.359386	0.00141378	-0.315894	0.000128923	-0.20603	0.0116645	-0.351658	0.0403443
GCSAM	ENSG00000174500	-0.710399	0.00830866	-0.503776	0.0030843	-0.825247	0.000131606	-0.891649	1.04865e-05	-0.908233	0.0335075
TTC3	ENSG00000182670	-0.640792	0.0213978	-0.402766	0.000979945	-0.434454	0.000136106	-0.544567	1.65675e-05	-0.627607	0.0182265
ZNF74	ENSG00000185252	-0.926253	1.98244e-07	-0.593024	2.44953e-07	-0.567058	0.000137252	-0.771608	1.5907e-06	-0.792101	0.0250311
GSPT2	ENSG00000189369	-0.687226	0.0125783	-0.565444	5.32435e-06	-0.47078	0.000190576	-0.581875	6.91372e-05	-0.638655	0.0441906
FCMR	ENSG00000162894	-0.85988	0.00133635	-0.731335	2.75596e-05	-0.662337	0.000231993	-0.665108	7.80247e-05	-0.836918	0.0360678
TAF15	ENSG00000270647	-0.701451	5.7288e-06	-0.157711	0.0459536	-0.226093	0.000233756	-0.245935	6.58527e-05	-0.416558	0.00988366
PAIP2B	ENSG00000124374	-0.927094	0.0462804	-0.645928	2.57937e-05	-0.655844	0.000281243	-0.579315	0.000649436	-0.927799	0.0131937
TESPA1	ENSG00000135426	-0.82777	0.00100798	-0.705845	6.64164e-05	-0.794137	0.000291614	-0.907217	5.72627e-06	-1.31482	0.00310857
TIFAB	ENSG00000255833	-2.77878	0.00941664	-1.45261	2.9533e-09	-1.47083	0.000296338	-1.87325	2.76912e-07	-1.95464	0.000383123
SEPTIN9	ENSG00000184640	-0.583202	8.86996e-06	-0.465363	0.000156354	-0.338408	0.000352996	-0.571472	5.28384e-05	-0.711323	0.0088065
PATZ1	ENSG00000100105	-0.613579	0.0108531	-0.562482	2.96051e-05	-0.441396	0.00035986	-0.63462	5.29715e-08	-0.756596	0.00717448
RFTN1	ENSG00000131378	-0.720425	0.000741405	-0.738942	1.79995e-10	-0.478171	0.00051544	-0.757783	7.04362e-09	-0.580943	0.0485848
ZBTB4	ENSG00000174282	-0.977198	2.37894e-06	-0.372466	0.0309754	-0.44868	0.000593132	-0.751881	2.58829e-11	-0.456639	0.0474043
APBB1	ENSG00000166313	-0.704448	0.0159351	-0.779904	1.44542e-06	-0.646497	0.000601437	-0.893062	4.84506e-05	-1.14794	0.00463162
FAM102A	ENSG00000167106	-1.04734	0.00010359	-0.79596	8.60496e-05	-0.73012	0.000758216	-0.94436	1.27169e-05	-1.15598	0.0132943
TRAV8-3	No data available	-0.756696	0.00464493	-0.833679	4.18454e-05	-0.844041	0.00087354	-1.24224	1.19931e-07	-0.975394	0.0422007
LINC01278	ENSG00000235437	-0.771864	1.94551e-06	-0.663527	3.84854e-05	-0.45405	0.00102527	-0.676795	1.51398e-06	-0.806088	0.0132576
ECI2	ENSG00000198721	-0.385871	0.000368251	-0.519319	8.43927e-08	-0.393648	0.00109702	-0.451826	0.00096439	-0.908384	0.00224137
HLA-DPB1	ENSG00000223865	-0.721447	0.0363293	-1.11532	5.17191e-11	-0.663581	0.00147146	-0.823964	8.17875e-05	-1.00717	0.0198207
TCF7	ENSG00000081059	-1.02728	0.000500084	-0.68044	0.00462012	-0.79844	0.0015901	-1.12994	3.45611e-06	-1.23979	0.0125502
HLA-DQA1	ENSG00000196735	-0.923394	0.0114451	-1.07226	7.6254e-06	-0.779855	0.00167915	-0.761063	0.000155535	-1.19311	0.00813149
HABP4	ENSG00000130956	-0.758847	0.00073757	-0.55672	0.000473502	-0.538674	0.00168261	-0.765121	2.81683e-06	-0.987127	0.0115624
SPOCK2	ENSG00000107742	-0.966046	4.59029e-05	-0.775098	2.23472e-05	-0.541277	0.00170283	-0.889781	9.47637e-07	-1.02343	0.0068436
HLA-DPA1	ENSG00000231389	-0.759946	0.0338169	-0.930523	9.32049e-08	-0.62457	0.00191296	-0.906633	9.76085e-07	-0.854896	0.0348923
BCL11B	ENSG00000127152	-0.916351	0.00948804	-0.791268	1.1387e-06	-0.637457	0.00214009	-1.22244	1.62543e-09	-0.940499	0.0436836
SPN	ENSG00000197471	-0.641066	0.00274164	-0.666641	3.97764e-06	-0.442356	0.00223487	-0.596352	8.08536e-05	-0.714743	0.0315984
UBASH3A	ENSG00000160185	-0.63995	0.0141219	-0.894722	7.06619e-08	-0.67341	0.00265608	-1.23051	1.58919e-09	-1.04171	0.0374374
PJA1	ENSG00000181191	-0.594784	0.00424612	-0.33948	0.011043	-0.435101	0.0026959	-0.659649	1.01272e-06	-0.639764	0.0186351
PASK	ENSG00000115687	-0.860323	0.00151597	-0.924798	8.55269e-13	-0.523405	0.00297943	-0.777524	7.16695e-05	-0.988965	0.03932
LEF1-AS1	ENSG00000232021	-1.83136	0.0135286	-0.881832	0.000120548	-0.811314	0.00330482	-1.27294	8.07887e-05	-1.69792	0.00494305
KRI1	ENSG00000129347	-0.378143	0.0247594	-0.509161	5.7668e-06	-0.307178	0.00332591	-0.563078	9.14122e-05	-0.650019	0.0290182
MRNIP	ENSG00000161010	-0.518167	0.00893427	-0.593037	0.000112615	-0.45421	0.00335788	-0.880217	7.02576e-07	-0.934405	0.0222243
CHMP7	ENSG00000147457	-0.540689	0.00168642	-0.534192	1.44931e-10	-0.393096	0.00337195	-0.383298	5.76453e-05	-0.557546	0.00542867
CD5	ENSG00000110448	-0.724823	0.00464493	-0.930213	6.05338e-06	-0.605523	0.00343458	-1.10589	1.93638e-07	-1.24467	0.00481284
BICDL1	ENSG00000135127	-0.549026	0.0434299	-0.641277	0.000345375	-0.60951	0.00370891	-1.24187	1.62053e-11	-1.03552	0.0273329
BCL9L	ENSG00000186174	-1.00627	0.00145679	-0.636032	0.0105687	-0.516852	0.00415773	-1.12606	1.07664e-09	-0.943417	0.0149777
TCTN1	ENSG00000204852	-1.04393	0.0345322	-0.75451	1.91083e-09	-0.475574	0.00437449	-0.493359	0.00419129	-0.865	0.027924
ZNF512	ENSG00000243943	-0.389683	0.0220168	-0.239376	0.00102212	-0.205474	0.00477276	-0.341788	0.000487813	-0.379623	0.0400966
TMEM8B	ENSG00000137103	-0.694766	0.0236518	-0.614209	0.00275161	-0.457931	0.00478377	-0.982333	3.56359e-07	-1.07274	0.0115249
RUNX3	ENSG00000020633	-0.873961	2.53445e-05	-0.716478	1.3316e-07	-0.483694	0.0055985	-0.886627	1.42696e-08	-0.699373	0.0445563
METTL16	ENSG00000127804	-0.544169	0.028695	-0.326719	0.0163936	-0.33782	0.0057099	-0.56844	7.78052e-07	-0.670332	0.00695123
PLD4	ENSG00000166428	-1.36095	0.000420617	-1.04007	6.98e-06	-0.915754	0.00585112	-0.998925	0.00197932	-1.95671	0.00138596
BAHD1	ENSG00000140320	-0.775948	0.00068023	-0.439377	0.00063138	-0.262664	0.00643255	-0.453254	4.4624e-06	-0.491618	0.0224687
SORBS3	ENSG00000120896	-0.544563	0.0278026	-0.572876	0.000958767	-0.514669	0.00668339	-1.02877	2.7542e-06	-1.35587	0.00355828
FBXO31	ENSG00000103264	-0.448926	0.0342855	-0.560279	4.93954e-05	-0.346483	0.00670161	-0.632624	2.60119e-05	-0.748861	0.0228653
AK5	ENSG00000154027	-1.0255	0.0280511	-1.03715	5.64185e-06	-0.824657	0.00689034	-0.857014	0.00211619	-1.17513	0.0187958
MTA3	ENSG00000057935	-0.523278	0.0133404	-0.366763	0.0034351	-0.351418	0.00761801	-0.719898	1.38444e-07	-0.692823	0.0298487
DBP	ENSG00000105516	-0.819337	0.00058301	-0.951461	4.1914e-12	-0.396469	0.0081154	-0.598305	0.000827173	-0.813144	0.0213394
TAF3	ENSG00000165632	-0.504388	0.0141956	-0.252939	0.0449086	-0.230426	0.00823647	-0.456704	9.23475e-07	-0.599767	0.00611055
HLA-DOA	ENSG00000204252	-0.961237	0.00305062	-0.896589	1.28969e-06	-0.605827	0.00844582	-0.439639	0.0472467	-0.99115	0.037179
ESYT1	ENSG00000139641	-0.897739	2.62315e-07	-0.841165	3.68855e-09	-0.408249	0.00868009	-0.793497	3.2616e-08	-0.972954	0.00622821
URGCP	ENSG00000106608	-0.569142	0.000737569	-0.473973	2.50592e-06	-0.316223	0.00875714	-0.581654	7.51995e-05	-0.663545	0.0175501
CDC25B	ENSG00000101224	-0.54432	0.00408903	-0.600252	0.00232934	-0.410762	0.00939861	-0.872435	9.13209e-07	-1.25869	0.00319603
PRKCQ	ENSG00000065675	-0.738869	0.00445381	-0.620538	3.15938e-05	-0.456288	0.00943294	-0.925377	5.25617e-10	-0.790817	0.0497737
LEF1	ENSG00000138795	-0.964629	0.00669317	-0.516153	0.0200748	-0.603696	0.01057	-0.883289	0.000176531	-0.974309	0.0427197
ODF2	ENSG00000136811	-0.560869	1.50022e-05	-0.440239	2.42835e-05	-0.208556	0.0113567	-0.341992	9.83146e-06	-0.546441	0.000719307
THEM4	ENSG00000159445	-0.742237	0.00395413	-0.775421	4.54112e-08	-0.473135	0.0129217	-0.758632	1.6504e-05	-1.01847	0.0071958
PDE4DIP	ENSG00000178104	-0.428353	0.0182455	-0.486042	1.62233e-08	-0.242064	0.0140253	-0.331749	0.0108645	-0.585076	0.0405827
USP36	ENSG00000055483	-0.719026	0.000344701	-0.454335	0.00590247	-0.328073	0.0143276	-0.630436	5.47128e-05	-0.791389	0.00643099
OBSCN	ENSG00000154358	-1.04265	0.000935827	-0.56521	0.0152753	-0.485442	0.0157598	-1.07329	4.72745e-06	-1.36751	0.00463162
PIK3C2B	ENSG00000133056	-0.720501	0.0161146	-0.473945	0.00866846	-0.368078	0.0167621	-0.639729	0.00013171	-0.781715	0.0208836
TNKS1BP1	ENSG00000149115	-0.811904	0.000139916	-0.383262	0.0329943	-0.301122	0.0179046	-0.471428	0.00469092	-0.707086	0.0403853
PATJ	ENSG00000132849	-0.780142	0.0404179	-0.473662	0.00833898	-0.494597	0.0181228	-0.876046	2.20403e-05	-0.866022	0.0235985
CD4	ENSG00000010610	-0.87467	0.000615788	-0.980079	9.64276e-08	-0.439541	0.0182988	-1.09573	2.3288e-09	-0.773185	0.0338525
BMS1	ENSG00000165733	-0.550467	0.000874555	-0.483823	1.02224e-06	-0.236629	0.0183299	-0.521271	2.47943e-06	-0.552963	0.0285538
PLCG1	ENSG00000124181	-0.950845	8.36078e-05	-0.797121	1.02224e-06	-0.443923	0.0196671	-1.11029	1.33573e-09	-0.886679	0.0397307
PLEKHB1	ENSG00000021300	-0.538091	0.0390105	-0.675961	0.00153776	-0.500729	0.0206475	-0.648003	0.00837602	-1.43479	0.0022089
TNFAIP8L1	ENSG00000185361	-0.628433	0.00457128	-0.675886	5.39184e-07	-0.350412	0.022782	-0.459869	0.00220247	-0.985044	0.00276932
TCOF1	ENSG00000070814	-0.616223	0.000699324	-0.455434	0.00226274	-0.213261	0.0235965	-0.521929	0.000203115	-0.793677	0.00767911
KLHL22	ENSG00000099910	-0.383783	0.00470802	-0.501234	1.31535e-08	-0.244895	0.0254909	-0.408592	0.00444736	-0.612734	0.0174025
COLQ	ENSG00000206561	-0.984807	0.000833113	-0.715886	5.92381e-05	-0.477452	0.0267775	-0.649099	0.00148653	-0.986767	0.0164945
RRP1B	ENSG00000160208	-0.647361	0.00202138	-0.365149	0.00784623	-0.250913	0.0272775	-0.52966	1.34637e-05	-0.619672	0.0110934
PMS2P1	No data available	-0.513552	0.00241576	-0.349362	0.000871787	-0.26415	0.0300886	-0.293566	0.0113912	-0.630612	0.0133501
HLA-DRB1	ENSG00000196126	-0.780357	0.0320992	-0.792048	0.000127981	-0.407724	0.0352725	-0.716275	0.00114926	-1.04613	0.0060534
FCRL3	ENSG00000160856	-0.887364	0.00149302	-0.843645	8.28882e-05	-0.484536	0.0386759	-0.910685	4.02094e-06	-1.09106	0.0202396
CDAN1	ENSG00000140326	-0.457238	0.0106768	-0.446104	4.11245e-05	-0.139793	0.039605	-0.230313	0.0187236	-0.404346	0.0436079
KDM2B	ENSG00000089094	-0.631743	0.0021291	-0.646993	2.34575e-07	-0.273673	0.0410741	-0.647106	3.92786e-09	-0.660052	0.0166959
NOL9	ENSG00000162408	-0.786672	4.48467e-05	-0.482643	1.26816e-05	-0.232889	0.0448384	-0.530077	7.71288e-06	-0.649451	0.021832
MCCC1	ENSG00000078070	-0.449207	0.031543	-0.466384	1.24583e-08	-0.233889	0.0471759	-0.410458	1.74852e-05	-0.533971	0.0285238
KLF8	ENSG00000102349	-1.03574	0.00638443	-0.482203	0.0249128	-0.330239	0.0479014	-0.632132	0.000907464	-0.904944	0.0181558
PDCD11	ENSG00000148843	-0.649592	1.17956e-05	-0.539151	2.43607e-07	-0.207582	0.0206352	-0.590036	1.04667e-08	-0.570459	0.0169277
ZC3H12D	ENSG00000178199	-0.611322	0.0329506	-0.706519	6.39969e-07	-0.359289	0.0263706	-0.788115	1.07816e-06	-0.832509	0.0405281
TSPYL2	ENSG00000184205	-0.544084	0.013327	-0.446936	0.0310202	-0.27919	0.0378387	-0.581968	8.74914e-05	-0.913817	0.0149911
TEF	ENSG00000167074	-0.795692	0.0147068	-0.918462	5.906e-12	-0.327024	0.0410102	-0.864948	5.41382e-07	-1.15647	0.00990688
ACSS1	ENSG00000154930	-0.362573	0.000717282	-0.687461	4.49345e-10	-0.176733	0.0415767	-0.420482	0.00105129	-0.711888	0.00551054
NUP210	ENSG00000132182	-0.561175	0.00367654	-0.572451	0.00169559	-0.206174	0.0497836	-0.815315	4.73621e-10	-0.662836	0.0336052
