# Supplementary material for: Integrated analysis of RNA-seq datasets reveals novel targets and regulators of COVID-19 severity
Source: Life Sci Alliance. 2024 Jan 23;7(4):e202302358. doi: 10.26508/lsa.202302358 (PMC10806258; doi:10.26508/lsa.202302358)
Supplement: Supplementary file 3 [file LSA-2023-02358_TableS3.xlsx]

## Sheet: CC_SetUPCOVID_GO
Category	Term	Count	%	PValue	Genes	List Total	Pop Hits	Pop Total	Fold Enrichment	FDR
GOTERM_CC_DIRECT	GO:0070062~extracellular exosome	68	23.2877	5.32003e-11	ENSG00000042493, ENSG00000160209, ENSG00000104267, ENSG00000076944, ENSG00000135404, ENSG00000075413, ENSG00000095380, ENSG00000064601, ENSG00000131165, ENSG00000247596, ENSG00000117298, ENSG00000162551, ENSG00000083444, ENSG00000122694, ENSG00000130429, ENSG00000100024, ENSG00000100300, ENSG00000070831, ENSG00000085063, ENSG00000132589, ENSG00000102393, ENSG00000070214, ENSG00000115828, ENSG0000…	273	2219	20624	2.31506	1.88329e-08
	GO:0035580~specific granule lumen	12	4.10959	4.8097e-10	ENSG00000160209, ENSG00000060971, ENSG00000164047, ENSG00000115828, ENSG00000173083, ENSG00000110203, ENSG00000124107, ENSG00000116260, ENSG00000008438, ENSG00000170909, ENSG00000204386, ENSG00000023318	273	62	20624	14.6218	8.51316e-08
	GO:0016020~membrane	83	28.4247	3.19689e-07	ENSG00000151694, ENSG00000173083, ENSG00000076864, ENSG00000105639, ENSG00000115317, ENSG00000134153, ENSG00000152229, ENSG00000134198, ENSG00000064601, ENSG00000171700, ENSG00000116685, ENSG00000117410, ENSG00000189077, ENSG00000117298, ENSG00000225697, ENSG00000162551, ENSG00000198818, ENSG00000157350, ENSG00000072818, ENSG00000088298, ENSG00000160055, ENSG00000070831, ENSG00000107331, ENSG0000…	273	3653	20624	1.71648	3.00109e-05
	GO:0035579~specific granule membrane	11	3.76712	3.39106e-07	ENSG00000108405, ENSG00000173391, ENSG00000101856, ENSG00000100554, ENSG00000136026, ENSG00000169692, ENSG00000149357, ENSG00000149516, ENSG00000182885, ENSG00000100284, ENSG00000085063	273	91	20624	9.13191	3.00109e-05
	GO:1904724~tertiary granule lumen	9	3.08219	5.88056e-07	ENSG00000167996, ENSG00000158825, ENSG00000164047, ENSG00000115828, ENSG00000110203, ENSG00000116260, ENSG00000008438, ENSG00000123610, ENSG00000170909	273	55	20624	12.362	4.16343e-05
	GO:0035577~azurophil granule membrane	7	2.39726	0.000113431	ENSG00000135404, ENSG00000008394, ENSG00000171051, ENSG00000136026, ENSG00000164713, ENSG00000149357, ENSG00000100284	273	58	20624	9.1176	0.00669242
	GO:0005765~lysosomal membrane	16	5.47945	0.000202066	ENSG00000108523, ENSG00000173083, ENSG00000135404, ENSG00000113732, ENSG00000177628, ENSG00000135441, ENSG00000204386, ENSG00000131165, ENSG00000117410, ENSG00000117298, ENSG00000206503, ENSG00000254901, ENSG00000100554, ENSG00000185201, ENSG00000149357, ENSG00000107331	273	386	20624	3.13143	0.0102188
	GO:0005576~extracellular region	49	16.7808	0.000274466	ENSG00000160209, ENSG00000076944, ENSG00000135404, ENSG00000173083, ENSG00000145491, ENSG00000105711, ENSG00000099985, ENSG00000064601, ENSG00000162551, ENSG00000157350, ENSG00000122694, ENSG00000102393, ENSG00000128165, ENSG00000115828, ENSG00000196154, ENSG00000169231, ENSG00000204386, ENSG00000159403, ENSG00000060971, ENSG00000248099, ENSG00000204421, ENSG00000167536, ENSG00000178752, ENSG0000…	273	2184	20624	1.69494	0.0115953
	GO:0005829~cytosol	101	34.589	0.000294795	ENSG00000104267, ENSG00000076944, ENSG00000204390, ENSG00000115317, ENSG00000105639, ENSG00000135441, ENSG00000152229, ENSG00000169228, ENSG00000184182, ENSG00000143479, ENSG00000130429, ENSG00000156381, ENSG00000070831, ENSG00000175197, ENSG00000070214, ENSG00000196154, ENSG00000130725, ENSG00000136026, ENSG00000198736, ENSG00000118564, ENSG00000115661, ENSG00000214456, ENSG00000109854, ENSG0000…	273	5593	20624	1.36423	0.0115953
	GO:0012505~endomembrane system	10	3.42466	0.000420007	ENSG00000169228, ENSG00000146416, ENSG00000108523, ENSG00000174903, ENSG00000101856, ENSG00000100290, ENSG00000174175, ENSG00000118508, ENSG00000105639, ENSG00000131165	273	169	20624	4.47016	0.0148682
	GO:0005886~plasma membrane	96	32.8767	0.000530016	ENSG00000104267, ENSG00000076944, ENSG00000151694, ENSG00000204390, ENSG00000135404, ENSG00000105711, ENSG00000075413, ENSG00000174175, ENSG00000105639, ENSG00000152229, ENSG00000134198, ENSG00000131165, ENSG00000158887, ENSG00000171700, ENSG00000169228, ENSG00000119326, ENSG00000189077, ENSG00000117298, ENSG00000225697, ENSG00000162551, ENSG00000164010, ENSG00000054967, ENSG00000070831, ENSG0000…	273	5333	20624	1.35991	0.0170569

## Sheet: CC_SetUPALL_GO
Category	Term	Count	%	PValue	Genes	List Total	Pop Hits	Pop Total	Fold Enrichment	FDR
GOTERM_CC_DIRECT	GO:0035580~specific granule lumen	16	7.44186	3.26969e-17	ENSG00000134827, ENSG00000197561, ENSG00000096006, ENSG00000137563, ENSG00000171236, ENSG00000104918, ENSG00000118113, ENSG00000118520, ENSG00000102837, ENSG00000133063, ENSG00000101425, ENSG00000257017, ENSG00000148346, ENSG00000013563, ENSG00000012223, ENSG00000164821	206	62	20624	25.8365	8.46849e-15
	GO:0070821~tertiary granule membrane	13	6.04651	7.27803e-12	ENSG00000158869, ENSG00000148175, ENSG00000018280, ENSG00000139572, ENSG00000169896, ENSG00000186431, ENSG00000142185, ENSG00000120306, ENSG00000166527, ENSG00000124469, ENSG00000204936, ENSG00000059804, ENSG00000183019	206	73	20624	17.829	9.42505e-10
	GO:0070062~extracellular exosome	57	26.5116	2.82703e-11	ENSG00000021355, ENSG00000155097, ENSG00000169385, ENSG00000172232, ENSG00000133742, ENSG00000005381, ENSG00000084733, ENSG00000100504, ENSG00000100985, ENSG00000168374, ENSG00000146828, ENSG00000074319, ENSG00000197561, ENSG00000196352, ENSG00000174021, ENSG00000136827, ENSG00000171236, ENSG00000137312, ENSG00000138600, ENSG00000172638, ENSG00000163453, ENSG00000102837, ENSG00000103769, ENSG0000…	206	2219	20624	2.57172	2.44067e-09
	GO:0035578~azurophil granule lumen	13	6.04651	1.06837e-10	ENSG00000197561, ENSG00000169385, ENSG00000172232, ENSG00000137563, ENSG00000196415, ENSG00000104918, ENSG00000118520, ENSG00000005381, ENSG00000100448, ENSG00000169397, ENSG00000101425, ENSG00000143162, ENSG00000051620	206	91	20624	14.3024	6.91768e-09
	GO:0101003~ficolin-1-rich granule membrane	11	5.11628	4.38388e-10	ENSG00000203710, ENSG00000146094, ENSG00000158869, ENSG00000186431, ENSG00000196352, ENSG00000142185, ENSG00000166527, ENSG00000018280, ENSG00000059804, ENSG00000143862, ENSG00000242550	206	61	20624	18.0538	2.27085e-08
	GO:1904724~tertiary granule lumen	10	4.65116	3.40162e-09	ENSG00000102837, ENSG00000134827, ENSG00000133063, ENSG00000100985, ENSG00000096006, ENSG00000257017, ENSG00000137563, ENSG00000171236, ENSG00000012223, ENSG00000118113	206	55	20624	18.203	1.46837e-07
	GO:0035579~specific granule membrane	11	5.11628	2.4125e-08	ENSG00000139572, ENSG00000169896, ENSG00000186431, ENSG00000142185, ENSG00000148175, ENSG00000166527, ENSG00000124469, ENSG00000171860, ENSG00000204936, ENSG00000059804, ENSG00000183019	206	91	20624	12.102	8.92624e-07
	GO:0035577~azurophil granule membrane	8	3.72093	1.69346e-06	ENSG00000086548, ENSG00000101558, ENSG00000148175, ENSG00000172232, ENSG00000124469, ENSG00000171860, ENSG00000112299, ENSG00000143862	206	58	20624	13.8092	5.48257e-05
	GO:0005886~plasma membrane	84	39.0698	3.05726e-06	ENSG00000132259, ENSG00000090376, ENSG00000155097, ENSG00000198223, ENSG00000167680, ENSG00000170571, ENSG00000213903, ENSG00000027697, ENSG00000171860, ENSG00000119048, ENSG00000084733, ENSG00000137462, ENSG00000142185, ENSG00000101558, ENSG00000168374, ENSG00000159496, ENSG00000146828, ENSG00000102007, ENSG00000074319, ENSG00000183019, ENSG00000146094, ENSG00000196352, ENSG00000174021, ENSG0000…	206	5333	20624	1.57693	8.79812e-05
	GO:0030667~secretory granule membrane	9	4.18605	8.19399e-06	ENSG00000203710, ENSG00000167434, ENSG00000137462, ENSG00000084733, ENSG00000146094, ENSG00000196352, ENSG00000204936, ENSG00000059804, ENSG00000242550	206	102	20624	8.83381	0.000206626
	GO:0005576~extracellular region	44	20.4651	8.90544e-06	ENSG00000021355, ENSG00000198223, ENSG00000169385, ENSG00000172232, ENSG00000137563, ENSG00000118113, ENSG00000005381, ENSG00000163221, ENSG00000100448, ENSG00000100504, ENSG00000133063, ENSG00000100985, ENSG00000148346, ENSG00000161921, ENSG00000012223, ENSG00000197561, ENSG00000134827, ENSG00000196352, ENSG00000096006, ENSG00000198734, ENSG00000171236, ENSG00000196415, ENSG00000176407, ENSG0000…	206	2184	20624	2.017	0.000206626
	GO:0005615~extracellular space	41	19.0698	9.57342e-06	ENSG00000021355, ENSG00000169385, ENSG00000167680, ENSG00000172232, ENSG00000137563, ENSG00000118113, ENSG00000005381, ENSG00000163221, ENSG00000100448, ENSG00000133063, ENSG00000100985, ENSG00000148346, ENSG00000161921, ENSG00000012223, ENSG00000102144, ENSG00000197561, ENSG00000134827, ENSG00000096006, ENSG00000077984, ENSG00000148175, ENSG00000198734, ENSG00000171236, ENSG00000196415, ENSG0000…	206	1970	20624	2.08364	0.000206626
	GO:0042581~specific granule	4	1.86047	0.000257177	ENSG00000138772, ENSG00000102837, ENSG00000096006, ENSG00000012223	206	13	20624	30.8051	0.00512375
	GO:0005765~lysosomal membrane	13	6.04651	0.000507189	ENSG00000068697, ENSG00000155097, ENSG00000106615, ENSG00000136048, ENSG00000134248, ENSG00000137312, ENSG00000155876, ENSG00000138600, ENSG00000115561, ENSG00000138463, ENSG00000142185, ENSG00000123643, ENSG00000143862	206	386	20624	3.3718	0.009383
	GO:0005764~lysosome	11	5.11628	0.00117442	ENSG00000121316, ENSG00000005381, ENSG00000100448, ENSG00000142185, ENSG00000133063, ENSG00000077984, ENSG00000180509, ENSG00000136048, ENSG00000018280, ENSG00000134248, ENSG00000155876	206	312	20624	3.52975	0.0202784
	GO:0090575~RNA polymerase II transcription factor complex	7	3.25581	0.00145304	ENSG00000140044, ENSG00000197063, ENSG00000198176, ENSG00000118217, ENSG00000132170, ENSG00000213347, ENSG00000221869	206	123	20624	5.69769	0.0217922
	GO:0031410~cytoplasmic vesicle	11	5.11628	0.00148687	ENSG00000115561, ENSG00000103769, ENSG00000159496, ENSG00000155097, ENSG00000077984, ENSG00000140941, ENSG00000034713, ENSG00000137312, ENSG00000097033, ENSG00000173744, ENSG00000089351	206	322	20624	3.42013	0.0217922
	GO:1904813~ficolin-1-rich granule lumen	7	3.25581	0.00151452	ENSG00000100504, ENSG00000100985, ENSG00000160883, ENSG00000163636, ENSG00000171236, ENSG00000176407, ENSG00000163754	206	124	20624	5.65174	0.0217922
	GO:0000421~autophagosome membrane	5	2.32558	0.00189699	ENSG00000115561, ENSG00000070540, ENSG00000140941, ENSG00000034713, ENSG00000097033	206	53	20624	9.44495	0.025859
	GO:0005783~endoplasmic reticulum	23	10.6977	0.00270312	ENSG00000183726, ENSG00000132965, ENSG00000198363, ENSG00000163958, ENSG00000136827, ENSG00000077984, ENSG00000148175, ENSG00000096063, ENSG00000197006, ENSG00000113742, ENSG00000119820, ENSG00000116793, ENSG00000118217, ENSG00000127948, ENSG00000150527, ENSG00000101558, ENSG00000180509, ENSG00000102007, ENSG00000109133, ENSG00000163812, ENSG00000013563, ENSG00000123643, ENSG00000163956	206	1157	20624	1.99022	0.0350054
	GO:0031902~late endosome membrane	7	3.25581	0.0036741	ENSG00000058799, ENSG00000068697, ENSG00000018280, ENSG00000134248, ENSG00000074319, ENSG00000143862, ENSG00000138600	206	148	20624	4.73524	0.0453139
	GO:0042582~azurophil granule	3	1.39535	0.00419817	ENSG00000005381, ENSG00000172232, ENSG00000164821	206	10	20624	30.035	0.0459667
	GO:0044853~plasma membrane raft	4	1.86047	0.00423908	ENSG00000203710, ENSG00000169896, ENSG00000204936, ENSG00000196415	206	33	20624	12.1353	0.0459667
	GO:0016021~integral component of membrane	72	33.4884	0.00425946	ENSG00000132259, ENSG00000183726, ENSG00000156026, ENSG00000163958, ENSG00000144040, ENSG00000243317, ENSG00000167680, ENSG00000170571, ENSG00000213903, ENSG00000078124, ENSG00000027697, ENSG00000171860, ENSG00000137462, ENSG00000127948, ENSG00000142185, ENSG00000101558, ENSG00000168374, ENSG00000159496, ENSG00000146828, ENSG00000256235, ENSG00000102007, ENSG00000101474, ENSG00000183019, ENSG0000…	206	5394	20624	1.33637	0.0459667

## Sheet: CC_SetDOWNCOVID
Category	Term	Count	%	PValue	Genes	List Total	Pop Hits	Pop Total	Fold Enrichment	FDR
GOTERM_CC_DIRECT	GO:0042101~T cell receptor complex	10	5.64972	3.27373e-06	ENSG00000241657, ENSG00000237702, ENSG00000211812, ENSG00000211821, ENSG00000211788, ENSG00000211800, ENSG00000211816, ENSG00000211790, ENSG00000211804, ENSG00000226660	173	143	20587	8.32168	0.000730041
	GO:0005654~nucleoplasm	57	32.2034	2.20698e-05	ENSG00000102241, ENSG00000134954, ENSG00000119285, ENSG00000114423, ENSG00000111752, ENSG00000133422, ENSG00000204271, ENSG00000166197, ENSG00000100028, ENSG00000173917, ENSG00000185115, ENSG00000163564, ENSG00000065183, ENSG00000094880, ENSG00000154310, ENSG00000156650, ENSG00000145041, ENSG00000124160, ENSG00000132382, ENSG00000153107, ENSG00000165271, ENSG00000172006, ENSG00000116990, ENSG0000…	173	3962	20587	1.71201	0.00246079

## Sheet: CC_SetDOWNALL
Category	Term	Count	%	PValue	Genes	List Total	Pop Hits	Pop Total	Fold Enrichment	FDR
GOTERM_CC_DIRECT	GO:0042613~MHC class II protein complex	5	4.7619	7.46e-06	ENSG00000223865, ENSG00000204252, ENSG00000231389, ENSG00000196126, ENSG00000196735	102	26	20624	38.8839	0.00125998
	GO:0030669~clathrin-coated endocytic vesicle membrane	6	5.71429	2.4e-05	ENSG00000168685, ENSG00000223865, ENSG00000231389, ENSG00000196126, ENSG00000010610, ENSG00000196735	102	70	20624	17.3311	0.00202565
	GO:0005737~cytoplasm	46	43.8095	0.000184	ENSG00000135426, ENSG00000099204, ENSG00000149474, ENSG00000178199, ENSG00000130956, ENSG00000213626, ENSG00000106608, ENSG00000136811, ENSG00000138795, ENSG00000135127, ENSG00000154027, ENSG00000161381, ENSG00000166313, ENSG00000120896, ENSG00000127804, ENSG00000149115, ENSG00000132849, ENSG00000184640, ENSG00000140326, ENSG00000124374, ENSG00000184205, ENSG00000180228, ENSG00000167106, ENSG0000…	102	5687	20624	1.63549	0.01038
	GO:0098553~lumenal side of endoplasmic reticulum membrane	4	3.80952	0.00038	ENSG00000223865, ENSG00000231389, ENSG00000196126, ENSG00000196735	102	29	20624	27.8891	0.0128342
	GO:0071556~integral component of lumenal side of endoplasmic reticulum membrane	4	3.80952	0.00038	ENSG00000223865, ENSG00000231389, ENSG00000196126, ENSG00000196735	102	29	20624	27.8891	0.0128342
	GO:0030658~transport vesicle membrane	4	3.80952	0.00113919	ENSG00000223865, ENSG00000231389, ENSG00000196126, ENSG00000196735	102	42	20624	19.2568	0.0294483
	GO:0005654~nucleoplasm	34	32.381	0.00121975	ENSG00000160208, ENSG00000162408, ENSG00000178199, ENSG00000130956, ENSG00000138795, ENSG00000140320, ENSG00000166313, ENSG00000185252, ENSG00000100105, ENSG00000102349, ENSG00000070814, ENSG00000184205, ENSG00000180228, ENSG00000147457, ENSG00000148843, ENSG00000057935, ENSG00000174282, ENSG00000089094, ENSG00000270647, ENSG00000042088, ENSG00000133056, ENSG00000170004, ENSG00000020633, ENSG0000…	102	4031	20624	1.70545	0.0294483
	GO:0032588~trans-Golgi network membrane	5	4.7619	0.00171255	ENSG00000223865, ENSG00000231389, ENSG00000166428, ENSG00000196126, ENSG00000196735	102	104	20624	9.72097	0.0335776
	GO:1990907~beta-catenin-TCF complex	3	2.85714	0.00178816	ENSG00000186174, ENSG00000081059, ENSG00000138795	102	13	20624	46.6606	0.0335776
	GO:0012507~ER to Golgi transport vesicle membrane	4	3.80952	0.00275352	ENSG00000223865, ENSG00000231389, ENSG00000196126, ENSG00000196735	102	57	20624	14.1892	0.0446349
	GO:0005634~nucleus	44	41.9048	0.00290523	ENSG00000160208, ENSG00000149474, ENSG00000162408, ENSG00000178199, ENSG00000130956, ENSG00000105516, ENSG00000137103, ENSG00000213626, ENSG00000106608, ENSG00000136811, ENSG00000138795, ENSG00000166313, ENSG00000120896, ENSG00000185252, ENSG00000100105, ENSG00000127804, ENSG00000149115, ENSG00000140326, ENSG00000184205, ENSG00000180228, ENSG00000167106, ENSG00000148843, ENSG00000057935, ENSG0000…	102	6033	20624	1.47466	0.0446349
GOTERM_BP_DIRECT	GO:0050870~positive regulation of T cell activation	7	6.66667	1.92046e-08	ENSG00000223865, ENSG00000065675, ENSG00000204252, ENSG00000231389, ENSG00000196126, ENSG00000010610, ENSG00000196735	101	34	19414	39.5743	1.35201e-05
	GO:0002503~peptide antigen assembly with MHC class II protein complex	5	4.7619	1.49802e-06	ENSG00000223865, ENSG00000204252, ENSG00000231389, ENSG00000196126, ENSG00000196735	101	17	19414	56.5347	0.000527303
	GO:0002504~antigen processing and presentation of peptide or polysaccharide antigen via MHC class II	5	4.7619	3.01355e-06	ENSG00000223865, ENSG00000204252, ENSG00000231389, ENSG00000196126, ENSG00000196735	101	20	19414	48.0545	0.000707179
	GO:0019886~antigen processing and presentation of exogenous peptide antigen via MHC class II	5	4.7619	2.13303e-05	ENSG00000223865, ENSG00000204252, ENSG00000231389, ENSG00000196126, ENSG00000196735	101	32	19414	30.034	0.00375414
	GO:0050778~positive regulation of immune response	5	4.7619	3.84097e-05	ENSG00000223865, ENSG00000204252, ENSG00000231389, ENSG00000196126, ENSG00000196735	101	37	19414	25.9754	0.00540809
	GO:0006955~immune response	11	10.4762	0.000243712	ENSG00000197471, ENSG00000081059, ENSG00000168685, ENSG00000223865, ENSG00000153283, ENSG00000231389, ENSG00000196126, ENSG00000102245, ENSG00000180228, ENSG00000010610, ENSG00000196735	101	497	19414	4.25432	0.0261524
	GO:0033153~T cell receptor V(D)J recombination	3	2.85714	0.000260038	ENSG00000081059, ENSG00000127152, ENSG00000138795	101	5	19414	115.331	0.0261524
