# Supplementary material for: Integrated analysis of RNA-seq datasets reveals novel targets and regulators of COVID-19 severity
Source: Life Sci Alliance. 2024 Jan 23;7(4):e202302358. doi: 10.26508/lsa.202302358 (PMC10806258; doi:10.26508/lsa.202302358)
Supplement: Supplementary file 4 [file LSA-2023-02358_TableS4.xlsx]

## Sheet: ranked_gene_Severe_versus_rest
NAME	SCORE
SRPK1	0.654718
CSGALNACT2	0.630912
B4GALT5	0.628452
MEGF9	0.62754
KLF5	0.618625
GPR141	0.612391
FCAR	0.60397
MSRB3	0.602585
DACH1	0.586563
NACAP8	0.586523
ADAM17	0.583481
SLC22A4	0.582637
BASP1-AS1	0.581704
KIF1B	0.577471
FAM151B	0.576824
PHTF1	0.574834
MARCHF5	0.572033
JDP2-AS1	0.571919
SHROOM4	0.571293
GCLM	0.570001
WDFY3-AS2	0.568411
E2F3	0.567913
DUSP13	0.566843
LSMEM1	0.562814
RAB31	0.561486
CSGALNACT1	0.559743
LINC02363	0.557264
AMN1	0.555373
INSC	0.5551
IRAK3	0.550447
RRAGD	0.550376
MAPK14	0.549512
RPL7P24	0.549411
MTF1	0.549017
MGAM	0.548881
DRAM1	0.548667
CNIH4	0.547498
MTARC1	0.547375
TLR5	0.547165
WASF1	0.54512
SLC40A1	0.544265
MCU	0.543417
ENTPD1	0.543294
PPP4R1L	0.541836
KCNJ2-AS1	0.541776
CDC42EP3	0.540615
PPP2R5A	0.537221
GABRR2	0.537117
CREB5	0.53676
KLF6	0.536595
PLPP3	0.536554
PIWIL4	0.535579
SLC37A3	0.532468
PECR	0.532364
PPARG	0.532296
BAZ1A-AS1	0.531893
LGALSL	0.53127
ABCC2	0.531147
UBR5-DT	0.530861
KLHL8	0.530614
RBM47	0.529761
MED12L	0.525729
LINC02818	0.525091
ANKRD33B	0.525025
STXBP5-AS1	0.52475
LEPROT	0.524009
NSUN7	0.522605
STOM	0.522229
ALDH1A2	0.522078
CR1	0.52155
PSTPIP2	0.521382
NME8	0.520528
ERLIN1	0.520203
LIPC-AS1	0.519867
BMX	0.519852
FHIP2A	0.518948
CPEB3	0.518732
CC2D2B	0.518272
LINC02751	0.517807
UGCG	0.516141
PLXNC1	0.514679
NPTN	0.513294
UIMC1	0.513286
GPR27	0.512877
CHPT1	0.511992
C8orf88	0.511938
VCPKMT	0.511597
LONRF3	0.511561
ADCY10P1	0.510785
NLRP9P1	0.510775
FAR2	0.509488
WDR26	0.508817
SLC22A15	0.5078
CFLAR	0.507638
IQGAP3	0.507607
KLHL2	0.506744
TMED8	0.506443
GNAQ	0.505635
CPEB4	0.50504
TSPAN2	0.504707
TGFA	0.504591
PLBD1-AS1	0.50406
RBMS1	0.503813
SIPA1L2	0.502074
ACSL1	0.501789
RABGEF1	0.501485
SPTLC2	0.501347
PIK3CB	0.501037
MGAM2	0.500537
SLC36A1	0.500523
C5orf47	0.500307
FAM126B	0.500212
RAP2C	0.500086
LINC00862	0.499924
EIF4E3	0.499892
MEF2A	0.499432
RALGAPA2	0.499311
OGFOD1P1	0.498156
SLC49A4	0.498039
MINDY4B	0.497814
PKP2	0.497784
CPD	0.497316
NOS1AP	0.497279
SLED1	0.495829
NFKBIZ	0.494612
SULT1B1	0.49457
ADAM9	0.493632
FKBP9	0.493455
TMCO3	0.493309
TMEM165	0.492826
SAMD15	0.492535
PIP4P2	0.492003
REPS2	0.491944
C16orf72	0.491757
SLC15A4	0.491689
MXD1	0.491306
SLC2A3	0.491263
PFKFB3	0.491205
LINC02649	0.491076
CACNA1E	0.49058
CD58	0.489616
TRIM25	0.489572
CYP1B1	0.489507
RNU6ATAC35P	0.488972
TG	0.487885
ATP9A	0.487829
CT70	0.487693
LINC02785	0.487517
NOXRED1	0.487476
SAMSN1	0.487256
TLK1	0.487247
IL18R1	0.486991
CARD6	0.486869
SOS2	0.486829
PPP1R3D	0.486646
RIPOR2	0.485348
GALNT14	0.485161
RCOR1	0.484588
TLR2	0.484462
ATP2C2	0.484313
TAFA2	0.483229
DYNLT5	0.482403
BCL6	0.481725
B4GALT4	0.481565
GPR160	0.481495
ASPH	0.481465
ZNF687-AS1	0.481385
ADM-DT	0.481267
VAPA	0.480948
BAZ1A	0.479551
AGFG1	0.478375
VNN1	0.478214
ABHD5	0.477934
MBOAT2	0.477886
HS3ST5	0.47697
CD55	0.476736
ADAM32	0.476679
PTX3	0.476385
RAB1A	0.475964
BEND7	0.475198
WDFY3	0.475028
APH1B	0.474815
FZD5	0.474543
MIR4435-2HG	0.474541
PTPN12	0.474347
UBXN2B	0.474187
RNU6-37P	0.473706
ELL2	0.473674
PXK	0.473625
SMIM3	0.473618
LATS2	0.473574
GGH	0.473498
MIR223HG	0.47349
ALPK1	0.47302
SIRT5	0.473008
PRRG4	0.472876
MTCO1P11	0.47244
PLSCR2	0.472153
LRRN1	0.472054
KIAA1958	0.471997
HEBP2	0.471954
EIF4G3	0.471944
SFT2D1	0.471626
SATB2	0.471607
SLC26A8	0.470708
FUT4	0.470649
CSNK1G2P1	0.470572
PXYLP1	0.470144
VIM-AS1	0.470021
LIN7A	0.469963
TRIQK	0.46967
ZNF438	0.46916
MAN2A2	0.468877
MTATP6P11	0.468816
RAB10	0.468267
PRDX6-AS1	0.467919
CRADD	0.46752
KCNE1	0.467339
TMBIM4	0.467268
FAM228B	0.466202
ASAP1	0.465514
CCPG1	0.464886
FCGR1B	0.464789
PPP4R1	0.464689
SORT1	0.464675
CNEP1R1	0.46418
FNDC3B	0.463351
PCNX1	0.463084
ATXN1	0.462876
BCL2L15	0.462673
JAG1	0.462452
NSG2	0.462402
FOXC1	0.462398
PPP1R3B	0.462255
SLCO4C1	0.462122
PPIAP72	0.46195
RN7SKP134	0.461616
UPB1	0.461443
F5	0.461268
TMEM52B	0.461122
SLC38A2	0.460514
TPST1	0.460412
PTH2R	0.460239
RNU6-196P	0.459889
PDE6H	0.459526
HECA	0.458728
ANXA3	0.458635
FAM151B-DT	0.458501
MAOB	0.458178
RAB33B-AS1	0.458038
ARL11	0.457809
ANKRD34B	0.457681
MCTP2	0.457459
MTPN	0.457253
UBE2D1	0.45721
ETS2	0.456872
NMRAL2P	0.456296
EXOC6	0.456189
PLD1	0.456077
KREMEN1	0.455971
PGS1	0.455404
ROPN1L	0.455333
PPIAP29	0.454739
NAIP	0.454682
ZNF608	0.454646
C10orf55	0.454586
HDAC4	0.454397
SPRY3	0.454234
CD59	0.454197
GPR141BP	0.454144
CLIP1	0.454077
HIPK1	0.453899
SLC12A6	0.453568
CCDC71L	0.453478
CLEC5A	0.4534
SESTD1	0.453357
TCN1	0.453348
TBC1D8	0.453278
RN7SL141P	0.453046
PYGL	0.452971
SAP30	0.4527
LINC02803	0.452585
HK2	0.452466
CTBS	0.452395
TLR8-AS1	0.452136
NOCT	0.451941
AIG1	0.451594
MAP2K6	0.451568
BACH1-IT1	0.451452
FKBP5	0.451392
RN7SL552P	0.451375
LINC02880	0.451285
IVNS1ABP	0.451065
CFAP43	0.450971
MACIR	0.4507
RIT1	0.450663
ARHGAP24	0.450642
LINC02284	0.450598
GK	0.450556
AZI2	0.450357
MTCO2P11	0.450294
UBE2J1	0.449655
SLMAP	0.449643
RNU7-45P	0.449403
GRB10	0.4494
FGD4	0.449375
MMADHC	0.449308
CCDC62	0.448893
DDX59	0.448853
CEACAM8	0.44885
STK3	0.448669
CDK14	0.447679
SH3GLB1	0.447409
BMP2	0.447332
MCTP1	0.447098
FAS	0.447078
MTMR3	0.446966
USP32	0.446849
PTBP3	0.446786
NAIPP2	0.446222
PLAU	0.446181
ACVR1B	0.446114
FNIP1	0.4461
ERG	0.445926
TRMT1L	0.445924
LINC02362	0.445869
RAB27A	0.445779
KCNJ15	0.445564
RN7SKP26	0.445339
LPP-AS2	0.445216
MMP8	0.445165
ITPRID2	0.444947
RNF144B	0.444927
SLC28A3	0.44488
MDM2	0.444811
EIF1B-AS1	0.444748
TLR10	0.444734
MIR618	0.444562
LHX4	0.444134
STEAP4	0.44397
LINC02656	0.443551
ROCK1	0.443384
CCDC73	0.443273
MKNK1	0.443219
LOXHD1	0.443119
LINC00211	0.443101
STX3	0.442992
B3GNT2	0.442838
RASGEF1A	0.44214
MTND4P14	0.442084
MIR628	0.441931
HPSE	0.44188
LINC01554	0.441778
LINC02596	0.441741
STX11	0.44116
ZNF516	0.441051
EMB	0.440871
ANKRD2	0.440499
DISC1-IT1	0.440251
OOSP3	0.440232
TMEM185B	0.439775
COL4A2-AS1	0.439712
RNU6-748P	0.439544
2004-08-01	0.439227
MAP3K20	0.439139
MTCO2P33	0.439095
TRPM6	0.439023
TSNAX-DISC1	0.438978
MFSD14B	0.438924
ZBTB34	0.438736
FRMD3	0.438678
MROCKI	0.438575
USP15	0.438466
VMP1	0.438322
C18orf25	0.438154
DZIP1L	0.437935
KIAA0825	0.437868
RPS15AP29	0.437834
KCNJ2	0.437832
RNF145	0.437418
CLTCL1	0.437367
DCAF4L1	0.437288
RNU4-87P	0.437142
CD164	0.437007
IL18RAP	0.436765
RPS3AP32	0.436527
UBE2FP1	0.436334
QPCT	0.43625
ZNF788P	0.436188
CFAP251	0.436142
MIR4441	0.435972
CCIN	0.435943
PPP1R12A	0.435845
MIR4772	0.43583
CDADC1	0.435735
TLR4	0.435725
VAV3	0.435228
MOSPD2	0.434941
NUDT16-DT	0.434717
GRAMD1A-AS1	0.434706
CAB39	0.434669
KIAA0319	0.434645
PTPRE	0.43463
SBF2	0.434545
IL1R1	0.434321
RPL35AP26	0.434065
RNU4-38P	0.433868
PCMT1	0.433748
SPPL2A	0.433725
IFNAR1	0.433527
FAM8A1	0.433431
FBXL5	0.433427
CYTOR	0.432961
TMX4	0.432925
IFRD1	0.432834
DCTN4	0.432724
CRK	0.432663
NT5C2	0.432514
CDKL5	0.432319
OIT3	0.432317
NFKBIA	0.431958
NABP1	0.431909
WSB1	0.431656
ANTXRL	0.431495
METTL9	0.431421
CGAS	0.431306
DENND10	0.430968
ZNF516-DT	0.430955
KLF7	0.430703
LPGAT1	0.430665
MAB21L3	0.430268
ITPRID2-DT	0.430228
LINC02631	0.430204
MAP3K8	0.430093
BACH1-IT2	0.429677
TMLHE	0.429651
MIA2-AS1	0.429624
RAB21	0.429361
DPY19L3	0.429084
LINC02035	0.428976
MIR4802	0.428635
ITGA9-AS1	0.428592
RTEL1P1	0.428487
H1-6	0.428402
BTBD10P2	0.428313
ABCA1	0.427992
TCF3P1	0.42765
RNU6-1197P	0.427523
DNAI7	0.427443
RNU7-13P	0.427419
NT5DC3	0.427384
RNY1P16	0.427369
SPINK8	0.427081
ANAPC1P5	0.426879
MAFG	0.426767
MSL1	0.426587
GCA	0.42651
RANBP9	0.426433
LINC01600	0.426406
DDX10P1	0.426027
GTDC1	0.425991
RP2	0.425946
TDRD9	0.4259
MIR1284	0.425827
FBXO11	0.425823
LMNB1	0.4258
TANK	0.425707
FCGR1CP	0.425664
RAB33B	0.425656
RHOT1	0.425652
PAICSP1	0.42558
SKAP2	0.425261
SNX10	0.425145
ARL4AP2	0.425006
SLC7A11	0.424873
DNAJC3	0.424756
LINC02762	0.424503
SEPTIN7P14	0.424436
HM13-AS1	0.42443
IRAK2	0.424299
DENND5A	0.424283
H3C14	0.424038
MIR4668	0.423984
LINC01932	0.423843
B3GNT5	0.423838
TBC1D14	0.423835
RSBN1	0.423642
RPS2P36	0.423375
SOCS5	0.422835
AFF1	0.422694
CHD7	0.422688
NIBAN1	0.422683
TMEM45A	0.422627
PTPRJ	0.422485
APTR	0.422
NOTCH2	0.421932
CLIC4	0.421848
TBK1	0.42181
HIF1A	0.421688
MIR617	0.421652
ZFAND5	0.421476
NAMPT	0.421262
ACSL4	0.421143
ARHGAP29	0.420801
RNF149	0.420763
PFKFB2	0.420641
ZSWIM6	0.420488
E2F3-IT1	0.420411
CYRIB	0.420104
FLJ46284	0.420068
SRP54-AS1	0.419955
TAB3	0.419937
FGF13	0.419874
APAF1	0.419776
LINC02913	0.419469
CEACAM6	0.419355
LINC01348	0.41927
RPS3AP43	0.419164
HIPK3	0.419115
KBTBD7	0.418798
JAK2	0.418794
CHIT1	0.418518
ATP11A	0.418409
DLEU2	0.418404
PAG1	0.418255
SOCS3	0.418236
RBPJ	0.418207
RPS29P14	0.418183
LINC01948	0.418127
C6orf62	0.418037
MTND5P14	0.417634
TAB2	0.417441
HMGA2-AS1	0.417369
RPS23P9	0.417233
TM6SF1	0.417004
HNRNPLL	0.416998
DNAJC19P5	0.416958
RAD23B	0.416719
CDYL2	0.416706
ARHGAP26	0.416691
FEM1C	0.416425
ACSS3	0.416299
DISC1	0.416273
SIRPD	0.416132
C1RL-AS1	0.416037
PPP4R2	0.415791
ST6GALNAC3	0.415772
GSK3B	0.415763
CKAP2LP1	0.415684
CBX1P4	0.41552
RNU6-1005P	0.415492
STXBP5	0.415459
WIPI1	0.415058
SORL1	0.414934
RNU6-188P	0.414625
CORO2A	0.414262
CYB5R4	0.414197
LINC00640	0.414131
EBLN2	0.414065
RPS15AP18	0.414017
LINC01513	0.413943
LINC01191	0.413885
MTCO3P23	0.413788
SSH2	0.413765
GSEC	0.41376
LINC02518	0.413705
DENND3-AS1	0.413638
TECPR2	0.413589
MCL1	0.413442
DDIAS	0.413207
DPYD-IT1	0.413198
MPP7	0.413158
SELENOT	0.413024
RC3H1	0.412889
SLC30A6-DT	0.412727
ASAH1	0.412579
TLR8	0.412552
RPS15AP6	0.412512
FCGR2A	0.412436
TMEM167B	0.412278
SCN9A	0.41225
CPEB2	0.412031
CHMP3	0.411824
FNDC3A	0.411682
WSB2	0.411589
CREBRF	0.411554
RNU6-574P	0.411537
TMEM260	0.411423
CHST15	0.411369
USP3	0.411358
MTHFS	0.41133
IGHEP2	0.411298
PELI1	0.411093
DPRXP2	0.41108
ZC3H11A	0.411001
ARMH4	0.410998
SYCP2	0.410568
TRIM9	0.410296
CYP26C1	0.410163
LBR	0.410152
MPO	0.410032
P2RY1	0.409745
RNU6-1013P	0.409522
CMTM6	0.409472
SANBR	0.409453
PCSK9	0.409443
RMDN2-AS1	0.409396
VEGFA	0.409183
EYS	0.409146
LTF	0.409087
DDX60L	0.409037
RPL37A-DT	0.409031
NLRC4	0.409014
PIK3AP1	0.408974
LRRFIP2	0.408887
BROX	0.408654
BLZF2P	0.408361
GASK1B-AS1	0.408323
SLC8A1	0.408207
AOAH-IT1	0.408176
TENM1	0.408061
TET2	0.407785
PLSCR1	0.407774
DNAJC13	0.407715
TAS2R38	0.40737
CDS2	0.407055
COL4A1	0.407038
ZNF281	0.407003
KANSL1L	0.406978
LINC01762	0.406866
LPCAT2	0.406824
TARM1	0.406203
STXBP3	0.406187
RN7SKP97	0.406078
PROK2	0.406055
LIMK2	0.406028
CERT1	0.405927
OR7E100P	0.40589
SAP30L	0.405856
SOD2	0.405629
BPI	0.405469
RNU6-469P	0.405266
UBE2V1P6	0.40503
LMTK2	0.404907
ATP8B4	0.404594
NFE2L2	0.404323
TTN-AS1	0.404294
SSH1	0.404089
NAP1L4P1	0.403976
P4HA2	0.403901
PDE2A	0.403832
H4C14	0.40381
RIMS2	0.403569
DOCK4	0.403414
RNU7-28P	0.403393
DENND2C	0.403374
SHOC1	0.403036
OOSP1	0.402968
RNU4ATAC11P	0.402924
SNORD56B	0.402635
STAB2	0.402521
TOX4P1	0.402382
STS	0.402246
SAMD8	0.402209
SPATA1	0.402205
ASB7	0.401934
C1orf226	0.401796
NFAT5	0.401679
MTCO3P11	0.401663
LYVE1	0.401632
TGFA-IT1	0.401415
RNU6-1294P	0.401387
PLEKHM3	0.401362
LINC02009	0.401196
SDR42E1P5	0.401085
TMEM33	0.401001
RN7SKP203	0.400986
LINC01127	0.400942
TOR1AIP2	0.400823
SRGN	0.400707
HSD17B13	0.400679
LINC01220	0.400577
ABHD3	0.400496
SVIL	0.400312
LINC01410	0.400282
SLC6A6	0.400116
RPS2P44	0.400101
GOLGA5P1	0.400057
LINC01352	0.400016
IFITM10	0.399832
IL4R	0.399797
TMIGD3	0.399698
GSR	0.399635
UHRF1BP1L	0.399341
TNFAIP6	0.399203
RN7SL834P	0.398885
CHIC2	0.398869
CCDC30	0.398828
TRIM22	0.398684
AGTPBP1	0.39859
WDR47	0.398554
INSIG2	0.398468
AKAP10	0.398434
MSL3	0.398335
RN7SL634P	0.397847
UBASH3B	0.397787
ADM	0.397758
RPL7L1P3	0.397673
DIP2B	0.397525
DHRS9	0.39751
TMEM70	0.397427
TEX2	0.397393
KLF17P1	0.397268
FBXW2	0.397264
PHF21A	0.397181
MIR3150BHG	0.397155
POC1B	0.39711
CUL4B	0.396852
ARL6IP6	0.396765
IRS2	0.396717
MTND5P32	0.39662
HTATIP2	0.396612
DNAH10	0.396461
ALPK3	0.396386
SPOPL	0.396103
PPP1R21	0.396084
LINC00968	0.395967
FAM13A-AS1	0.395954
RNU6-1003P	0.395908
CEACAM1	0.395857
SDHAF3	0.3958
LINC01337	0.395677
IDH1	0.395613
PDZD8	0.395585
PLOD2	0.395491
EPAS1	0.395184
TMEM236	0.395076
RNF111	0.394868
FCHO2	0.394684
MED13L	0.394465
TATDN2P2	0.394446
HECW2	0.39426
VNN3	0.394132
NUDT16L2P	0.394044
CATIP-AS1	0.393936
ZNF516-AS1	0.393854
TRMT9B	0.393845
PIK3CG	0.393838
GXYLT2	0.393725
MIER1	0.393716
TLE4	0.39368
SETP11	0.39365
IHO1	0.393571
LINC02621	0.393563
ZC3H7A	0.393535
RNU1-100P	0.393485
PLXDC2	0.393477
PLBD1	0.393306
NR2E1	0.393185
RPL11P3	0.393127
RNU6-433P	0.393051
CD24	0.392996
PELI2	0.392939
MTMR10	0.392771
FBXL13	0.392681
CYP1B1-AS1	0.392604
SEC24A	0.392491
ZFYVE16	0.392415
ITGA9	0.392268
PTGFR	0.392266
ATP11B	0.392153
SERAC1	0.392085
PPIAP51	0.391917
ACSL3	0.391909
LINC01752	0.391854
HSPA4L	0.391808
PDLIM1P4	0.391806
GOLGA8H	0.391756
TMEM144	0.391737
BAG4	0.391692
TGFBR1	0.391679
C11orf54	0.391576
GPC5	0.391488
BACH1	0.391466
SRD5A3P1	0.391448
ZEB1-AS1	0.391381
RN7SL230P	0.391081
TESMIN	0.391034
APMAP	0.391031
GPAT3	0.390996
C1QTNF7-AS1	0.390966
ACOX1	0.390876
ZDHHC13	0.390475
ATG7	0.390312
GTF2H2C	0.390145
C9orf72	0.390011
OR2W6P	0.389953
ZNF106	0.389882
MCMBP	0.389874
KIF13A	0.389869
RGS18	0.389804
RAP2C-AS1	0.389796
SDCBP	0.389716
GNAI3	0.3897
IQGAP1	0.389419
SERPINB10	0.389274
OMG	0.389208
ST3GAL6	0.389033
GALNT7	0.388971
FOXN2	0.388895
PAN3	0.388774
KDM1B	0.388772
STBD1	0.388721
GALNT4	0.388652
NECAP1	0.388603
GOLM2	0.388495
MAN1A1	0.388389
SLC16A6	0.388355
HMGB1P20	0.388266
COX6B1P6	0.388232
YTHDF3	0.388143
H4C15	0.388079
CCDC126	0.388043
TICRR	0.387974
CDCA4P3	0.387851
RAB3IP	0.387753
FNDC7	0.387714
CFAP70	0.387515
EXT1	0.387441
ATF6	0.387434
TUBA5P	0.387273
FAR1	0.387251
ST20	0.387243
TLR1	0.387166
MPP7-DT	0.386955
MBOAT1	0.386871
LINC01136	0.386838
MIR941-3	0.386823
C1GALT1C1	0.386797
SRP19	0.386733
SNORA16B	0.386613
YAP1P1	0.386479
KLLN	0.386272
ELF2	0.386155
COL24A1	0.385994
SPDYA	0.385854
UBE2W	0.385815
PTEN	0.385696
MARCKS	0.385685
PPEF1	0.385684
FPR2	0.385661
E2F8	0.385654
SCYL2	0.385648
TVP23CP1	0.38541
SOCS3-DT	0.385194
RNU6-1228P	0.385166
SLC25A6P3	0.385017
PDLIM5	0.385012
LINC02680	0.384988
CDH6	0.384949
CHSY1	0.384691
LAMP2	0.384626
RNVU1-33	0.384572
PPP3CA	0.384546
RN7SL124P	0.384382
SLCO4A1	0.384375
GAS7	0.384322
MIR2355	0.384295
SMG7-AS1	0.384268
LACTB	0.384255
SKIL	0.384163
CAPN13	0.384117
KDM7A	0.383768
SLC24A3	0.383716
GCNT1	0.383672
TMEM38A	0.383612
TRIB1	0.383576
SLC22A1	0.383404
IGF2BP3	0.383287
ACOXL	0.383202
MYO1B	0.382844
MIR6080	0.382747
LRRC4	0.382337
CCDC125	0.38233
RSPH14	0.382102
GALNT3	0.382101
CCNG2	0.382086
BMPR2	0.382085
COQ7	0.381987
CYP4F3	0.381981
ZDHHC20	0.381977
IFNGR2	0.381966
RPL21P99	0.381789
OOSP4B	0.381783
KL	0.381551
CYP7A1	0.381542
AVL9	0.381542
SP100	0.381524
GSDMC	0.381488
PNPLA1	0.381376
ADAMTSL4-AS1	0.381282
OVCH1	0.38111
ZMPSTE24	0.381098
MAP3K21	0.38107
H3C15	0.38106
OSBPL11	0.381008
RPL7P18	0.381007
GNA13	0.380935
TMEM252-DT	0.380931
LINC00654	0.380906
MS4A3	0.380889
CRISPLD2	0.380846
LRRK2	0.380709
HORMAD1	0.380506
MIR7848	0.38043
PCYT1B	0.380422
RNU6-1257P	0.380387
TXNRD1	0.380354
LAMC1	0.380254
KIF5B	0.380212
RNU7-141P	0.380117
PTGR1	0.379994
ANOS1	0.379835
ZNF415P1	0.379717
BBIP1	0.379565
RN7SKP16	0.379446
SH2D4B	0.379431
HMGB1P3	0.379388
TFPI	0.379233
FYB1	0.37913
SCN8A	0.37907
ATP6V1A	0.379069
LHFPL6	0.379025
OR52B2	0.378989
CHUK	0.378936
LINC02478	0.378687
TMEM30BP1	0.378656
ITGB3	0.378648
TP53INP1	0.378475
HERC4	0.378251
GK-IT1	0.378112
CYP26A1	0.377944
AZIN1	0.377866
USP34-DT	0.377784
MFSD11	0.377574
DOC2B	0.377564
RNF13	0.377549
TLR6	0.377473
ELOC	0.377471
IFNGR1	0.3774
GNB4	0.377395
SHOC2	0.377377
MIR4714	0.377052
COQ10B	0.37693
ZNF799	0.376926
SYNJ1	0.376719
NF1	0.376697
GBE1	0.376696
ASAP2	0.376551
CKAP4	0.376371
ADAMTS2	0.376313
HMGB1P9	0.376285
RN7SL760P	0.376163
MOB1A	0.376156
CLRN1-AS1	0.37615
FBXO34-AS1	0.375859
OR52B4	0.375833
MAPK1	0.375826
OXSR1	0.375812
KLF7-IT1	0.375738
KRAS	0.375713
RMI1	0.375633
TMEM92	0.375592
CCDC162P	0.375514
GASK1B	0.375259
RN7SL600P	0.375238
CDC25C	0.375038
ACTBP4	0.375004
LINC02194	0.374951
DPY19L4P1	0.37486
CPEB2-DT	0.374566
RN7SKP80	0.374493
GS1-24F4.2	0.3744
MIR1255A	0.37408
STMN1P1	0.37405
TRIM55	0.37384
TUT7	0.373821
LONRF1	0.373804
STK17B	0.373678
RPS12P26	0.37364
KCNG2	0.373564
DCP2	0.373451
HMGCR	0.37341
MIR374A	0.373285
COP1	0.373267
FCGR1A	0.37322
YPEL5	0.373217
CEMIP2	0.373161
MIR545	0.373121
CTBP2	0.373104
CEP295NL	0.373041
PICALM	0.373021
EPG5	0.372984
RNFT1	0.372875
AK4	0.372821
PRUNE2	0.372799
GET1	0.37251
DPYD	0.372349
HSPBAP1	0.372286
ATP6V1C1	0.372263
LINC01814	0.372176
SLC44A1	0.372107
ZNF705A	0.37198
NUP58	0.37194
LINC01303	0.371891
CLEC12A-AS1	0.371869
MAP3K5	0.371774
DCAF10	0.371727
TDRD7	0.37171
MARCHF6	0.371689
SPTLC1	0.37166
NKAIN2	0.371615
INHBA	0.371609
H3-3A-DT	0.371415
CDKN2B	0.371132
AMPH	0.37113
PGM2	0.371099
MIR3161	0.371073
SLA	0.370904
RNF14P1	0.370878
CAPNS2	0.370868
RBM11	0.370851
ZNF429	0.370837
ACAP2	0.370644
LHFPL2	0.370504
RNU6-1062P	0.370502
LINC01267	0.370491
HSDL2	0.370428
SEPTIN7P8	0.370412
OLAH	0.370362
FBXO38	0.370355
MYLIP	0.370326
IRAK4	0.370249
MAP3K2	0.370249
CTAGE3P	0.370165
BCLAF3	0.370039
LINC00659	0.370002
MIR620	0.369905
RPEP6	0.369821
MIA2	0.36965
INSYN2B	0.369617
SNTB2	0.369488
OTULINL	0.369488
RTN4	0.369455
HAUS4	0.369406
ACER3	0.369315
ZKSCAN7	0.369234
IL1R2	0.36923
GJA6P	0.369011
QKI	0.368683
MME	0.368493
NSUN3	0.368267
MIR3605	0.368248
NEDD4	0.368242
REL	0.368175
NIN	0.368117
FLT3	0.368047
PPP4R1-AS1	0.368026
LINCR-0001	0.368019
UBR2	0.367845
ROCK2	0.367844
MGST1	0.367774
OLFM4	0.367741
DSE	0.367609
TMOD3	0.367472
KIF27	0.367364
DDX58	0.367237
CREG1	0.366827
H3C5P	0.366785
KIAA0040	0.366763
CAPZA2	0.366737
CACNA2D1	0.366621
INTS6	0.366527
RNU7-41P	0.366514
KAT6A	0.366328
NCOA1	0.366143
BRAF	0.366074
TMEM154	0.366021
ABL2	0.36599
PTBP2	0.365816
SHOX2	0.365665
CPNE3	0.36561
NEAT1	0.365574
CRNDE	0.365559
FAM157C	0.365535
TPRKBP2	0.365436
PIPOX	0.365434
TMLHE-AS1	0.365416
BMT2	0.365372
PATL1-DT	0.365252
OSTM1	0.365242
HCG27	0.365132
CNGA4	0.364982
NAIPP3	0.364972
GADD45A	0.364859
GNA14	0.364847
ARHGAP26-IT1	0.364762
INHBA-AS1	0.364761
TBC1D8B	0.36476
BNIP2	0.364662
KBTBD2	0.364611
UCKL1-AS1	0.364416
C3orf20	0.364189
XRN1	0.364105
ANXA8L1	0.364082
RAB18	0.364061
ZDHHC17	0.364042
NINJ2-AS1	0.364001
LINC00398	0.363864
FSTL4	0.363775
SPAG1	0.363682
GLDN	0.363602
PDCD6IP-DT	0.363526
RNA5SP237	0.363371
TTTY14	0.363314
CMTM4	0.363296
RYBP	0.363272
NPTN-IT1	0.363202
H2AZ2P1	0.36302
DEGS1	0.362943
MAP2	0.362858
FAM177A1	0.36275
USF3	0.362726
MARCHF7	0.362702
APPL2	0.362672
OR52X1P	0.362524
SLC30A1	0.362522
CLEC1A	0.362461
ARID4B	0.362435
SLC17A5	0.362387
SGMS2	0.362317
SCD	0.362241
KMT2C	0.36218
LINC01058	0.362062
TSHZ3-AS1	0.362024
SNORA40B	0.362013
MTHFD2	0.36201
SCRG1	0.361768
COL17A1	0.361744
RNU6-226P	0.361657
DGKH	0.361499
NLK	0.361467
FOXP1-IT1	0.361445
NXPE3	0.361185
OR52B1P	0.361175
LRRC37A15P	0.361071
SCUBE2	0.360897
TP53I3	0.360876
MIR548AC	0.360814
PPP3R1	0.36079
SLC2A5	0.360641
LINC02207	0.360346
PROM1	0.360305
CCDC17	0.360197
SGTB	0.36014
F2RL1	0.359971
RGS17P1	0.359953
CARD8	0.359875
CA3-AS1	0.359792
AIDAP2	0.359719
SLC10A6	0.359453
RNF217	0.359414
PCOLCE2	0.359318
GINS1	0.359315
KIDINS220	0.35928
SLC25A40	0.359091
TMEM170B	0.35909
SELENOP	0.359069
PARP9	0.359033
H2AZP2	0.358891
ICA1	0.358849
KLF9	0.358827
MAK	0.35876
PGRMC1	0.35871
PPM1D	0.358702
FAM72A	0.358637
NPL	0.358523
MANBA	0.358519
NUDT19P5	0.358351
OR56A1	0.358186
EGLN1	0.358184
GUCY2F	0.358179
UBXN7	0.358105
AMPD3	0.357924
NPEPPS	0.357708
NEK6	0.357692
RPL21P123	0.357573
TWF1P2	0.357524
CAPZA1	0.357427
JMJD1C	0.357324
ACAP2-IT1	0.357258
RRAGC	0.357252
RB1	0.357241
PCSK6	0.357098
KBTBD6	0.357051
RPS14P5	0.357034
RNY3P2	0.356853
RPL35AP2	0.356782
RNASEL	0.356735
MIR6818	0.356654
ATXN7	0.356499
TRIP12	0.356394
CLK4	0.356338
PHC2-AS1	0.356324
MTMR6	0.356291
HSPE1P11	0.35624
LINC02795	0.356233
CACUL1	0.356202
RPS3AP38	0.356155
EPS15	0.355983
CDH26	0.355839
MTND3P12	0.355642
LANCL3	0.355581
NBPF14	0.355534
NBPF10	0.355534
SDHDP6	0.355476
LINC01176	0.355441
SRGAP1	0.355379
AQP9	0.355194
TANC2	0.355159
TRPS1	0.355122
VEPH1	0.355073
MIR5693	0.355071
DYRK1A	0.35507
DLGAP1-AS2	0.354946
CLEC4D	0.354808
FAM157B	0.354781
DAAM2	0.354697
RB1CC1	0.354672
TMEM169	0.354541
NMRK1	0.354425
DIAPH3	0.354411
HYMAI	0.354391
RCHY1	0.354222
KRT8P46	0.354195
MFSD9	0.354181
TET3	0.354125
TTC7B	0.354114
SPG11	0.354067
NEDD9	0.354041
CMYA5	0.353977
FTX	0.353959
H3C4	0.35384
PHACTR2	0.353765
AP3S1	0.353723
ACSM6	0.353546
NEK7	0.35345
RNU5A-5P	0.353394
RNU6-90P	0.353274
CYP4F10P	0.353269
CSNK1A1	0.353254
SETP6	0.353203
RNU6-60P	0.353176
PPM1A	0.353174
CEP170	0.353154
ATP5MGP1	0.353078
RPL21P44	0.353022
FBXO38-DT	0.352967
ARSB	0.352903
OLR1	0.352894
MARK3	0.352834
DCUN1D3	0.35283
DMXL2	0.352727
TPTEP2	0.352703
NWD1	0.35264
KCNE3	0.352631
RNF38	0.352577
BAZ2B	0.35252
NCOA2	0.352509
ITGA1	0.352505
SUCNR1	0.352461
CBWD3	0.352454
PTP4A1P3	0.352433
PPP1R12A-AS1	0.352418
SLC25A24	0.352345
ERO1A	0.352312
RPS4XP16	0.352271
LINC01359	0.352191
RPL9P29	0.352184
ARHGAP19	0.352101
POU5F2	0.351956
RAB5A	0.351945
LINC02777	0.351776
DNAJC27-AS1	0.351714
SLK	0.351673
BTBD10	0.35162
KCNK5	0.351594
KCMF1	0.351557
VPS54	0.351528
RALB	0.351527
TTC39DP	0.351473
ABCA13	0.351453
DENND3	0.351428
STX7	0.351339
CCNL1	0.350933
FBXO30	0.350779
FIGN	0.350619
MACROH2A1	0.350519
PARP4	0.350472
PDK3	0.350458
KLF3	0.350406
TMCC3	0.350369
RASSF2	0.350227
SMIM9	0.350218
MYO10	0.350203
ARHGAP6	0.350163
GPD2	0.350144
ANO10	0.35011
RPSAP22	0.350028
TAOK1	0.349973
RPL32P32	0.349958
NQO2	0.349934
AHRR	0.349875
STRN3	0.349841
LUCAT1	0.349811
B3GALNT1	0.34979
ANKRD9	0.349706
RPL36AP15	0.349671
TPI1P2	0.349595
DNAJC3-DT	0.349553
EPCAM	0.349429
ZNF396	0.349349
CTSG	0.349327
CAMKK2	0.349248
RNU6-82P	0.349119
RENO1	0.349095
PJA2	0.349065
SCARNA3	0.348879
VPS8	0.348876
C1GALT1	0.348844
CEP97	0.348775
COQ2	0.348675
SELP	0.348386
ZNF230	0.348371
CNTLN	0.348263
PLA2G4A	0.348206
HINT3	0.348183
GNS	0.348173
TBC1D15	0.348061
MANSC1	0.348042
LINC02427	0.347902
LINC02705	0.347892
RN7SKP253	0.347889
BRWD3	0.347876
MIR6131	0.347855
NPR3	0.347797
RAB32	0.347785
NSMCE2	0.347782
XK	0.347756
CLASP1	0.347741
CRACD	0.347732
TTPAL	0.347666
PIAS1	0.347613
PRKAA1	0.347546
EDEM3	0.347402
SH2D4A	0.347314
NBN	0.347303
SEL1L	0.347227
ADAM10	0.347214
TPT1P10	0.347171
ACTR2	0.347116
ROPN1L-AS1	0.347088
OIP5	0.347071
USF1P1	0.347062
SNORD71	0.347038
LRRC70	0.347011
ELANE	0.347008
TP53BP2	0.346932
CORO1C	0.346875
AFF2	0.346831
INPP5A	0.346828
CFAP58	0.346826
ERI1	0.346769
HAL	0.346684
SPATA13	0.346618
ZFC3H1	0.346613
INTS6-AS1	0.34658
MBD5	0.346555
SPATA41	0.346514
SNRPEP9	0.346365
MIR4440	0.34632
C2orf69	0.346268
MIR548E	0.346227
NFIL3	0.346227
IPMK	0.346157
AOX1	0.346095
KCNT2	0.346085
ARFGEF1	0.346057
CLTC	0.346043
POU5F1P5	0.345882
MED13	0.345863
SNX16	0.345836
LINC02471	0.345768
ADCY10	0.345692
CNOT8	0.345667
ZNF445	0.345643
SYNC	0.34561
DR1	0.345604
IRF2-DT	0.345478
RNU6-810P	0.345441
ULK4P2	0.345346
DEFA4	0.345339
AKTIP	0.345309
NBPF26	0.345281
SNTB1	0.345206
HIF1A-AS1	0.34509
FBXO39	0.345084
RN7SKP70	0.344992
MYOSLID	0.344922
CT45A11P	0.344914
EAF1	0.344885
RNF141	0.344874
MIR604	0.344757
TMEM44-AS1	0.344698
LIMS1	0.344598
EMP1	0.344453
LINC01033	0.344435
RAB19	0.344415
MFSD1	0.344397
VEZF1	0.344333
CD46	0.344279
CHMP2B	0.34426
ERV3-1	0.344251
NUFIP2	0.34425
PPP1CB	0.344139
VCAN	0.344121
IMP3P2	0.344119
CLEC4E	0.344104
RIIAD1	0.344055
DICER1	0.344009
LINC01344	0.344007
SPATA20P1	0.344
CCDC140	0.343897
SEC24D	0.343884
INSR	0.343668
UBE2D3	0.343665
RESF1	0.343656
ZC3HAV1	0.343484
KCTD12	0.343249
USP38	0.343207
SYNE1	0.343191
PRKCE	0.343167
FAM114A1	0.343133
LRRK2-DT	0.343084
USP9X	0.343071
MIR4679-1	0.343051
CENPU	0.342889
MMRN1	0.342887
ID2-AS1	0.342796
HP	0.34274
STARD3NL	0.342687
ZNF354A	0.342586
CRYM	0.342523
CRIPT	0.342493
ATE1-AS1	0.34249
RN7SL297P	0.342435
VCPIP1	0.342362
TUSC8	0.342344
AFF4	0.342278
GNG5	0.342273
EPC2	0.342242
H2BC20P	0.342222
FLJ31104	0.342169
CMTM1	0.342155
EP300	0.342144
HK3	0.342138
PAPOLA	0.34208
PPM1H	0.341978
RNU2-62P	0.34194
AREL1	0.341911
HERC3	0.341909
PHF20L1	0.34181
SLC22A16	0.341685
RAB8B	0.34166
MTCYBP23	0.341636
OSBPL9	0.341572
EIF2AK2	0.341568
SIAE	0.341444
MFN2	0.341356
EPDR1	0.341257
ARMH2	0.341068
CPNE2-DT	0.341032
MIR3945HG	0.340842
WAC	0.340669
RNU6-375P	0.340619
LINC02026	0.340611
PRDM10	0.340474
PPP1R15B	0.340427
RNF103	0.340424
KNOP1P2	0.340415
MAP3K1	0.340382
WASHC4	0.340327
PPP1R14BP3	0.340298
FGFR1OP2	0.340279
PIWIL4-AS1	0.340211
OSGIN2	0.340046
SERINC3	0.339973
PPM1B	0.339963
INTS8	0.339963
RNU6-272P	0.339918
MMP27	0.339876
ARFGAP3	0.339837
AFF2-IT1	0.339832
TDP2	0.3398
RNF24	0.339737
MIR5192	0.339736
WBP4	0.339659
U7	0.339611
SLC31A2	0.339598
DYNC1LI2	0.339546
RN7SL239P	0.33953
ST7L	0.339358
GTF2H2B	0.339349
ALCAM	0.339238
SLFN12	0.339201
SLC36A4	0.339138
HOOK3	0.339077
MICOS10P2	0.339051
PIR	0.339004
GUCY1B1	0.338961
SLF1	0.338862
PEAK1	0.338843
SNX27	0.338824
RN7SL4P	0.338805
RAB11A	0.33863
CDK19	0.338621
SIAH2-AS1	0.338596
MIR924HG	0.338257
RAP1A	0.338185
KMT5AP3	0.338078
RNU6-729P	0.338076
ATP7B	0.33801
RNU6-946P	0.337996
STAG1-DT	0.337992
C11orf91	0.337986
DEFA3	0.337967
CBWD6	0.337964
OSBPL8	0.337957
MND1	0.337914
TNFSF13B	0.337841
NUDT4	0.337759
ARID5B	0.337692
SP1	0.337632
FOXD4L3	0.33746
ADCY3	0.337275
MIR1256	0.33725
RN7SL473P	0.337164
CD274	0.337155
MEMO1	0.337137
HIVEP1	0.337038
KCNH7	0.337033
BCL10	0.336996
LINC01118	0.336985
NFASC	0.336942
MIR1537	0.336934
PLXNB3	0.336803
ACTR3-AS1	0.336699
NFYA	0.336597
MAOA	0.336509
LCOR	0.336499
SPAST	0.336378
PTPRC	0.336229
BCL2L11	0.336191
ARL8B	0.336036
ADGRE2	0.335986
TRAPPC8	0.3359
SCARNA20	0.335852
MIR644A	0.335823
FBXO43	0.335819
RBM44	0.335813
GYG1	0.335689
RN7SKP95	0.33566
GAPDH-DT	0.335574
CEP63	0.33539
MYB	0.335359
PDE4DIPP7	0.335352
ACCSL	0.335341
TOR1AIP1	0.335336
AIM2	0.335243
RPS3AP13	0.335209
PDK1	0.33514
PCLAF	0.335117
UBXN4	0.335113
FGGY	0.334993
PPM1E	0.334935
SLC10A5P1	0.334929
GAPDHP43	0.334882
CTDSPL	0.334816
UVRAG-DT	0.334659
MIR1281	0.33446
HACD4	0.334443
MFF	0.334381
MIR1303	0.334036
TMEM167A	0.334035
PRR18	0.334018
KDM5B	0.333987
LINC01991	0.333971
RN7SL74P	0.33387
RPS14P4	0.33384
MIR606	0.333771
PAPPA2	0.333735
RPA4	0.3337
MIR938	0.333648
COILP1	0.333531
LRRC37A3	0.33352
GPBP1L1	0.333496
MYOCOS	0.333328
DNAJB6P8	0.333299
CELF2	0.333225
KLHL2P1	0.333186
KIAA0232	0.333183
TVP23B	0.333167
NOTCH2NLA	0.333156
LYST	0.333081
FAR1-IT1	0.333027
MIR548P	0.333005
EEF1DP7	0.332925
RN7SL587P	0.332878
SUZ12	0.332856
PHLPP1	0.332841
FABP5P3	0.33279
SAG	0.332745
ZEB2	0.332714
FOXD4L4	0.332672
LINC00671	0.332666
RNU6-890P	0.332567
LINC00534	0.332514
IMPA1P1	0.332489
OR6K4P	0.332472
PHACTR3	0.332435
SP3	0.332428
VNN2	0.332425
MIR2467	0.332387
APC	0.332373
FBXL3	0.332341
MIR9500	0.332087
RNA5SP363	0.331948
CRYBG1	0.331877
C1orf146	0.331832
RPS6KA3	0.331784
DYNC1I1	0.331773
RN7SL683P	0.331741
LINC02150	0.331522
DOCK5	0.331494
ME2	0.331491
LINC02863	0.331446
LRIG3	0.331438
CEP19	0.331403
RCOR3	0.331303
PLPPR3	0.331292
MMADHCP2	0.331282
ABHD17C	0.331262
PLSCR4	0.331242
TFDP1	0.331223
RCBTB2P1	0.331171
SUMO1P1	0.33101
MFAP3	0.330996
ZNF586	0.330995
RAB5C-AS1	0.330934
PKHD1L1	0.330848
YIPF4	0.330827
GALC	0.330778
TRIM80P	0.330677
NR2C2	0.330584
FBN2	0.33058
MMADHC-DT	0.330566
PIKFYVE	0.330532
LINC01003	0.330382
SLC9A4	0.33038
PRKAR1AP1	0.330373
ARNTL	0.330308
ANLN	0.330246
CATSPERE	0.330141
MINDY2	0.330085
CDC73	0.330045
H2BP2	0.33002
RN7SL648P	0.329903
PPIAP73	0.329888
CBS	0.329854
RASA2	0.329852
PRDM5	0.329742
ITGAM	0.329742
NRDC	0.329715
MIR503HG	0.329665
FAM174B	0.329414
H2BC19P	0.329309
OPLAH	0.329293
E2F1	0.329228
EGF	0.329203
ITGA2B	0.329143
RIC1	0.328968
MIR4734	0.328958
PDGFC	0.328901
STAM2	0.328899
JKAMP	0.32874
DSTNP3	0.328708
IRF2BPL	0.328685
A3GALT2	0.328632
TNPO1	0.328629
ZNF804A	0.328602
LINC-PINT	0.328532
PRKAR2B	0.328419
LINC01946	0.328392
PLEKHF2	0.328379
LINC00545	0.328234
RSL24D1P8	0.32817
NENFP2	0.328159
BMP6	0.328127
FAM170B	0.32811
CFAP221	0.328083
RNU6-646P	0.328073
SNX13	0.327988
FAM172A	0.327962
KCNE1B	0.327892
EMILIN2	0.327865
LINC01004	0.327816
TTC26	0.327778
ELF1	0.327659
ZNF385D	0.327655
INO80D	0.327586
ITSN2	0.327566
SCRN3	0.327555
APBB2	0.327532
LHX1	0.327493
ARHGAP27P1-BPTFP1-KPNA2P3	0.327363
NIPBL	0.327331
LYPLA1	0.327316
HIPK2	0.327292
LAPTM4B	0.327282
ARFGEF1-DT	0.327276
RN7SL397P	0.327236
RNU6-936P	0.327199
BCAT1	0.327175
TBPL1	0.326989
TYW5	0.326964
FOXO3	0.326912
RAB1AP1	0.326867
ADORA2B	0.326777
PTS	0.326735
ZMYM5	0.326641
ITFG1	0.326476
LMNB1-DT	0.326431
RNF146	0.326419
RNU6-920P	0.326398
CBWD5	0.326382
NETO2	0.326337
MREG	0.326274
ZFAND6	0.326273
RSPO2	0.326197
SLC35A5	0.326172
CBLL1-AS1	0.326132
BRCA1	0.326122
ARID4A	0.326114
VSIG10	0.326029
CTNNAL1	0.326005
TSPAN12	0.325981
MKLN1	0.325614
FAM241A	0.325611
TAS2R40	0.325553
FAM149B1	0.325534
SAP30-DT	0.325521
TPRG1-AS1	0.325516
PRSS12	0.325454
MTND1P11	0.325425
RNU6-268P	0.325398
FIG4	0.325342
MBNL1-AS1	0.325309
BIRC2	0.325265
H2AC6	0.325209
ZNF695	0.325164
CBL	0.325125
LRP12	0.325122
LVRN	0.325104
SEMA6A	0.325086
LINC00513	0.325082
KIAA1109	0.325072
ANTXR2	0.325056
RN7SKP292	0.325049
CLEC7A	0.32503
CD99P1	0.32492
HSP90AB4P	0.324768
RNU6-313P	0.324689
SNX6	0.32453
NUTM2B-AS1	0.324518
SLC28A1	0.324425
SPAG9	0.324376
RNF169	0.324341
TNPO3	0.324314
AKIRIN1	0.324304
ZNF443	0.324303
ANO2	0.324247
DPRXP4	0.324229
ABHD12B	0.324225
KATNBL1	0.324203
RAD21	0.324167
FGF2	0.324165
PPP2R3C	0.324077
CHDH	0.324069
FOSL2	0.324029
PTTG1IP	0.323847
MIR1249	0.323798
RPS15AP30	0.323774
C8orf44-SGK3	0.323762
GCNA	0.323716
TENT2	0.323504
DLD	0.323469
PRKG1	0.323408
DYTN	0.323399
RN7SL127P	0.323394
NUDT16	0.323233
OGFR-AS1	0.323142
LINC02288	0.323134
PCGF3	0.323129
RPS26P42	0.323117
ABCC11	0.323046
MIR4433A	0.322996
N4BP2L2	0.322879
GK3P	0.322876
RNU6-917P	0.322837
NUP153	0.322812
DAPP1	0.322805
SMG1	0.322675
NDUFB4P11	0.322641
PEF1-AS1	0.322622
SNX18	0.322607
DSC2	0.322607
XIAP	0.3226
RN7SL5P	0.322592
HCG9	0.322592
PAK2	0.322495
PREX2	0.322477
LINC00677	0.322458
MAP1B	0.322356
ANKRD28	0.322356
ARHGAP18	0.322306
SLC39A8	0.322267
ARHGAP31-AS1	0.322251
ECHDC3	0.322189
MAP2K4	0.322155
BCL2L2	0.322121
RNU7-19P	0.322073
RC3H2	0.322049
TPM1	0.322024
MIR548C	0.322007
DARS1-AS1	0.322003
ANKRD13A	0.321991
GPCPD1	0.321962
LPGAT1-AS1	0.321928
PTTG2	0.321895
UPP1	0.321813
ANKRD60	0.321781
HLA-W	0.321749
STON1	0.321745
LGALS8-AS1	0.321735
NAB1	0.321528
IQGAP2	0.321356
DTX3L	0.321349
SPAG4	0.321308
NAV2	0.32124
COL10A1	0.321188
RNU4-24P	0.321153
FAM228A	0.321128
TBC1D7	0.321075
ERMAP	0.32099
LINC00672	0.320941
CPE	0.320856
CRHBP	0.320841
BTBD19	0.320777
FBXO33	0.320765
MIR3136	0.320678
CDK5RAP2	0.320601
FAM169B	0.320597
ENTPD7	0.320593
CLCA4-AS1	0.320545
PRRT4	0.320506
MTA3P1	0.32042
H3-3A	0.320415
TK2	0.320332
KIF9-AS1	0.320261
ST8SIA4	0.320219
ARRDC3-AS1	0.320135
MLNR	0.320064
CCDC93	0.319971
LINC01094	0.319866
BAMBI	0.31986
SMCHD1	0.319813
TMED5	0.31981
REXO5	0.319648
GS1-600G8.3	0.31961
DYSF	0.319519
STOX2	0.319499
WLS	0.319413
PLCL1	0.319373
OR52K2	0.319344
CCZ1	0.319291
RN7SL612P	0.319275
ARHGEF17-AS1	0.319243
OSM	0.319235
GTF2H2	0.319197
SAMD9L	0.319185
ACOXL-AS1	0.319147
SNAP23	0.319146
RNF11	0.319105
PDYN-AS1	0.319028
FHL2	0.318943
STPG4	0.318889
LTBP1	0.318877
IGF1R	0.318797
RN7SL430P	0.318736
DOK6	0.318582
NCKAP1	0.318541
STRN	0.318489
ZNF267	0.318405
NTRK3	0.318391
LYRM1	0.318391
LRRC37B	0.318367
RFX3	0.318344
IGF2R	0.318337
ZNF493	0.318273
SLC2A3P2	0.318243
RAB2A	0.31817
PSMD6-AS2	0.318139
CALN1	0.318103
HTR2A	0.31807
DNAJC19P2	0.318008
RPAP3-DT	0.317999
DSCAS	0.317958
PIP5K1B	0.317911
SPTY2D1	0.317905
NUMB	0.317897
PAFAH1B2	0.317823
IREB2	0.317809
ERBIN-DT	0.317808
TLK2	0.317745
CPQ	0.317692
SRSF12	0.317578
CDH8	0.317563
N4BP2L2-IT2	0.317504
NCOA7	0.317466
PARP8	0.317466
LYN	0.317451
OR51R1P	0.317384
ATP5PBP1	0.317297
ARG1	0.317067
RLIM	0.317012
PSEN1	0.316958
MTND6P5	0.316799
HPYR1	0.316778
PIK3CA	0.316669
SERINC1	0.316479
SAP30L-AS1	0.316407
HGF	0.316376
CDK1	0.316347
TCP11L2	0.31634
OR6K3	0.316085
NAT1	0.316043
RPS3AP11	0.315837
TMEM252	0.315784
RNU6-107P	0.315783
HEATR5A	0.31577
HASPIN	0.315762
OR52K1	0.315728
CACNA1D	0.31567
MIR548A1HG	0.315667
RNF138	0.315639
ARG2	0.315573
GPR21	0.315549
UBE2R2-AS1	0.315548
MIR646HG	0.315518
BICRAL	0.315459
ANKRD50	0.315425
LNPK	0.315407
RAB5CP2	0.315342
FBXO34	0.315302
NOTCH2NLC	0.315274
SMIM8	0.315242
PRDX2P3	0.315222
RAF1	0.315218
DPY19L1P1	0.315087
TBR1	0.315044
ITPRIP	0.315036
HSD17B11	0.314989
DGKI	0.314936
2002-08-01	0.314816
IFI30	0.314813
TTLL7	0.3148
MIR4725	0.314795
RN7SKP79	0.314746
STAG2	0.314709
[truncated: 37,625 more rows]

## Sheet: GO_CC_SEVERE
NAME	GS<br> follow link to MSigDB	GS DETAILS	SIZE	ES	NES	NOM p-val	FDR q-val	FWER p-val	RANK AT MAX	LEADING EDGE
GOCC_TERTIARY_GRANULE_MEMBRANE	GOCC_TERTIARY_GRANULE_MEMBRANE	Details ...	72	0.665164	1.88996	0.00573614	0.117233	0.045	5879	tags=51%, list=15%, signal=60%
GOCC_SPECIFIC_GRANULE_MEMBRANE	GOCC_SPECIFIC_GRANULE_MEMBRANE	Details ...	90	0.655408	1.8452	0.00986193	0.108153	0.081	5879	tags=54%, list=15%, signal=64%
GOCC_SPECIFIC_GRANULE	GOCC_SPECIFIC_GRANULE	Details ...	159	0.626578	1.80277	0.0136986	0.141126	0.136	5879	tags=49%, list=15%, signal=57%
GOCC_ENDOPLASMIC_RETICULUM_EXIT_SITE	GOCC_ENDOPLASMIC_RETICULUM_EXIT_SITE	Details ...	34	0.638488	1.79455	0.00963391	0.123153	0.147	10765	tags=68%, list=27%, signal=93%
GOCC_INFLAMMASOME_COMPLEX	GOCC_INFLAMMASOME_COMPLEX	Details ...	16	0.768903	1.77311	0	0.135996	0.186	5697	tags=69%, list=14%, signal=80%
GOCC_CAVEOLA	GOCC_CAVEOLA	Details ...	84	0.531256	1.76766	0	0.12044	0.19	9577	tags=49%, list=24%, signal=64%
GOCC_CLATHRIN_COAT_OF_COATED_PIT	GOCC_CLATHRIN_COAT_OF_COATED_PIT	Details ...	16	0.736343	1.75137	0.00198413	0.132068	0.229	2354	tags=38%, list=6%, signal=40%
GOCC_TERTIARY_GRANULE	GOCC_TERTIARY_GRANULE	Details ...	163	0.601788	1.74453	0.0294695	0.127312	0.241	5879	tags=42%, list=15%, signal=50%
GOCC_SECRETORY_GRANULE_MEMBRANE	GOCC_SECRETORY_GRANULE_MEMBRANE	Details ...	318	0.556372	1.73428	0.00996016	0.128454	0.261	5879	tags=39%, list=15%, signal=45%
GOCC_AXON_CYTOPLASM	GOCC_AXON_CYTOPLASM	Details ...	63	0.552058	1.69467	0.00195312	0.191386	0.331	5921	tags=37%, list=15%, signal=43%
GOCC_KINETOCHORE_MICROTUBULE	GOCC_KINETOCHORE_MICROTUBULE	Details ...	21	0.65292	1.68288	0.00397614	0.198333	0.36	7280	tags=62%, list=18%, signal=76%
GOCC_APICAL_PART_OF_CELL	GOCC_APICAL_PART_OF_CELL	Details ...	448	0.467695	1.68218	0	0.182768	0.36	11691	tags=52%, list=30%, signal=73%
GOCC_GUANYL_NUCLEOTIDE_EXCHANGE_FACTOR_COMPLEX	GOCC_GUANYL_NUCLEOTIDE_EXCHANGE_FACTOR_COMPLEX	Details ...	17	0.636063	1.67118	0.011811	0.191391	0.387	7716	tags=59%, list=19%, signal=73%
GOCC_AZUROPHIL_GRANULE_MEMBRANE	GOCC_AZUROPHIL_GRANULE_MEMBRANE	Details ...	59	0.630666	1.669	0.0198807	0.182218	0.391	4467	tags=41%, list=11%, signal=46%
GOCC_NEURON_PROJECTION_CYTOPLASM	GOCC_NEURON_PROJECTION_CYTOPLASM	Details ...	89	0.536144	1.65881	0.00588235	0.192829	0.411	5252	tags=35%, list=13%, signal=40%
GOCC_EARLY_ENDOSOME_MEMBRANE	GOCC_EARLY_ENDOSOME_MEMBRANE	Details ...	186	0.513009	1.64919	0.00967118	0.200127	0.425	9044	tags=46%, list=23%, signal=59%
GOCC_BRUSH_BORDER_MEMBRANE	GOCC_BRUSH_BORDER_MEMBRANE	Details ...	57	0.508237	1.63823	0.0019802	0.211174	0.448	8929	tags=51%, list=23%, signal=66%
GOCC_AZUROPHIL_GRANULE	GOCC_AZUROPHIL_GRANULE	Details ...	157	0.577709	1.63499	0.0378486	0.205719	0.453	4467	tags=35%, list=11%, signal=39%
GOCC_PLATELET_ALPHA_GRANULE_MEMBRANE	GOCC_PLATELET_ALPHA_GRANULE_MEMBRANE	Details ...	17	0.690595	1.63324	0.0174757	0.198901	0.454	5813	tags=65%, list=15%, signal=76%
GOCC_ACETYLCHOLINE_GATED_CHANNEL_COMPLEX	GOCC_ACETYLCHOLINE_GATED_CHANNEL_COMPLEX	Details ...	16	0.633008	1.63016	0.0298211	0.194995	0.457	6402	tags=44%, list=16%, signal=52%

## Sheet: GO_CC_REST
NAME	GS<br> follow link to MSigDB	GS DETAILS	SIZE	ES	NES	NOM p-val	FDR q-val	FWER p-val	RANK AT MAX	LEADING EDGE
GOCC_T_CELL_RECEPTOR_COMPLEX	GOCC_T_CELL_RECEPTOR_COMPLEX	Details ...	140	-0.869827	-2.0952	0	0	0	2996	tags=84%, list=8%, signal=90%
GOCC_MHC_PROTEIN_COMPLEX	GOCC_MHC_PROTEIN_COMPLEX	Details ...	24	-0.818782	-1.73576	0.00584795	0.0969366	0.246	1696	tags=58%, list=4%, signal=61%
GOCC_MHC_CLASS_II_PROTEIN_COMPLEX	GOCC_MHC_CLASS_II_PROTEIN_COMPLEX	Details ...	15	-0.919972	-1.72731	0.00391389	0.0739309	0.263	1696	tags=93%, list=4%, signal=97%
GOCC_CYTOSOLIC_RIBOSOME	GOCC_CYTOSOLIC_RIBOSOME	Details ...	100	-0.810785	-1.7094	0.0175439	0.0708648	0.302	4758	tags=79%, list=12%, signal=90%
GOCC_SMN_SM_PROTEIN_COMPLEX	GOCC_SMN_SM_PROTEIN_COMPLEX	Details ...	18	-0.752239	-1.70242	0.00392927	0.0633324	0.318	4975	tags=61%, list=13%, signal=70%
GOCC_CYTOSOLIC_LARGE_RIBOSOMAL_SUBUNIT	GOCC_CYTOSOLIC_LARGE_RIBOSOMAL_SUBUNIT	Details ...	58	-0.843362	-1.69436	0.0137795	0.0585719	0.335	4758	tags=83%, list=12%, signal=94%
GOCC_CYTOSOLIC_SMALL_RIBOSOMAL_SUBUNIT	GOCC_CYTOSOLIC_SMALL_RIBOSOMAL_SUBUNIT	Details ...	41	-0.79409	-1.6234	0.0332681	0.117668	0.475	3375	tags=73%, list=9%, signal=80%
GOCC_SMALL_RIBOSOMAL_SUBUNIT	GOCC_SMALL_RIBOSOMAL_SUBUNIT	Details ...	74	-0.711069	-1.60791	0.0484496	0.119839	0.509	3565	tags=57%, list=9%, signal=62%
GOCC_RIBOSOMAL_SUBUNIT	GOCC_RIBOSOMAL_SUBUNIT	Details ...	185	-0.706039	-1.60255	0.0631164	0.11344	0.516	5973	tags=66%, list=15%, signal=77%
GOCC_LARGE_RIBOSOMAL_SUBUNIT	GOCC_LARGE_RIBOSOMAL_SUBUNIT	Details ...	114	-0.708363	-1.58901	0.061144	0.116237	0.535	5699	tags=65%, list=14%, signal=76%
GOCC_PRERIBOSOME_LARGE_SUBUNIT_PRECURSOR	GOCC_PRERIBOSOME_LARGE_SUBUNIT_PRECURSOR	Details ...	19	-0.732123	-1.51917	0.0524272	0.206703	0.641	5749	tags=68%, list=15%, signal=80%
GOCC_U2_SNRNP	GOCC_U2_SNRNP	Details ...	28	-0.652281	-1.51347	0.0878243	0.199205	0.652	5526	tags=68%, list=14%, signal=79%
GOCC_90S_PRERIBOSOME	GOCC_90S_PRERIBOSOME	Details ...	28	-0.705505	-1.49276	0.048	0.218062	0.677	3576	tags=61%, list=9%, signal=67%
GOCC_PRERIBOSOME	GOCC_PRERIBOSOME	Details ...	75	-0.643248	-1.47795	0.0853175	0.226741	0.693	5749	tags=63%, list=15%, signal=73%
GOCC_RIBOSOME	GOCC_RIBOSOME	Details ...	221	-0.609505	-1.47746	0.140873	0.212514	0.693	5760	tags=58%, list=15%, signal=67%
GOCC_PLASMA_MEMBRANE_SIGNALING_RECEPTOR_COMPLEX	GOCC_PLASMA_MEMBRANE_SIGNALING_RECEPTOR_COMPLEX	Details ...	312	-0.469198	-1.47251	0.0946502	0.206287	0.696	2142	tags=41%, list=5%, signal=43%
GOCC_EUKARYOTIC_TRANSLATION_INITIATION_FACTOR_3_COMPLEX	GOCC_EUKARYOTIC_TRANSLATION_INITIATION_FACTOR_3_COMPLEX	Details ...	15	-0.766653	-1.46983	0.0483871	0.198182	0.698	5837	tags=87%, list=15%, signal=102%
GOCC_SNO_S_RNA_CONTAINING_RIBONUCLEOPROTEIN_COMPLEX	GOCC_SNO_S_RNA_CONTAINING_RIBONUCLEOPROTEIN_COMPLEX	Details ...	30	-0.578163	-1.43855	0.134387	0.237911	0.741	5571	tags=47%, list=14%, signal=54%
GOCC_POLYSOMAL_RIBOSOME	GOCC_POLYSOMAL_RIBOSOME	Details ...	31	-0.630657	-1.43659	0.144788	0.228832	0.743	4758	tags=74%, list=12%, signal=84%
GOCC_SMALL_SUBUNIT_PROCESSOME	GOCC_SMALL_SUBUNIT_PROCESSOME	Details ...	38	-0.618197	-1.40784	0.132	0.262919	0.765	4638	tags=55%, list=12%, signal=63%

## Sheet: GO_BP_SEVERE
NAME	GS<br> follow link to MSigDB	GS DETAILS	SIZE	ES	NES	NOM p-val	FDR q-val	FWER p-val	RANK AT MAX	LEADING EDGE
GOBP_BILE_ACID_AND_BILE_SALT_TRANSPORT	GOBP_BILE_ACID_AND_BILE_SALT_TRANSPORT	Details ...	30	0.692923	2.01787	0	0.0324921	0.022	9374	tags=67%, list=24%, signal=87%
GOBP_GLYCOSYLCERAMIDE_METABOLIC_PROCESS	GOBP_GLYCOSYLCERAMIDE_METABOLIC_PROCESS	Details ...	16	0.732889	1.98641	0	0.0317703	0.041	3449	tags=44%, list=9%, signal=48%
GOBP_NITRIC_OXIDE_MEDIATED_SIGNAL_TRANSDUCTION	GOBP_NITRIC_OXIDE_MEDIATED_SIGNAL_TRANSDUCTION	Details ...	28	0.707635	1.9471	0	0.0482535	0.079	5636	tags=61%, list=14%, signal=71%
GOBP_REGULATION_OF_BONE_MINERALIZATION	GOBP_REGULATION_OF_BONE_MINERALIZATION	Details ...	79	0.554102	1.92111	0	0.0600159	0.114	6943	tags=41%, list=18%, signal=49%
GOBP_POSITIVE_REGULATION_OF_BONE_MINERALIZATION	GOBP_POSITIVE_REGULATION_OF_BONE_MINERALIZATION	Details ...	43	0.597674	1.9149	0	0.055633	0.118	6870	tags=44%, list=17%, signal=53%
GOBP_NEGATIVE_REGULATION_OF_LIPID_STORAGE	GOBP_NEGATIVE_REGULATION_OF_LIPID_STORAGE	Details ...	21	0.692844	1.90934	0	0.0520291	0.132	5109	tags=43%, list=13%, signal=49%
GOBP_REGULATION_OF_OSSIFICATION	GOBP_REGULATION_OF_OSSIFICATION	Details ...	118	0.54885	1.8903	0	0.0639035	0.167	6943	tags=42%, list=18%, signal=50%
GOBP_POSITIVE_REGULATION_OF_OSSIFICATION	GOBP_POSITIVE_REGULATION_OF_OSSIFICATION	Details ...	51	0.584808	1.88941	0	0.0578034	0.169	6870	tags=45%, list=17%, signal=54%
GOBP_NEGATIVE_REGULATION_OF_BMP_SIGNALING_PATHWAY	GOBP_NEGATIVE_REGULATION_OF_BMP_SIGNALING_PATHWAY	Details ...	70	0.565362	1.887	0	0.0534463	0.172	8190	tags=49%, list=21%, signal=61%
GOBP_NEGATIVE_REGULATION_OF_PROTEIN_MATURATION	GOBP_NEGATIVE_REGULATION_OF_PROTEIN_MATURATION	Details ...	29	0.626945	1.86859	0	0.0679752	0.202	7654	tags=55%, list=19%, signal=68%
GOBP_ANTIFUNGAL_INNATE_IMMUNE_RESPONSE	GOBP_ANTIFUNGAL_INNATE_IMMUNE_RESPONSE	Details ...	23	0.611203	1.86728	0.0020202	0.0631626	0.204	3913	tags=30%, list=10%, signal=34%
GOBP_VENTRICULAR_CARDIAC_MUSCLE_CELL_MEMBRANE_REPOLARIZATION	GOBP_VENTRICULAR_CARDIAC_MUSCLE_CELL_MEMBRANE_REPOLARIZATION	Details ...	28	0.635894	1.86523	0.0019084	0.0609452	0.211	9224	tags=57%, list=23%, signal=74%
GOBP_CELL_DIFFERENTIATION_INVOLVED_IN_EMBRYONIC_PLACENTA_DEVELOPMENT	GOBP_CELL_DIFFERENTIATION_INVOLVED_IN_EMBRYONIC_PLACENTA_DEVELOPMENT	Details ...	25	0.661257	1.86371	0	0.0572277	0.212	7001	tags=60%, list=18%, signal=73%
GOBP_NEGATIVE_REGULATION_OF_FATTY_ACID_METABOLIC_PROCESS	GOBP_NEGATIVE_REGULATION_OF_FATTY_ACID_METABOLIC_PROCESS	Details ...	40	0.609705	1.85778	0	0.0592852	0.219	6253	tags=50%, list=16%, signal=59%
GOBP_RESPONSE_TO_FUNGUS	GOBP_RESPONSE_TO_FUNGUS	Details ...	66	0.568804	1.85523	0.00590551	0.0602342	0.229	5887	tags=36%, list=15%, signal=43%
GOBP_POSITIVE_REGULATION_OF_COAGULATION	GOBP_POSITIVE_REGULATION_OF_COAGULATION	Details ...	30	0.6551	1.85188	0	0.0610206	0.239	5636	tags=50%, list=14%, signal=58%
GOBP_DEFENSE_RESPONSE_TO_FUNGUS	GOBP_DEFENSE_RESPONSE_TO_FUNGUS	Details ...	55	0.576803	1.8514	0.00590551	0.0581228	0.241	3986	tags=33%, list=10%, signal=36%
GOBP_POSITIVE_REGULATION_OF_OSTEOBLAST_DIFFERENTIATION	GOBP_POSITIVE_REGULATION_OF_OSTEOBLAST_DIFFERENTIATION	Details ...	74	0.563893	1.85115	0	0.0551654	0.241	10893	tags=53%, list=27%, signal=73%
GOBP_HEPATOCYTE_APOPTOTIC_PROCESS	GOBP_HEPATOCYTE_APOPTOTIC_PROCESS	Details ...	20	0.75242	1.85113	0	0.0522619	0.241	4216	tags=45%, list=11%, signal=50%
GOBP_INTESTINAL_EPITHELIAL_CELL_DEVELOPMENT	GOBP_INTESTINAL_EPITHELIAL_CELL_DEVELOPMENT	Details ...	16	0.719335	1.83839	0	0.061577	0.277	4279	tags=56%, list=11%, signal=63%

## Sheet: GO_BP_REST
NAME	GS<br> follow link to MSigDB	GS DETAILS	SIZE	ES	NES	NOM p-val	FDR q-val	FWER p-val	RANK AT MAX	LEADING EDGE
GOBP_MATURATION_OF_LSU_RRNA	GOBP_MATURATION_OF_LSU_RRNA	Details ...	22	-0.824552	-1.80492	0	0.159964	0.354	3372	tags=64%, list=9%, signal=70%
GOBP_RIBOSOMAL_LARGE_SUBUNIT_ASSEMBLY	GOBP_RIBOSOMAL_LARGE_SUBUNIT_ASSEMBLY	Details ...	25	-0.785181	-1.72725	0.00201613	0.25564	0.541	5699	tags=76%, list=14%, signal=89%
GOBP_PEPTIDE_ANTIGEN_ASSEMBLY_WITH_MHC_PROTEIN_COMPLEX	GOBP_PEPTIDE_ANTIGEN_ASSEMBLY_WITH_MHC_PROTEIN_COMPLEX	Details ...	18	-0.864666	-1.72657	0.00402414	0.171852	0.543	1696	tags=78%, list=4%, signal=81%
GOBP_MATURATION_OF_LSU_RRNA_FROM_TRICISTRONIC_RRNA_TRANSCRIPT_SSU_RRNA_5_8S_RRNA_LSU_RRNA	GOBP_MATURATION_OF_LSU_RRNA_FROM_TRICISTRONIC_RRNA_TRANSCRIPT_SSU_RRNA_5_8S_RRNA_LSU_RRNA	Details ...	15	-0.78489	-1.66445	0.00205339	0.292451	0.649	3372	tags=60%, list=9%, signal=66%
GOBP_RIBOSOMAL_LARGE_SUBUNIT_BIOGENESIS	GOBP_RIBOSOMAL_LARGE_SUBUNIT_BIOGENESIS	Details ...	69	-0.676006	-1.62355	0.01875	0.377657	0.7	5749	tags=62%, list=15%, signal=73%
GOBP_MATURATION_OF_SSU_RRNA_FROM_TRICISTRONIC_RRNA_TRANSCRIPT_SSU_RRNA_5_8S_RRNA_LSU_RRNA	GOBP_MATURATION_OF_SSU_RRNA_FROM_TRICISTRONIC_RRNA_TRANSCRIPT_SSU_RRNA_5_8S_RRNA_LSU_RRNA	Details ...	37	-0.703043	-1.60335	0.0102881	0.394937	0.722	4923	tags=62%, list=12%, signal=71%
GOBP_ANTIGEN_PROCESSING_AND_PRESENTATION_OF_EXOGENOUS_PEPTIDE_ANTIGEN_VIA_MHC_CLASS_II	GOBP_ANTIGEN_PROCESSING_AND_PRESENTATION_OF_EXOGENOUS_PEPTIDE_ANTIGEN_VIA_MHC_CLASS_II	Details ...	29	-0.663177	-1.60114	0.0460922	0.347888	0.725	583	tags=48%, list=1%, signal=49%
GOBP_RIBOSOMAL_SMALL_SUBUNIT_BIOGENESIS	GOBP_RIBOSOMAL_SMALL_SUBUNIT_BIOGENESIS	Details ...	77	-0.669876	-1.59805	0.024948	0.314414	0.729	5760	tags=65%, list=15%, signal=76%
GOBP_MATURATION_OF_SSU_RRNA	GOBP_MATURATION_OF_SSU_RRNA	Details ...	53	-0.651379	-1.50252	0.0727651	0.725014	0.824	3576	tags=53%, list=9%, signal=58%
GOBP_RIBOSOME_ASSEMBLY	GOBP_RIBOSOME_ASSEMBLY	Details ...	59	-0.624432	-1.49067	0.0854167	0.722908	0.83	6756	tags=68%, list=17%, signal=82%
GOBP_TRNA_5_END_PROCESSING	GOBP_TRNA_5_END_PROCESSING	Details ...	16	-0.6817	-1.48074	0.0753968	0.715286	0.835	5666	tags=56%, list=14%, signal=66%
GOBP_RIBOSOMAL_SMALL_SUBUNIT_ASSEMBLY	GOBP_RIBOSOMAL_SMALL_SUBUNIT_ASSEMBLY	Details ...	18	-0.688797	-1.47659	0.0672269	0.678623	0.84	5702	tags=67%, list=14%, signal=78%
GOBP_REGULATION_OF_MONOCYTE_DIFFERENTIATION	GOBP_REGULATION_OF_MONOCYTE_DIFFERENTIATION	Details ...	20	-0.602752	-1.47182	0.0910853	0.651189	0.843	4492	tags=50%, list=11%, signal=56%
GOBP_CYTOPLASMIC_TRANSLATION	GOBP_CYTOPLASMIC_TRANSLATION	Details ...	158	-0.603073	-1.46489	0.126582	0.641036	0.848	3572	tags=58%, list=9%, signal=64%
GOBP_U2_TYPE_PRESPLICEOSOME_ASSEMBLY	GOBP_U2_TYPE_PRESPLICEOSOME_ASSEMBLY	Details ...	24	-0.66379	-1.44558	0.0879346	0.69823	0.858	5526	tags=71%, list=14%, signal=82%
GOBP_ANTIGEN_PROCESSING_AND_PRESENTATION_OF_EXOGENOUS_PEPTIDE_ANTIGEN	GOBP_ANTIGEN_PROCESSING_AND_PRESENTATION_OF_EXOGENOUS_PEPTIDE_ANTIGEN	Details ...	38	-0.567171	-1.42767	0.110204	0.74866	0.868	583	tags=37%, list=1%, signal=37%
GOBP_GAMMA_DELTA_T_CELL_ACTIVATION	GOBP_GAMMA_DELTA_T_CELL_ACTIVATION	Details ...	26	-0.554445	-1.42343	0.093254	0.727234	0.869	1566	tags=42%, list=4%, signal=44%
GOBP_ANTIGEN_PROCESSING_AND_PRESENTATION_OF_EXOGENOUS_ANTIGEN	GOBP_ANTIGEN_PROCESSING_AND_PRESENTATION_OF_EXOGENOUS_ANTIGEN	Details ...	47	-0.550074	-1.40819	0.128898	0.767965	0.877	703	tags=36%, list=2%, signal=37%
GOBP_RNA_5_END_PROCESSING	GOBP_RNA_5_END_PROCESSING	Details ...	23	-0.616981	-1.40655	0.118852	0.736707	0.878	4193	tags=48%, list=11%, signal=53%
GOBP_ANTIGEN_PROCESSING_AND_PRESENTATION_OF_PEPTIDE_OR_POLYSACCHARIDE_ANTIGEN_VIA_MHC_CLASS_II	GOBP_ANTIGEN_PROCESSING_AND_PRESENTATION_OF_PEPTIDE_OR_POLYSACCHARIDE_ANTIGEN_VIA_MHC_CLASS_II	Details ...	35	-0.552516	-1.40063	0.10559	0.729575	0.881	583	tags=40%, list=1%, signal=41%
