# Supplementary material for: Integrated analysis of RNA-seq datasets reveals novel targets and regulators of COVID-19 severity
Source: Life Sci Alliance. 2024 Jan 23;7(4):e202302358. doi: 10.26508/lsa.202302358 (PMC10806258; doi:10.26508/lsa.202302358)
Supplement: Supplementary file 5 [file LSA-2023-02358_TableS5.xlsx]

## Sheet: Supl.1
Common fields	GEO Accession	Run	Group	Gender	Severity	Age	Days of symptoms onset	Country
GEO acession: GSE161731	GSM4913508	SRR13081217	COVID-19	Female	hospitalized: No	27	Early	USA
Bioproject: PRJNA679264	GSM4913519	SRR13081228	COVID-19	Female	hospitalized: No	28	middle	USA
Identification in work: WB_01	GSM4913531	SRR13081240	COVID-19	Female	hospitalized: No	26	middle	USA
	GSM4913527	SRR13081236	COVID-19	Female	hospitalized: No	29	middle	USA
	GSM4913537	SRR13081246	COVID-19	Female	hospitalized: No	29	early	USA
	GSM4913505	SRR13081214	COVID-19	Male	hospitalized: No	28	Early	USA
	GSM4913536	SRR13081245	COVID-19	Male	hospitalized: No	29	middle	USA
	GSM4913548	SRR13081258	COVID-19	Male	hospitalized: No	20	early	USA
	GSM4913554	SRR13081263	COVID-19	Male	hospitalized: Yes	59	middle	USA
	GSM4913555	SRR13081264	COVID-19	Male	hospitalized: Yes	60	middle	USA
	GSM4913560	SRR13081269	COVID-19	Male	hospitalized: Yes	71	early	USA
	GSM4913563	SRR13081272	COVID-19	Female	hospitalized: Yes	>89	early	USA
	GSM4913564	SRR13081273	COVID-19	Female	hospitalized: Yes	31	middle	USA
	GSM4913567	SRR13081276	COVID-19	Male	hospitalized: Yes	76	early	USA
	GSM4913568	SRR13081277	COVID-19	Male	hospitalized: Yes	70	early	USA
	GSM4913502	SRR13081211	COVID-19	Male	hospitalized: No	33	Early	USA
	GSM4913512	SRR13081221	COVID-19	Male	hospitalized: No	30	Early	USA
	GSM4913515	SRR13081224	COVID-19	Male	hospitalized: No	32	middle	USA
	GSM4913532	SRR13081241	COVID-19	Male	hospitalized: No	50	middle	USA
	GSM4913535	SRR13081244	COVID-19	Male	hospitalized: No	33	middle	USA
	GSM4913511	SRR13081220	COVID-19	Female	hospitalized: No	31	Early	USA
	GSM4913518	SRR13081227	COVID-19	Female	hospitalized: No	30	middle	USA
	GSM4913522	SRR13081231	COVID-19	Female	hospitalized: No	32	middle	USA
	GSM4913523	SRR13081232	COVID-19	Female	hospitalized: No	31	middle	USA
	GSM4913562	SRR13081271	COVID-19	Female	hospitalized: No	35	Early	USA
	GSM4913551	SRR13081260	COVID-19	Male	hospitalized: No	61	middle	USA
	GSM4913559	SRR13081268	COVID-19	Male	hospitalized: No	71	early	USA
	GSM4913565	SRR13081274	COVID-19	Male	hospitalized: Yes	67	middle	USA
	GSM4913566	SRR13081275	COVID-19	Male	hospitalized: Yes	64	middle	USA
	GSM4913495	SRR13081204	COVID-19	Male	hospitalized: No	60	Early	USA
	GSM4913552	SRR13081261	COVID-19	Female	hospitalized: No	63	middle	USA
	GSM4913558	SRR13081267	COVID-19	Female	hospitalized: No	62	late	USA
Common fields	GSM5242128	SRR14240730	COVID-19	NA	Non-critical	NA	NA	France
GEO acession: GSE172114	GSM5242129	SRR14240731	COVID-19	NA	Non-critical	NA	NA	France
Bioproject: PRJNA722046	GSM5242130	SRR14240732	COVID-19	NA	Non-critical	NA	NA	France
Identification in work: WB_02	GSM5242131	SRR14240733	COVID-19	NA	Non-critical	NA	NA	France
	GSM5242132	SRR14240734	COVID-19	NA	Non-critical	NA	NA	France
	GSM5242133	SRR14240735	COVID-19	NA	Non-critical	NA	NA	France
	GSM5242134	SRR14240736	COVID-19	NA	Non-critical	NA	NA	France
	GSM5242135	SRR14240737	COVID-19	NA	Non-critical	NA	NA	France
	GSM5242136	SRR14240738	COVID-19	NA	Non-critical	NA	NA	France
	GSM5242137	SRR14240739	COVID-19	NA	Non-critical	NA	NA	France
	GSM5242138	SRR14240740	COVID-19	NA	Non-critical	NA	NA	France
	GSM5242139	SRR14240741	COVID-19	NA	Non-critical	NA	NA	France
	GSM5242140	SRR14240742	COVID-19	NA	Non-critical	NA	NA	France
	GSM5242141	SRR14240743	COVID-19	NA	Non-critical	NA	NA	France
	GSM5242142	SRR14240744	COVID-19	NA	Non-critical	NA	NA	France
	GSM5242143	SRR14240745	COVID-19	NA	Non-critical	NA	NA	France
	GSM5242144	SRR14240746	COVID-19	NA	Non-critical	NA	NA	France
	GSM5242145	SRR14240747	COVID-19	NA	Non-critical	NA	NA	France
	GSM5242146	SRR14240748	COVID-19	NA	Non-critical	NA	NA	France
	GSM5242147	SRR14240749	COVID-19	NA	Non-critical	NA	NA	France
	GSM5242148	SRR14240750	COVID-19	NA	Non-critical	NA	NA	France
	GSM5242149	SRR14240751	COVID-19	NA	Non-critical	NA	NA	France
	GSM5242150	SRR14240752	COVID-19	NA	Non-critical	NA	NA	France
	GSM5242151	SRR14240753	COVID-19	NA	Critical	NA	NA	France
	GSM5242152	SRR14240754	COVID-19	NA	Critical	NA	NA	France
	GSM5242153	SRR14240755	COVID-19	NA	Critical	NA	NA	France
	GSM5242154	SRR14240756	COVID-19	NA	Critical	NA	NA	France
	GSM5242155	SRR14240757	COVID-19	NA	Critical	NA	NA	France
	GSM5242156	SRR14240758	COVID-19	NA	Critical	NA	NA	France
	GSM5242157	SRR14240759	COVID-19	NA	Critical	NA	NA	France
	GSM5242158	SRR14240760	COVID-19	NA	Critical	NA	NA	France
	GSM5242159	SRR14240761	COVID-19	NA	Critical	NA	NA	France
	GSM5242160	SRR14240762	COVID-19	NA	Critical	NA	NA	France
	GSM5242161	SRR14240763	COVID-19	NA	Critical	NA	NA	France
	GSM5242162	SRR14240764	COVID-19	NA	Critical	NA	NA	France
	GSM5242163	SRR14240765	COVID-19	NA	Critical	NA	NA	France
	GSM5242164	SRR14240766	COVID-19	NA	Critical	NA	NA	France
	GSM5242165	SRR14240767	COVID-19	NA	Critical	NA	NA	France
	GSM5242166	SRR14240768	COVID-19	NA	Critical	NA	NA	France
	GSM5242167	SRR14240769	COVID-19	NA	Critical	NA	NA	France
	GSM5242168	SRR14240770	COVID-19	NA	Critical	NA	NA	France
	GSM5242169	SRR14240771	COVID-19	NA	Critical	NA	NA	France
	GSM5242170	SRR14240772	COVID-19	NA	Critical	NA	NA	France
	GSM5242171	SRR14240773	COVID-19	NA	Critical	NA	NA	France
	GSM5242172	SRR14240774	COVID-19	NA	Critical	NA	NA	France
	GSM5242173	SRR14240775	COVID-19	NA	Critical	NA	NA	France
	GSM5242174	SRR14240776	COVID-19	NA	Critical	NA	NA	France
	GSM5242175	SRR14240777	COVID-19	NA	Critical	NA	NA	France
	GSM5242176	SRR14240778	COVID-19	NA	Critical	NA	NA	France
	GSM5242177	SRR14240779	COVID-19	NA	Critical	NA	NA	France
	GSM5242178	SRR14240780	COVID-19	NA	Critical	NA	NA	France
	GSM5242179	SRR14240781	COVID-19	NA	Critical	NA	NA	France
	GSM5242180	SRR14240782	COVID-19	NA	Critical	NA	NA	France
	GSM5242181	SRR14240783	COVID-19	NA	Critical	NA	NA	France
	GSM5242182	SRR14240784	COVID-19	NA	Critical	NA	NA	France
	GSM5242183	SRR14240785	COVID-19	NA	Critical	NA	NA	France
	GSM5242184	SRR14240786	COVID-19	NA	Critical	NA	NA	France
	GSM5242185	SRR14240787	COVID-19	NA	Critical	NA	NA	France
	GSM5242186	SRR14240788	COVID-19	NA	Critical	NA	NA	France
	GSM5242187	SRR14240789	COVID-19	NA	Critical	NA	NA	France
	GSM5242188	SRR14240790	COVID-19	NA	Critical	NA	NA	France
	GSM5242189	SRR14240791	COVID-19	NA	Critical	NA	NA	France
	GSM5242190	SRR14240792	COVID-19	NA	Critical	NA	NA	France
	GSM5242191	SRR14240793	COVID-19	NA	Critical	NA	NA	France
	GSM5242192	SRR14240794	COVID-19	NA	Critical	NA	NA	France
	GSM5242193	SRR14240795	COVID-19	NA	Critical	NA	NA	France
	GSM5242194	SRR14240796	COVID-19	NA	Critical	NA	NA	France
	GSM5242195	SRR14240797	COVID-19	NA	Critical	NA	NA	France
	GSM5242196	SRR14240798	COVID-19	NA	Critical	NA	NA	France
Common fields	SAMEA10105079	ERR6745780	COVID-19	Female	mild disease severity	45	NA	Spain
Project: PRJEB47548	SAMEA10105080	ERR6745781	COVID-19	Female	mild disease severity	32	NA	Spain
Identification in work: WB_03	SAMEA10105081	ERR6745782	COVID-19	Male	mild disease severity	38	NA	Spain
	SAMEA10105082	ERR6745783	COVID-19	Female	mild disease severity	37	NA	Spain
	SAMEA10105083	ERR6745784	COVID-19	Female	mild disease severity	50	NA	Spain
	SAMEA10105084	ERR6745785	COVID-19	Female	mild disease severity	27	NA	Spain
	SAMEA10105085	ERR6745786	COVID-19	Male	mild disease severity	40	NA	Spain
	SAMEA10105086	ERR6745787	COVID-19	Female	mild disease severity	34	NA	Spain
	SAMEA10105087	ERR6745788	COVID-19	Female	mild disease severity	37	NA	Spain
	SAMEA10105088	ERR6745789	COVID-19	Female	mild disease severity	40	NA	Spain
	SAMEA10105089	ERR6745790	COVID-19	Male	mild disease severity	43	NA	Spain
	SAMEA10105090	ERR6745791	COVID-19	Female	mild disease severity	44	NA	Spain
	SAMEA10105076	ERR6745777	COVID-19	Male	moderate disease severity	44	NA	Spain
	SAMEA10105074	ERR6745775	COVID-19	Male	moderate disease severity	81	NA	Spain
	SAMEA10105098	ERR6745799	COVID-19	Female	moderate disease severity	41	NA	Spain
	SAMEA10105099	ERR6745800	COVID-19	Male	moderate disease severity	68	NA	Spain
	SAMEA10105100	ERR6745801	COVID-19	Female	moderate disease severity	56	NA	Spain
	SAMEA10105101	ERR6745802	COVID-19	Female	moderate disease severity	62	NA	Spain
	SAMEA10105102	ERR6745803	COVID-19	Female	moderate disease severity	61	NA	Spain
	SAMEA10105103	ERR6745804	COVID-19	Female	moderate disease severity	26	NA	Spain
	SAMEA10105121	ERR6745822	COVID-19	Male	moderate disease severity	86	NA	Spain
	SAMEA10105122	ERR6745823	COVID-19	Male	moderate disease severity	72	NA	Spain
	SAMEA10105091	ERR6745792	COVID-19	Male	mild disease severity	30	NA	Spain
	SAMEA10105104	ERR6745805	COVID-19	Female	moderate disease severity	80	NA	Spain
	SAMEA10105105	ERR6745806	COVID-19	Male	moderate disease severity	58	NA	Spain
	SAMEA10105106	ERR6745807	COVID-19	Male	moderate disease severity	38	NA	Spain
	SAMEA10105123	ERR6745824	COVID-19	Female	moderate disease severity	73	NA	Spain
	SAMEA10105107	ERR6745808	COVID-19	Male	moderate disease severity	70	NA	Spain
	SAMEA10105108	ERR6745809	COVID-19	Male	moderate disease severity	56	NA	Spain
	SAMEA10105124	ERR6745825	COVID-19	Female	moderate disease severity	72	NA	Spain
	SAMEA10105109	ERR6745810	COVID-19	Female	moderate disease severity	90	NA	Spain
	SAMEA10105110	ERR6745811	COVID-19	Male	moderate disease severity	69	NA	Spain
	SAMEA10105111	ERR6745812	COVID-19	Male	moderate disease severity	78	NA	Spain
	SAMEA10105092	ERR6745793	COVID-19	Female	mild disease severity	33	NA	Spain
	SAMEA10105112	ERR6745813	COVID-19	Female	moderate disease severity	80	NA	Spain
	SAMEA10105113	ERR6745814	COVID-19	Male	moderate disease severity	69	NA	Spain
	SAMEA10105114	ERR6745815	COVID-19	Male	moderate disease severity	28	NA	Spain
	SAMEA10105125	ERR6745826	COVID-19	Female	moderate disease severity	71	NA	Spain
	SAMEA10105115	ERR6745816	COVID-19	Male	moderate disease severity	84	NA	Spain
	SAMEA10105116	ERR6745817	COVID-19	Female	moderate disease severity	68	NA	Spain
	SAMEA10105117	ERR6745818	COVID-19	Male	severe disease severity	55	NA	Spain
	SAMEA10105118	ERR6745819	COVID-19	Male	severe disease severity	71	NA	Spain
	SAMEA10105119	ERR6745820	COVID-19	Female	severe disease severity	73	NA	Spain
	SAMEA10105075	ERR6745776	COVID-19	Male	severe disease severity	69	NA	Spain
	SAMEA10105093	ERR6745794	COVID-19	Female	mild disease severity	22	NA	Spain
	SAMEA10105077	ERR6745778	COVID-19	Female	severe disease severity	54	NA	Spain
	SAMEA10105078	ERR6745779	COVID-19	Male	severe disease severity	70	NA	Spain
	SAMEA10105120	ERR6745821	COVID-19	Male	severe disease severity	70	NA	Spain
	SAMEA10105126	ERR6745827	COVID-19	Male	severe disease severity	53	NA	Spain
	SAMEA10105127	ERR6745828	COVID-19	Female	severe disease severity	54	NA	Spain
	SAMEA10105128	ERR6745829	COVID-19	Male	severe disease severity	61	NA	Spain
	SAMEA10105094	ERR6745795	COVID-19	Female	mild disease severity	37	NA	Spain
	SAMEA10105095	ERR6745796	COVID-19	Male	mild disease severity	43	NA	Spain
	SAMEA10105096	ERR6745797	COVID-19	Female	mild disease severity	18	NA	Spain
	SAMEA10105097	ERR6745798	COVID-19	Female	mild disease severity	42	NA	Spain
Common fields	GSM4753021	SRR12544419	COVID-19	Male	Non-ICU-MV	39	NA	USA
GEO acession: GSE157103	GSM4753022	SRR12544421	COVID-19	Male	Non-ICU	63	NA	USA
Bioproject: PRJNA660067	GSM4753023	SRR12544423	COVID-19	Male	Non-ICU	33	NA	USA
Identification in work: LEU_01 and Non-COVID	GSM4753024	SRR12544425	COVID-19	Male	Non-ICU	49	NA	USA
	GSM4753025	SRR12544427	COVID-19	Male	Non-ICU-MV	49	NA	USA
	GSM4753026	SRR12544429	COVID-19	Male	Non-ICU		NA	USA
	GSM4753027	SRR12544431	COVID-19	Female	Non-ICU	38	NA	USA
	GSM4753028	SRR12544433	COVID-19	male	ICU	78	NA	USA
	GSM4753029	SRR12544435	COVID-19	Female	ICU	64	NA	USA
	GSM4753030	SRR12544437	COVID-19	male	ICU	62	NA	USA
	GSM4753031	SRR12544439	COVID-19	female	Non-ICU	52	NA	USA
	GSM4753032	SRR12544441	COVID-19	male	ICU	50	NA	USA
	GSM4753033	SRR12544443	COVID-19	male	Non-ICU	37	NA	USA
	GSM4753034	SRR12544445	COVID-19	male	ICU	55	NA	USA
	GSM4753035	SRR12544447	COVID-19	male	ICU	68	NA	USA
	GSM4753036	SRR12544449	COVID-19	male	Non-ICU	48	NA	USA
	GSM4753037	SRR12544451	COVID-19	male	Non-ICU	54	NA	USA
	GSM4753038	SRR12544453	COVID-19	female	Non-ICU	70	NA	USA
	GSM4753039	SRR12544455	COVID-19	male	Non-ICU	51	NA	USA
	GSM4753040	SRR12544457	COVID-19	male	ICU	62	NA	USA
	GSM4753041	SRR12544459	COVID-19	male	ICU	66	NA	USA
	GSM4753042	SRR12544461	COVID-19	male	ICU	43	NA	USA
	GSM4753043	SRR12544463	COVID-19	male	ICU	76	NA	USA
	GSM4753044	SRR12544465	COVID-19	male	ICU	55	NA	USA
	GSM4753045	SRR12544467	COVID-19	male	ICU	55	NA	USA
	GSM4753046	SRR12544469	COVID-19	female	ICU	41	NA	USA
	GSM4753047	SRR12544471	COVID-19	female	ICU	71	NA	USA
	GSM4753048	SRR12544473	COVID-19	male	ICU	63	NA	USA
	GSM4753049	SRR12544475	COVID-19	female	ICU	63	NA	USA
	GSM4753050	SRR12544477	COVID-19	male	ICU	54	NA	USA
	GSM4753051	SRR12544479	COVID-19	male	ICU	50	NA	USA
	GSM4753052	SRR12544481	COVID-19	male	ICU	72	NA	USA
	GSM4753053	SRR12544483	COVID-19	male	Non-ICU	81	NA	USA
	GSM4753054	SRR12544485	COVID-19	female	Non-ICU	64	NA	USA
	GSM4753055	SRR12544487	COVID-19	female	Non-ICU	58	NA	USA
	GSM4753056	SRR12544489	COVID-19	male	Non-ICU-MV	68	NA	USA
	GSM4753057	SRR12544491	COVID-19	male	Non-ICU	87	NA	USA
	GSM4753058	SRR12544493	COVID-19	male	ICU	68	NA	USA
	GSM4753059	SRR12544495	COVID-19	female	ICU	80	NA	USA
	GSM4753060	SRR12544497	COVID-19	male	ICU	66	NA	USA
	GSM4753061	SRR12544499	COVID-19	male	ICU	74	NA	USA
	GSM4753062	SRR12544501	COVID-19	female	ICU	21	NA	USA
	GSM4753063	SRR12544503	COVID-19	female	ICU	83	NA	USA
	GSM4753064	SRR12544505	COVID-19	male	ICU	46	NA	USA
	GSM4753065	SRR12544507	COVID-19	female	ICU	62	NA	USA
	GSM4753066	SRR12544509	COVID-19	male	ICU	62	NA	USA
	GSM4753067	SRR12544511	COVID-19	male	ICU	78	NA	USA
	GSM4753068	SRR12544513	COVID-19	female	ICU	72	NA	USA
	GSM4753069	SRR12544515	COVID-19	male	ICU	73	NA	USA
	GSM4753070	SRR12544517	COVID-19	male	ICU	37	NA	USA
	GSM4753071	SRR12544519	COVID-19	female	Non-ICU	58	NA	USA
	GSM4753072	SRR12544521	COVID-19	male	Non-ICU-MV	71	NA	USA
	GSM4753073	SRR12544523	COVID-19	female	Non-ICU	35	NA	USA
	GSM4753074	SRR12544525	COVID-19	female	ICU	62	NA	USA
	GSM4753081	SRR12544587	COVID-19	female	ICU	78	NA	USA
	GSM4753082	SRR12544589	COVID-19	female	ICU	39	NA	USA
	GSM4753083	SRR12544591	COVID-19	male	ICU	65	NA	USA
	GSM4753075	SRR12544575	COVID-19	female	Non-ICU	33	NA	USA
	GSM4753076	SRR12544577	COVID-19	female	Non-ICU	30	NA	USA
	GSM4753077	SRR12544579	COVID-19	male	Non-ICU	62	NA	USA
	GSM4753078	SRR12544581	COVID-19	male	Non-ICU	55	NA	USA
	GSM4753079	SRR12544583	COVID-19	male	Non-ICU	49	NA	USA
	GSM4753080	SRR12544585	COVID-19	female	Non-ICU	54	NA	USA
	GSM4753084	SRR12544593	COVID-19	male	Non-ICU	84	NA	USA
	GSM4753085	SRR12544595	COVID-19	female	Non-ICU	66	NA	USA
	GSM4753086	SRR12544597	COVID-19	male	ICU	67	NA	USA
	GSM4753087	SRR12544599	COVID-19	male	ICU	68	NA	USA
	GSM4753088	SRR12544601	COVID-19	female	Non-ICU	77	NA	USA
	GSM4753089	SRR12544603	COVID-19	male	Non-ICU	81	NA	USA
	GSM4753090	SRR12544605	COVID-19	male	ICU	37	NA	USA
	GSM4753091	SRR12544607	COVID-19	female	Non-ICU	50	NA	USA
	GSM4753092	SRR12544609	COVID-19	male	Non-ICU	82	NA	USA
	GSM4753093	SRR12544611	COVID-19	female	ICU	55	NA	USA
	GSM4753094	SRR12544613	COVID-19	male	Non-ICU	55	NA	USA
	GSM4753095	SRR12544615	COVID-19	female	ICU	73	NA	USA
	GSM4753096	SRR12544617	COVID-19	female	ICU	55	NA	USA
	GSM4753097	SRR12544619	COVID-19	male	Non-ICU	80	NA	USA
	GSM4753098	SRR12544621	COVID-19	male	Non-ICU	27	NA	USA
	GSM4753099	SRR12544623	COVID-19	male	ICU	71	NA	USA
	GSM4753100	SRR12544625	COVID-19	male	Non-ICU	67	NA	USA
	GSM4753101	SRR12544627	COVID-19	female	Non-ICU	85	NA	USA
	GSM4753102	SRR12544629	COVID-19	female	Non-ICU	75	NA	USA
	GSM4753103	SRR12544631	COVID-19	male	ICU	62	NA	USA
	GSM4753104	SRR12544633	COVID-19	female	Non-ICU	52	NA	USA
	GSM4753105	SRR12544635	COVID-19	male	ICU	61	NA	USA
	GSM4753106	SRR12544637	COVID-19	female	Non-ICU	90	NA	USA
	GSM4753107	SRR12544639	COVID-19	female	Non-ICU	86	NA	USA
	GSM4753108	SRR12544641	COVID-19	female	Non-ICU	29	NA	USA
	GSM4753109	SRR12544643	COVID-19	female	ICU	82	NA	USA
	GSM4753110	SRR12544645	COVID-19	female	ICU	81	NA	USA
	GSM4753111	SRR12544647	COVID-19	female	Non-ICU	24	NA	USA
	GSM4753112	SRR12544649	COVID-19	male	Non-ICU	49	NA	USA
	GSM4753113	SRR12544651	COVID-19	male	Non-ICU	51	NA	USA
	GSM4753114	SRR12544653	COVID-19	male	ICU	76	NA	USA
	GSM4753115	SRR12544655	COVID-19	male	Non-ICU	81	NA	USA
	GSM4753116	SRR12544657	COVID-19	male	ICU	71	NA	USA
	GSM4753117	SRR12544659	COVID-19	female	ICU	74	NA	USA
	GSM4753118	SRR12544661	COVID-19	male	ICU	58	NA	USA
	GSM4753119	SRR12544663	COVID-19	male	Non-ICU-MV	84	NA	USA
	GSM4753120	SRR12544665	COVID-19	male	Non-ICU	83	NA	USA
	GSM4753123	SRR12544527	non-COVID-19	male	ICU	65	NA	USA
	GSM4753126	SRR12544534	non-COVID-19	female	ICU	75	NA	USA
	GSM4753127	SRR12544535	non-COVID-19	male	ICU	50	NA	USA
	GSM4753128	SRR12544537	non-COVID-19	female	ICU	53	NA	USA
	GSM4753130	SRR12544541	non-COVID-19	male	ICU	67	NA	USA
	GSM4753132	SRR12544545	non-COVID-19	male	ICU	82	NA	USA
	GSM4753133	SRR12544547	non-COVID-19	male	ICU	65	NA	USA
	GSM4753134	SRR12544549	non-COVID-19	female	ICU	75	NA	USA
	GSM4753135	SRR12544551	non-COVID-19	Unknown	ICU	83	NA	USA
	GSM4753136	SRR12544553	non-COVID-19	female	ICU	40	NA	USA
	GSM4753137	SRR12544555	non-COVID-19	female	ICU	84	NA	USA
	GSM4753138	SRR12544557	non-COVID-19	male	ICU	88	NA	USA
	GSM4753139	SRR12544559	non-COVID-19	female	ICU	66	NA	USA
	GSM4753140	SRR12544561	non-COVID-19	female	ICU	62	NA	USA
	GSM4753146	SRR12544573	non-COVID-19	male	ICU	36	NA	USA
	GSM4753122	SRR12544669	non-COVID-19	male	ICU	65	NA	USA
	GSM4753124	SRR12544529	non-COVID-19	male	Non-ICU	90	NA	USA
	GSM4753125	SRR12544531	non-COVID-19	female	Non-ICU	83	NA	USA
	GSM4753129	SRR12544539	non-COVID-19	female	Non-ICU	49	NA	USA
	GSM4753131	SRR12544543	non-COVID-19	female	Non-ICU	58	NA	USA
	GSM4753141	SRR12544563	non-COVID-19	male	Non-ICU	71	NA	USA
	GSM4753142	SRR12544565	non-COVID-19	male	Non-ICU	63	NA	USA
	GSM4753143	SRR12544567	non-COVID-19	female	Non-ICU	42	NA	USA
	GSM4753144	SRR12544569	non-COVID-19	female	Non-ICU	32	NA	USA
	GSM4753145	SRR12544571	non-COVID-19	male	Non-ICU	62	NA	USA
	GSM4753121	SRR12544667	non-COVID-19	female	Non-ICU	54	NA	USA
